# Supplementary material for: Modulated anharmonic ADPs are intrinsic to aperiodic crystals: a case study on incommensurate Rb2ZnCl4
Source: Acta Crystallogr B. 2011 May 14;67(Pt 3):205–17. doi: 10.1107/S0108768111013814 (PMC3098556; doi:10.1107/S0108768111013814)
Supplement: Supplementary file 2 [file b-67-00205-Isup2.hkl]

#data_(Dr_rn2zncl4_Dr)
data_I
_audit_update_record
;
2011-01-25 # Formatted by publCIF
;
#=======================================================================
# Rb2ZnCl4 model D-r Li Liang et al. List of structure factors

loop_
 _refln_index_h
 _refln_index_k
 _refln_index_l
 _refln_index_m_1
 _refln_F_squared_calc
 _refln_F_squared_meas
 _refln_F_squared_sigma
 _refln_observed_status
   4   0   0   2        3.18        4.30      0.45 o
   6   0   0   0    11952.16    13024.32    527.46 o
   6   0   0   2       25.97       33.71      1.27 o
   6   0   0   4        2.80        2.58      0.70 o
   8   0   0   0     9016.20     9735.24    278.16 o
   8   0   0   2       14.15       10.68      1.51 o
  12   0   0   0      324.70      335.01     12.05 o
   3   1   0   0        2.93        9.94      0.77 o
   3   1   0   1      273.63      194.32      1.55 o
   4   1   0   1      627.06      668.54      2.77 o
   4   1   0   2        1.80        1.32      0.21 o
   4   1   0   3        3.79        5.17      0.34 o
   5   1   0   0      105.83      164.72      4.04 o
   5   1   0   1        2.13        3.04      0.33 o
   5   1   0   2        4.04        4.83      0.36 o
   6   1   0   1      217.17      248.04      2.30 o
   6   1   0   3        1.69        2.18      0.36 o
   6   1   0   5        0.70        1.44      0.31 o
   7   1   0   0        2.29        7.87      0.86 o
   7   1   0   1       12.90       16.74      0.84 o
   8   1   0   1      142.30      165.06      2.32 o
   8   1   0   2        1.76        2.80      0.69 o
   8   1   0   3        2.64        2.39      0.52 o
   9   1   0   0       23.32       36.60      1.96 o
   9   1   0   1        9.79        9.92      0.81 o
  10   1   0   1       15.45       19.05      1.07 o
  11   1   0   0        6.44        6.65      1.17 o
  12   1   0   1       13.66       13.13      1.10 o
   3   2   0   1     1283.35      972.61      3.25 o
   3   2   0   2        1.69        0.79      0.22 o
   3   2   0   5        1.51        1.63      0.28 o
   4   2   0   0       83.75       76.29      2.06 o
   4   2   0   1     1010.60     1068.61      3.68 o
   4   2   0   3        7.06        8.15      0.40 o
   4   2   0   5        3.04        2.92      0.28 o
   5   2   0   1     1276.77     1437.99      4.62 o
   5   2   0   2        0.82        0.91      0.28 o
   5   2   0   3        5.99        7.31      0.45 o
   5   2   0   5        1.00        1.05      0.24 o
   6   2   0   0      836.46      882.72     18.58 o
   6   2   0   1        5.81        6.43      0.46 o
   6   2   0   2        2.06        2.23      0.40 o
   7   2   0   1      892.11     1016.61      4.90 o
   7   2   0   3        5.12        5.71      0.55 o
   7   2   0   5        1.54        1.99      0.53 o
   8   2   0   1      314.37      345.53      3.23 o
   9   2   0   1      340.47      372.02      3.54 o
  10   2   0   0       56.47       66.99      2.78 o
  10   2   0   1       19.04       18.10      1.03 o
  11   2   0   1      124.24      124.06      2.49 o
  12   2   0   0        6.15        7.51      2.37 o
  12   2   0   1       25.95       20.83      1.65 o
   3   3   0   1        3.95        2.08      0.26 o
   3   3   0   2       20.97       14.35      0.52 o
   4   3   0   1      167.78      167.37      1.65 o
   4   3   0   2        1.01        1.01      0.21 o
   4   3   0   5        3.34        2.48      0.26 o
   5   3   0   1       10.09        9.49      0.55 o
   5   3   0   2       24.89       27.66      0.84 o
   5   3   0   3        0.57        1.77      0.29 o
   6   3   0   1      387.82      423.59      3.03 o
   6   3   0   3        3.65        5.21      1.00 o
   7   3   0   0     7700.67     8575.39    172.73 o
   7   3   0   2       57.76       62.71      1.34 o
   8   3   0   1       79.86       83.13      1.67 o
   8   3   0   5        3.46        2.58      0.48 o
   9   3   0   0      931.07     1073.17     23.07 o
   9   3   0   1        8.38        7.77      0.74 o
   9   3   0   2       15.96       10.43      2.29 o
  10   3   0   1       98.70      104.95      2.08 o
  11   3   0   0      538.98      571.84     18.70 o
  11   3   0   2       14.04        8.73      1.81 o
   2   4   0   1      288.59      204.91      4.61 o
   2   4   0   2        8.66        6.36      1.01 o
   3   4   0   1       72.64       44.87      1.38 o
   4   4   0   1       11.91       12.08      0.55 o
   4   4   0   2        1.60        1.25      0.24 o
   4   4   0   3        1.27        1.10      0.22 o
   5   4   0   1       53.58       58.50      1.00 o
   5   4   0   5        1.49        1.87      0.38 o
   6   4   0   0     1162.05     1349.18     28.07 o
   6   4   0   1      229.34      258.41      2.20 o
   6   4   0   2        3.57        4.59      0.62 o
   6   4   0   3        5.71        7.80      0.60 o
   6   4   0   5        2.42        2.44      0.36 o
   7   4   0   1       20.02       23.91      1.03 o
   7   4   0   5        1.58        1.63      0.50 o
   8   4   0   0     1627.52     1891.56     39.11 o
   8   4   0   1       16.62       18.41      0.96 o
  10   4   0   0       22.87       26.85      1.79 o
  10   4   0   1       21.47       21.52      1.19 o
  12   4   0   0       69.43       68.28      3.33 o
  12   4   0   1        9.92        8.60      1.53 o
   1   5   0   1      505.78      386.43      4.44 o
   1   5   0   2       10.61        7.56      1.15 o
   1   5   0   3        7.34        3.54      0.96 o
   1   5   0   4        4.93        1.77      0.50 o
   2   5   0   1      681.70      594.28      8.56 o
   2   5   0   5        1.31        1.55      0.26 o
   3   5   0   0    11825.80     9156.81    197.74 o
   3   5   0   1      559.04      467.20      2.54 o
   3   5   0   3       17.97        9.01      1.05 o
   3   5   0   5        2.86        1.17      0.28 o
   4   5   0   1     1175.73     1152.42      3.54 o
   4   5   0   3        7.19        7.13      0.43 o
   4   5   0   4        0.18        0.83      0.21 o
   4   5   0   5        4.66        3.85      0.38 o
   5   5   0   0     6788.45     6838.94    161.26 o
   5   5   0   1       85.62       84.13      1.24 o
   5   5   0   2       10.53        8.41      0.57 o
   5   5   0   5        0.72        0.76      0.24 o
   6   5   0   1     1050.91     1152.56      4.47 o
   6   5   0   3       10.34       10.45      0.77 o
   6   5   0   5        2.72        3.58      0.57 o
   7   5   0   0     1702.21     1855.65     54.48 o
   7   5   0   1       15.50       20.71      0.77 o
   7   5   0   2        7.95        6.53      0.53 o
   7   5   0   3        1.33        2.80      0.86 o
   8   5   0   1      474.16      536.65      3.83 o
   8   5   0   2        2.38        1.84      0.53 o
   8   5   0   5        1.06        1.48      0.45 o
   9   5   0   0      809.11      898.12     19.39 o
   9   5   0   1       17.24       17.04      0.95 o
   9   5   0   2       13.20        8.99      0.91 o
  10   5   0   1      188.74      210.84      3.30 o
  11   5   0   0       82.14       85.21      3.30 o
   0   6   0   0    10298.07     8110.23    472.38 o
   0   6   0   2        2.54        2.78      0.58 o
   1   6   0   1       22.47       16.74      1.72 o
   1   6   0   5        1.31        1.22      0.31 o
   2   6   0   1        8.27        6.45      0.76 o
   2   6   0   2       12.33       11.04      0.96 o
   3   6   0   1       88.13       63.90      1.01 o
   3   6   0   2        4.59        2.77      0.34 o
   4   6   0   0     1809.91     1679.31     32.08 o
   4   6   0   1       11.82        8.96      0.43 o
   4   6   0   2        1.34        1.48      0.22 o
   4   6   0   4        0.18        1.65      0.28 o
   5   6   0   1      145.93      137.47      1.46 o
   5   6   0   2        1.95        2.13      0.31 o
   5   6   0   3        0.75        1.38      0.28 o
   6   6   0   0     3451.79     3668.08     74.88 o
   6   6   0   1       15.29       14.65      0.65 o
   6   6   0   2        4.26        4.45      0.45 o
   6   6   0   3        0.25        1.25      0.31 o
   7   6   0   1       52.84       52.79      1.31 o
   7   6   0   2        1.74        2.25      0.55 o
   8   6   0   0        4.83        8.51      0.98 o
   8   6   0   1       13.53       14.22      0.77 o
   9   6   0   1       50.10       52.21      1.55 o
  10   6   0   0      281.34      313.86      7.96 o
   1   7   0   1      606.94      562.10      6.76 o
   1   7   0   2        9.89        8.94      0.76 o
   1   7   0   3       11.24        8.68      0.83 o
   1   7   0   5        0.53        0.89      0.29 o
   2   7   0   1      217.77      181.67      3.85 o
   3   7   0   1       14.79       11.64      0.50 o
   3   7   0   2       16.93       17.48      0.67 o
   4   7   0   1      259.53      217.48      1.65 o
   4   7   0   2        1.35        1.20      0.22 o
   4   7   0   3        1.68        1.58      0.29 o
   5   7   0   0     6403.81     6260.96    120.51 o
   5   7   0   1      362.48      376.51      3.30 o
   5   7   0   2        9.24       11.17      0.52 o
   5   7   0   3        6.31        7.53      0.57 o
   5   7   0   4        1.91        0.98      0.29 o
   6   7   0   1      292.18      296.76      2.44 o
   6   7   0   2        1.92        2.18      0.53 o
   6   7   0   3        2.92        3.18      0.36 o
   7   7   0   0     4319.60     4672.37     95.27 o
   7   7   0   1        0.55        1.07      0.33 o
   7   7   0   2       21.19       26.23      0.98 o
   8   7   0   1       59.28       62.18      1.50 o
   9   7   0   0      306.06      349.90     11.84 o
   9   7   0   1       15.24       17.64      0.96 o
   9   7   0   2        8.11        6.88      1.05 o
  10   7   0   1       47.98       46.45      1.48 o
  11   7   0   0      246.73      236.99      9.03 o
   0   8   0   2       21.52       22.26      1.32 o
   0   8   0   4        0.67        1.25      0.38 o
   1   8   0   1       21.93       16.83      1.00 o
   1   8   0   2        1.77        1.96      0.46 o
   2   8   0   1       78.68       59.02      2.49 o
   2   8   0   2        3.88        1.82      0.45 o
   2   8   0   3        0.52        1.22      0.29 o
   3   8   0   1       86.41       64.53      1.10 o
   4   8   0   0    10184.18     8613.42    163.43 o
   4   8   0   1      145.19      122.38      1.46 o
   4   8   0   2        4.10        3.90      0.52 o
   4   8   0   3        1.82        2.20      0.38 o
   5   8   0   1      139.08      126.97      1.38 o
   5   8   0   2        8.04        6.55      0.41 o
   5   8   0   4        0.47        1.55      0.40 o
   6   8   0   0     3220.70     3062.03     61.30 o
   6   8   0   1       77.22       73.88      1.19 o
   6   8   0   2        4.14        3.30      0.38 o
   6   8   0   3        1.21        1.56      0.33 o
   7   8   0   1       78.54       81.31      1.38 o
   8   8   0   0      939.18      952.68     23.74 o
   8   8   0   1       13.98       15.20      0.76 o
   8   8   0   2        1.55        2.68      0.76 o
   9   8   0   1       35.56       33.78      1.27 o
  10   8   0   0      230.70      237.69      8.90 o
  10   8   0   1        4.68        4.21      0.70 o
   1   9   0   0     2179.69     1925.05    113.70 o
   1   9   0   1       64.56       56.13      2.10 o
   2   9   0   1        7.55        6.74      0.98 o
   3   9   0   0      762.18      585.49     17.33 o
   4   9   0   1        4.44        3.42      0.34 o
   5   9   0   0     2063.22     1901.39     51.55 o
   5   9   0   1       72.84       63.79      1.25 o
   5   9   0   2        8.97        7.50      0.57 o
   5   9   0   4        0.01        1.17      0.36 o
   6   9   0   1       41.35       38.92      1.00 o
   7   9   0   0       74.01       75.88      2.29 o
   7   9   0   2        1.15        1.46      0.48 o
   8   9   0   1        7.02        6.96      0.69 o
   9   9   0   0      574.74      523.25     10.30 o
   9   9   0   1       11.19        8.58      0.86 o
  10   9   0   1       13.83       12.21      1.07 o
   0  10   0   0     6929.02     6311.26    368.86 o
   0  10   0   2       16.81       14.94      1.34 o
   1  10   0   1       50.37       49.29      2.66 o
   1  10   0   5        0.47        0.95      0.31 o
   2  10   0   0     8124.82     7788.34    454.83 o
   2  10   0   1       33.00       23.72      1.70 o
   3  10   0   1      380.08      304.60      3.75 o
   4  10   0   0     2363.20     1969.74     50.08 o
   4  10   0   1       18.85       11.74      0.64 o
   4  10   0   2        8.59        7.39      0.60 o
   5  10   0   1      532.56      422.34      2.68 o
   6  10   0   0     1661.05     1507.15     30.32 o
   6  10   0   1       17.73       14.61      0.64 o
   7  10   0   1      321.38      289.04      2.85 o
   8  10   0   0       59.30       54.10      2.30 o
   9  10   0   1      185.44      157.84      2.85 o
   1  11   0   0      879.89      823.31     35.41 o
   1  11   0   1      320.48      313.64      4.64 o
   1  11   0   2       15.11       13.03      1.10 o
   1  11   0   3        6.46        5.84      0.84 o
   3  11   0   1       43.29       47.70      2.91 o
   3  11   0   2        1.22        2.10      0.62 o
   3  11   0   3        1.07        1.75      0.48 o
   5  11   0   0      334.30      232.93      6.81 o
   5  11   0   1      225.38      184.09      2.58 o
   5  11   0   3        2.87        2.65      0.52 o
   7  11   0   0      227.40      157.74      5.45 o
   7  11   0   1        9.38        7.87      0.70 o
   9  11   0   1       15.40       11.93      2.08 o
   0  12   0   0    14270.00    13036.65    760.27 o
   0  12   0   2       18.15       17.00      2.65 o
   1  12   0   3        0.13        4.02      1.08 o
   2  12   0   0    11104.73     9542.88    393.85 o
   2  12   0   2        3.11        3.47      0.86 o
   3  12   0   1       13.80       11.47      1.48 o
   4  12   0   0     5844.34     5689.65    333.50 o
   4  12   0   1       30.93       25.72      1.60 o
   4  12   0   2        9.27        9.54      1.44 o
   5  12   0   1       30.08       26.16      1.60 o
   5  12   0   2        3.43        2.87      0.60 o
   6  12   0   0     1631.71     1347.77     38.80 o
   6  12   0   1        4.02        3.71      0.70 o
   7  12   0   1       20.38       19.53      1.68 o
   8  12   0   0      681.17      540.07     34.55 o
   8  12   0   1       18.93       15.68      2.17 o
   1  13   0   0      478.34      512.05     32.54 o
   1  13   0   1        5.08        5.54      1.10 o
   2  13   0   1       99.19       89.77      3.42 o
   3  13   0   0      429.75      428.70     27.78 o
   3  13   0   1      130.53      139.67      5.24 o
   4  13   0   1      231.46      246.01      6.86 o
   5  13   0   0       38.42       37.87      4.73 o
   5  13   0   1        8.05        6.65      1.51 o
   6  13   0   1      180.53      175.58      6.09 o
   7  13   0   0       94.97       88.60      8.13 o
   7  13   0   1       27.70       23.07      3.58 o
   8  13   0   1      111.92       79.59      6.17 o
   0  14   0   0        9.23        6.69      2.11 o
   2  14   0   1       30.14       26.71      2.11 o
   4  14   0   0       24.77       93.84      8.37 o
   6  14   0   1       39.43       38.28      4.40 o
   1  15   0   0     3699.56     3610.97    150.59 o
   1  15   0   1        2.70        3.39      1.10 o
   3  15   0   1       18.26       23.93      3.63 o
   5  15   0   0     1526.24     1598.74     96.39 o
   7  15   0   0      799.97      812.70     50.85 o
   7  15   0   1        7.95        9.63      2.65 o
   2  16   0   0       33.02       59.58      6.52 o
   4  16   0   1       12.98       13.49      2.13 o
   5  16   0   1       10.12        9.82      2.70 o
   6  16   0   0       21.99       24.63      4.21 o
   1  17   0   0       38.30       19.77      3.83 o
   2  17   0   1       14.14       13.82      3.15 o
   3  17   0   0       51.26       37.22      5.09 o
   3  17   0   1       28.99       32.01      4.37 o
   4  17   0   1       33.91       36.25      4.52 o
   5  17   0   3        2.56       58.41      5.78 o
   6  17   0   1       32.76       34.66      4.71 o
   3  18   0   1       26.57       28.09      4.21 o
   4  18   0   0      447.63      460.05     30.58 o
   3  19   0   1       12.98       12.96      3.39 o
   3   0   1  -1       15.28        7.96      0.48 o
   3   0   1   1       14.47        6.86      0.46 o
   4   0   1  -5        3.45        3.42      0.41 o
   4   0   1  -1      549.93      563.68      3.70 o
   4   0   1   1       10.51        8.92      0.55 o
   5   0   1  -1      103.71      113.75      1.98 o
   5   0   1   1       47.82       49.47      1.24 o
   5   0   1   5        0.56        1.34      0.36 o
   6   0   1  -5       18.70       18.81      1.05 o
   6   0   1  -3       69.17       86.14      2.44 o
   6   0   1  -1     1988.57     2255.23      8.89 o
   6   0   1   1      346.75      408.43      4.01 o
   6   0   1   3        2.12        4.37      0.55 o
   7   0   1  -1       67.89       77.84      2.13 o
   8   0   1  -3       25.34       29.79      3.80 o
   8   0   1  -1      182.76      195.51      4.07 o
   8   0   1   1      217.73      231.66      3.82 o
   9   0   1  -1       87.44       95.68      2.70 o
   9   0   1   1        8.93        5.69      0.95 o
  10   0   1  -1      468.92      474.29      5.91 o
  10   0   1   1       29.01       30.86      1.79 o
  11   0   1  -1       36.11       40.28      2.08 o
  11   0   1   1        4.47        4.06      1.03 o
  12   0   1   1       49.02       36.50      2.34 o
   3   1   1  -5        1.68        0.67      0.17 o
   3   1   1  -1      511.60      365.51      2.08 o
   3   1   1   0     1194.25      844.00     15.54 o
   3   1   1   1      221.28      157.29      1.58 o
   4   1   1  -5        1.04        1.36      0.22 o
   4   1   1  -3        2.83        2.32      0.28 o
   4   1   1  -2        1.00        1.38      0.26 o
   4   1   1  -1      161.17      162.97      1.43 o
   4   1   1   0        3.61        2.29      0.26 o
   4   1   1   1      113.31      115.33      1.22 o
   4   1   1   2       18.62       18.57      0.53 o
   4   1   1   3        7.17        5.02      0.38 o
   4   1   1   5        8.20        7.68      0.38 o
   5   1   1  -5        0.77        1.79      0.29 o
   5   1   1  -2        0.80        0.84      0.28 o
   5   1   1  -1      222.22      250.28      2.05 o
   5   1   1   0      286.68      349.96      6.34 o
   5   1   1   1      291.27      327.94      2.27 o
   5   1   1   2       12.78       13.63      0.64 o
   5   1   1   3        2.16        2.36      0.31 o
   5   1   1   4        1.30        1.38      0.26 o
   5   1   1   5        2.48        2.23      0.60 o
   6   1   1  -1       11.43       12.17      0.70 o
   6   1   1   0      205.38      237.52      4.06 o
   6   1   1   1       26.11       29.34      0.95 o
   6   1   1   2       35.73       39.92      1.12 o
   6   1   1   3        6.09        9.40      0.79 o
   6   1   1   4        3.47        3.09      0.38 o
   7   1   1  -1      100.38      116.43      1.77 o
   7   1   1   0      223.92      286.70      5.62 o
   7   1   1   1      328.25      369.06      3.04 o
   7   1   1   2        5.55        5.12      0.58 o
   7   1   1   3        0.95        2.48      0.46 o
   8   1   1  -1       92.00      109.86      2.23 o
   8   1   1   0        2.51        2.61      0.57 o
   8   1   1   1       15.63       15.37      0.83 o
   8   1   1   2       14.76       15.94      0.84 o
   8   1   1   3        1.68        1.86      0.55 o
   8   1   1   5        4.16        3.85      0.70 o
   9   1   1  -1       52.03       57.55      1.55 o
   9   1   1   0       57.10       80.07      2.10 o
   9   1   1   1      100.32      112.75      2.41 o
   9   1   1   2        7.16        4.47      1.27 o
  10   1   1  -1        4.41        4.42      0.70 o
  10   1   1   0       20.36       22.09      1.17 o
  10   1   1   2       11.02       11.07      0.89 o
  11   1   1   0       91.83      107.27      2.66 o
  11   1   1   1       74.26       71.44      2.11 o
  12   1   1  -1       19.62       17.38      1.56 o
   3   2   1  -1       13.86        9.18      0.53 o
   3   2   1   0     7771.32     6141.56    176.72 o
   3   2   1   1       15.41       10.93      0.52 o
   4   2   1  -4        0.28        0.83      0.22 o
   4   2   1  -3        4.89        4.66      0.31 o
   4   2   1  -2        7.33        7.05      0.38 o
   4   2   1  -1        2.48        3.35      0.28 o
   4   2   1   0     2686.81     2717.19     39.01 o
   4   2   1   1      974.56     1037.36      4.54 o
   4   2   1   2        2.15        2.01      0.28 o
   4   2   1   3        7.70        5.95      0.48 o
   4   2   1   5        1.39        2.42      0.26 o
   5   2   1  -4        2.94        2.68      0.36 o
   5   2   1  -2        2.48        3.92      0.38 o
   5   2   1  -1        2.08        2.66      0.33 o
   5   2   1   0     3825.34     3996.78     66.34 o
   5   2   1   2        0.26        0.89      0.26 o
   5   2   1   3        1.59        1.60      0.28 o
   5   2   1   4        0.12        1.00      0.31 o
   5   2   1   5        1.54        1.08      0.24 o
   6   2   1  -3        1.98        1.63      0.33 o
   6   2   1  -2       16.92       19.94      0.74 o
   6   2   1  -1      116.97      129.12      1.91 o
   6   2   1   0      260.75      222.24      3.83 o
   6   2   1   1      184.50      208.71      2.22 o
   6   2   1   3        0.88        1.67      0.45 o
   7   2   1  -4        3.91        4.81      0.58 o
   7   2   1  -2       10.95       14.54      0.88 o
   7   2   1  -1        2.14        2.73      0.46 o
   7   2   1   0     1852.84     1953.96     28.50 o
   7   2   1   1        1.77        2.63      0.41 o
   8   2   1  -3        2.86        2.42      0.52 o
   8   2   1  -2        6.41        7.53      0.81 o
   8   2   1   0     1056.90     1232.89     19.65 o
   8   2   1   1      307.51      340.60      3.16 o
   8   2   1   2        4.40        3.66      0.65 o
   8   2   1   3        1.88        3.08      0.83 o
   8   2   1   5        0.75        1.43      0.45 o
   9   2   1  -2        8.57        9.80      1.15 o
   9   2   1  -1        3.05        4.71      0.65 o
   9   2   1   0      323.52      340.63      5.91 o
  10   2   1  -1       32.77       31.97      1.27 o
  10   2   1   0        9.24       12.88      0.95 o
  10   2   1   1       13.50       14.23      1.13 o
  11   2   1  -2       11.02        9.90      2.89 o
  11   2   1  -1        7.68        7.07      0.88 o
  11   2   1   0       72.90       76.69      2.20 o
  12   2   1   0      112.16      105.52      2.85 o
  12   2   1   1       29.07       20.68      1.25 o
   2   3   1   5        2.35        1.89      0.29 o
   3   3   1  -2        2.65        1.70      0.24 o
   3   3   1  -1       55.13       35.52      0.76 o
   3   3   1   0      872.20      783.82     16.21 o
   3   3   1   1      131.11      116.59      1.51 o
   4   3   1  -5        1.78        1.38      0.24 o
   4   3   1  -1      234.30      234.01      2.54 o
   4   3   1   0     1844.81     1781.32     24.82 o
   4   3   1   1      270.32      262.69      1.79 o
   4   3   1   3       13.49       10.14      0.55 o
   4   3   1   5        7.32        7.68      0.45 o
   5   3   1  -3        4.35        2.11      0.62 o
   5   3   1  -1       57.29       66.99      1.27 o
   5   3   1   0      198.60      199.69      3.35 o
   5   3   1   1       72.17       76.50      1.15 o
   5   3   1   2        0.61        1.34      0.26 o
   5   3   1   3        1.55        2.36      0.40 o
   6   3   1  -5        1.23        0.86      0.28 o
   6   3   1  -2        0.53        1.24      0.36 o
   6   3   1  -1      129.73      155.57      1.77 o
   6   3   1   0     2747.41     2868.94     67.82 o
   6   3   1   1       98.59      105.81      1.75 o
   6   3   1   2        2.80        3.51      0.40 o
   6   3   1   3        7.56        9.33      0.60 o
   6   3   1   4        1.49        2.30      0.48 o
   6   3   1   5        4.72        6.10      0.55 o
   7   3   1  -5        1.12        1.87      0.38 o
   7   3   1  -3       14.79       14.04      0.95 o
   7   3   1  -2        0.71        1.55      0.36 o
   7   3   1  -1      141.51      155.75      1.94 o
   7   3   1   0      152.59      178.71      3.32 o
   7   3   1   1       18.96       24.31      0.89 o
   8   3   1  -4        4.51        2.10      0.65 o
   8   3   1  -2        7.09        7.98      0.69 o
   8   3   1  -1      122.39      142.94      2.11 o
   8   3   1   0      188.17      207.51      3.87 o
   8   3   1   1       18.29       14.78      0.83 o
   8   3   1   3        3.07        3.11      0.62 o
   8   3   1   5        2.36        2.87      0.55 o
   9   3   1  -1       49.37       51.85      1.58 o
   9   3   1   0       15.96       16.98      0.98 o
  10   3   1  -1       32.51       37.96      1.38 o
  10   3   1   0      169.25      187.51      3.80 o
  10   3   1   2        5.77        4.74      0.72 o
  11   3   1  -1       40.79       33.87      1.56 o
  11   3   1   0        6.16        7.12      1.07 o
  12   3   1  -1       28.64       21.85      1.48 o
  12   3   1   1        2.11        2.92      0.95 o
   1   4   1   5        1.15        0.77      0.21 o
   2   4   1  -1      174.50      112.22      3.52 o
   2   4   1   0     1855.95     1455.63     73.06 o
   2   4   1   1      156.27      100.36      2.25 o
   3   4   1  -2        1.38        0.98      0.22 o
   3   4   1  -1        9.47        6.88      0.46 o
   3   4   1   0     7842.10     6826.96    121.52 o
   3   4   1   1       24.12       19.63      0.96 o
   3   4   1   2        3.48        2.75      0.31 o
   4   4   1  -3        8.62       18.10      1.53 o
   4   4   1  -2       15.84       15.28      0.50 o
   4   4   1  -1      136.58      126.37      1.32 o
   4   4   1   0      500.59      376.58      6.19 o
   4   4   1   1       26.73       25.91      0.65 o
   4   4   1   2        6.35        5.40      0.36 o
   5   4   1  -4        0.88        1.17      0.24 o
   5   4   1  -2        9.39       11.09      0.50 o
   5   4   1  -1       40.87       40.76      1.05 o
   5   4   1   0     2820.27     2897.17     40.52 o
   5   4   1   1       96.72      100.60      1.50 o
   5   4   1   2        6.26        6.21      0.48 o
   5   4   1   3        1.90        1.25      0.41 o
   5   4   1   5        0.57        1.07      0.31 o
   6   4   1  -5        2.73        2.37      0.40 o
   6   4   1  -3       11.46       12.41      0.58 o
   6   4   1  -2        5.15        7.13      0.48 o
   6   4   1  -1      240.81      268.84      2.75 o
   6   4   1   0     1539.26     1778.05     25.91 o
   6   4   1   1      186.75      215.95      2.36 o
   6   4   1   2        1.45        1.65      0.45 o
   6   4   1   3        0.75        1.25      0.34 o
   7   4   1  -2        1.81        1.24      0.38 o
   7   4   1  -1        4.63        5.50      0.53 o
   7   4   1   0      468.85      495.50      8.66 o
   7   4   1   2       14.55       15.69      0.84 o
   7   4   1   4        6.69        4.18      0.86 o
   8   4   1  -3        3.72        3.44      0.86 o
   8   4   1  -2       10.54        9.73      0.91 o
   8   4   1  -1       24.31       26.66      1.12 o
   8   4   1   0       23.55       41.67      1.32 o
   9   4   1  -1       11.50       12.45      0.84 o
   9   4   1   0      156.14      162.07      3.30 o
   9   4   1   1       19.50       20.49      1.01 o
   9   4   1   2       13.63       12.46      0.93 o
  10   4   1  -1       52.19       54.12      1.58 o
  10   4   1   0      316.96      357.06      6.24 o
  10   4   1   1       37.04       43.84      1.41 o
  11   4   1  -1        7.41        6.10      0.79 o
  11   4   1   0       13.21       14.41      1.03 o
  11   4   1   2        7.64        6.53      1.13 o
  12   4   1   0       30.01       19.30      1.86 o
   0   5   1   2        3.05        2.13      0.57 o
   1   5   1  -3        2.18        1.93      0.53 o
   1   5   1  -1       18.70       13.77      1.50 o
   1   5   1   0     1070.80      848.70     50.40 o
   1   5   1   1       60.63       53.77      1.65 o
   2   5   1  -1       64.18       45.90      1.75 o
   2   5   1   0    12893.51    10171.53    325.85 o
   2   5   1   1        7.68        5.60      0.40 o
   2   5   1   2        2.15        1.51      0.28 o
   2   5   1   5        0.78        0.98      0.26 o
   3   5   1  -1       97.36       77.91      1.13 o
   3   5   1   0     1626.78     1448.61     31.34 o
   3   5   1   1      171.68      155.90      1.70 o
   3   5   1   3        1.74        2.46      0.38 o
   4   5   1  -4        1.19        1.75      0.24 o
   4   5   1  -2        2.42        3.08      0.31 o
   4   5   1  -1        0.29        0.65      0.21 o
   4   5   1   0     5809.52     5341.37     73.87 o
   4   5   1   1        6.89        5.36      0.38 o
   4   5   1   2        0.41        0.88      0.28 o
   5   5   1  -3        4.60        3.16      0.57 o
   5   5   1  -2        4.37        5.54      0.46 o
   5   5   1  -1       18.80       21.45      0.76 o
   5   5   1   0        1.34        1.70      0.29 o
   5   5   1   1        0.91        1.55      0.29 o
   5   5   1   2       15.74       16.81      0.70 o
   6   5   1  -4        2.85        2.37      0.41 o
   6   5   1  -2        3.19        5.43      0.57 o
   6   5   1  -1      127.48      139.79      1.63 o
   6   5   1   0     2434.06     2447.76     35.43 o
   6   5   1   2        4.15        6.29      0.48 o
   6   5   1   5        1.77        1.39      0.45 o
   7   5   1  -2        1.30        1.12      0.34 o
   7   5   1  -1        4.73        6.81      0.53 o
   7   5   1   0      600.43      694.26     10.62 o
   7   5   1   1       74.15       84.68      1.68 o
   7   5   1   2        2.88        2.92      0.60 o
   8   5   1  -4        5.98        2.87      0.62 o
   8   5   1  -2       11.17       10.26      0.84 o
   8   5   1   0      565.83      596.92     11.84 o
   8   5   1   1        4.50        6.62      0.65 o
   9   5   1  -1       51.32       57.90      1.53 o
   9   5   1   0        3.12        4.99      0.86 o
   9   5   1   1        3.58        4.68      0.77 o
   9   5   1   2        9.02        8.10      0.77 o
  10   5   1  -2        5.59        5.71      0.96 o
  10   5   1  -1       48.24       53.46      1.81 o
  10   5   1   0       97.60      106.41      2.94 o
  10   5   1   1        6.26        6.93      0.77 o
  11   5   1  -1       11.43       10.11      1.00 o
  11   5   1   0      169.19      164.15      4.07 o
  11   5   1   1        6.72        7.55      1.01 o
   0   6   1  -2        6.23        4.47      0.69 o
   0   6   1   0     1136.07      988.82     41.36 o
   1   6   1  -1        4.45        2.72      0.58 o
   1   6   1   0      644.97      472.45     15.02 o
   1   6   1   2        2.22        2.63      0.52 o
   1   6   1   3        3.77       16.50      0.69 o
   2   6   1   0     2274.01     1804.61     51.61 o
   2   6   1   1      431.20      351.13      3.08 o
   2   6   1   2        2.61        2.15      0.38 o
   2   6   1   3        3.71        5.86      0.53 o
   2   6   1   4        1.03        0.95      0.28 o
   3   6   1  -4        2.13        0.89      0.22 o
   3   6   1  -2        4.75        3.18      0.29 o
   3   6   1  -1        1.79        0.77      0.22 o
   3   6   1   0      227.37      173.06      3.97 o
   3   6   1   1        0.65        1.13      0.29 o
   3   6   1   4        0.34        1.27      0.34 o
   4   6   1  -3       12.78       10.95      0.45 o
   4   6   1  -2        2.40        1.87      0.26 o
   4   6   1  -1       31.48       26.68      0.62 o
   4   6   1   0      434.89      424.26      7.68 o
   4   6   1   1     1334.45     1268.83      4.21 o
   4   6   1   3       10.25        9.44      0.55 o
   5   6   1  -1        5.95        6.05      0.40 o
   5   6   1   0      491.37      490.43      7.65 o
   5   6   1   1        0.50        1.05      0.31 o
   5   6   1   3        5.77        1.41      0.43 o
   5   6   1   5        2.49        1.20      0.29 o
   6   6   1  -3        9.94        9.58      0.62 o
   6   6   1  -1       13.50       12.88      0.58 o
   6   6   1   0      611.89      666.94     10.14 o
   6   6   1   1      427.32      462.79      2.84 o
   6   6   1   2        2.55        1.72      0.38 o
   6   6   1   3        2.37        3.39      0.58 o
   6   6   1   5        2.16        1.70      0.40 o
   7   6   1  -2        1.82        1.75      0.48 o
   7   6   1  -1       11.92       13.36      0.65 o
   7   6   1   0       14.64       19.92      0.96 o
   8   6   1  -3        8.41        5.55      0.86 o
   8   6   1  -1        3.01        3.20      0.57 o
   8   6   1   0       20.76       19.77      1.20 o
   8   6   1   1      448.93      500.95      4.47 o
   8   6   1   3        3.64        4.92      0.62 o
   9   6   1  -1       13.90       15.21      0.98 o
   9   6   1   0       83.75       94.07      2.30 o
  10   6   1  -1       14.86       11.09      0.88 o
  10   6   1   0       62.53       72.91      2.32 o
  10   6   1   1       28.93       28.78      1.43 o
  11   6   1  -1       18.98        9.66      1.12 o
   0   7   1   0      515.23      428.03     15.64 o
   1   7   1  -3        3.70       18.53      1.74 o
   1   7   1  -2        3.03        2.75      0.57 o
   1   7   1  -1      158.99      136.25      2.49 o
   1   7   1   0     4509.46     4128.89    145.04 o
   1   7   1   1      399.60      365.75      3.90 o
   1   7   1   2        5.77        6.81      0.67 o
   1   7   1   3        7.13        3.20      0.77 o
   2   7   1  -4        4.15        2.46      0.58 o
   2   7   1  -2        5.34        5.90      0.77 o
   2   7   1  -1       35.43       25.12      1.08 o
   2   7   1   0       15.52        7.46      0.52 o
   2   7   1   1       44.98       36.51      0.93 o
   2   7   1   2        1.75        1.77      0.33 o
   3   7   1  -5        4.13        2.20      0.31 o
   3   7   1  -3       15.50       13.05      1.07 o
   3   7   1  -1      652.78      560.46      3.18 o
   3   7   1   0     1522.00     1389.92     28.47 o
   4   7   1  -2        1.38        0.93      0.22 o
   4   7   1  -1       23.37       19.72      0.58 o
   4   7   1   0      177.79      151.69      2.97 o
   4   7   1   1      131.56      120.32      1.48 o
   4   7   1   2       12.19       10.85      0.55 o
   4   7   1   3        1.87        1.79      0.38 o
   5   7   1  -1       44.33       36.43      0.89 o
   5   7   1   0     1849.12     1820.22     27.44 o
   5   7   1   1      384.45      360.85      2.32 o
   5   7   1   3        5.62        4.64      0.46 o
   5   7   1   5        3.17        1.86      0.45 o
   6   7   1  -2        4.88        6.02      0.53 o
   6   7   1  -1       72.72       73.97      2.22 o
   6   7   1   0       38.04       39.37      1.07 o
   6   7   1   1       45.57       46.12      1.07 o
   6   7   1   2       12.14       11.83      0.60 o
   7   7   1  -5        2.33        2.65      0.45 o
   7   7   1  -3        9.03        8.05      0.89 o
   7   7   1  -1      393.51      410.89      2.96 o
   7   7   1   0       83.93       94.63      2.08 o
   7   7   1   1       38.70       35.64      1.00 o
   7   7   1   2        8.30        6.72      0.60 o
   8   7   1  -1        9.88       11.91      0.74 o
   8   7   1   0       20.02       18.81      0.95 o
   8   7   1   1       33.47       35.05      1.10 o
   8   7   1   2       12.88       11.17      0.70 o
   9   7   1  -1       76.67       70.74      1.94 o
   9   7   1   0      446.66      472.93      7.74 o
   9   7   1   1       46.51       48.01      1.39 o
  10   7   1  -1       18.00       18.31      1.08 o
  10   7   1   0        7.96       12.10      0.95 o
  11   7   1  -1       48.07       43.25      2.05 o
  11   7   1   0       15.76       12.98      1.24 o
  11   7   1   1       11.53        8.11      1.01 o
   0   8   1  -2        4.38        4.35      0.88 o
   0   8   1   0     2126.79     1756.05     61.99 o
   0   8   1   2       20.99       17.29      0.79 o
   1   8   1  -2        2.76        2.56      0.72 o
   1   8   1  -1       76.42       63.36      1.60 o
   1   8   1   0      720.28      558.11     10.21 o
   1   8   1   1      103.15       95.60      1.70 o
   1   8   1   3        3.08        2.60      0.60 o
   1   8   1   5        2.57        3.20      0.41 o
   2   8   1  -2       10.45       10.00      0.79 o
   2   8   1  -1       68.75       53.07      1.36 o
   2   8   1   0       29.08       21.66      1.17 o
   2   8   1   1        1.11        1.17      0.28 o
   3   8   1  -2        1.43        1.03      0.26 o
   3   8   1  -1       67.12       55.78      1.24 o
   3   8   1   0      381.77      339.77     10.07 o
   3   8   1   1        4.40        3.94      0.43 o
   3   8   1   5        1.46        1.27      0.34 o
   4   8   1  -3        8.67        3.35      0.40 o
   4   8   1  -2       11.91       11.40      1.12 o
   4   8   1  -1       82.19       69.11      1.05 o
   4   8   1   0      427.23      346.72      6.19 o
   4   8   1   1       10.15        8.66      0.55 o
   4   8   1   2        6.78        7.98      0.65 o
   5   8   1  -1        1.91        1.91      0.29 o
   5   8   1   0       56.25       53.79      1.25 o
   5   8   1   1      113.13      103.99      1.36 o
   5   8   1   3        4.75        3.27      0.67 o
   6   8   1  -5        1.54        1.29      0.29 o
   6   8   1  -3        9.05        6.69      0.74 o
   6   8   1  -1      159.43      156.83      1.65 o
   6   8   1   0      466.58      456.98      6.70 o
   6   8   1   1       27.64       32.13      0.91 o
   7   8   1  -1       25.09       24.74      0.81 o
   7   8   1   0       20.74       27.25      1.00 o
   8   8   1  -3        5.64        4.85      1.01 o
   8   8   1  -2        6.77        5.93      0.64 o
   8   8   1  -1       62.94       66.20      1.50 o
   8   8   1   0        0.83        1.77      0.50 o
   8   8   1   1       50.90       54.58      1.29 o
   9   8   1  -1       13.81       12.15      0.79 o
   9   8   1   1       33.79       35.26      1.50 o
  10   8   1  -1       42.86       37.61      1.60 o
  10   8   1   0      215.13      206.20      4.11 o
  10   8   1   1       27.09       29.83      1.43 o
   0   9   1   0     5148.41     4729.70    111.79 o
   0   9   1   2        6.89        7.03      0.60 o
   1   9   1  -3        5.82        5.67      0.86 o
   1   9   1  -2        3.20        3.58      0.50 o
   1   9   1  -1      125.52      121.66      2.41 o
   1   9   1   0      895.80      783.05     17.48 o
   1   9   1   1      427.24      411.04      3.82 o
   1   9   1   2        2.90        3.23      0.34 o
   1   9   1   3        5.83        3.33      0.98 o
   1   9   1   5        1.65        1.22      0.34 o
   2   9   1  -1       16.34       13.67      0.98 o
   2   9   1   0     5424.01     4909.65     83.36 o
   2   9   1   1       34.25       29.69      0.93 o
   2   9   1   3        4.79        3.15      0.91 o
   2   9   1   5        1.52        1.70      0.38 o
   3   9   1  -5        3.23        4.28      0.48 o
   3   9   1  -3        4.53        4.64      0.89 o
   3   9   1  -2        2.53        1.53      0.33 o
   3   9   1  -1      993.37      886.91      4.57 o
   3   9   1   0      436.46      416.15      8.61 o
   3   9   1   1       71.00       70.21      1.41 o
   3   9   1   2        1.34        1.32      0.40 o
   3   9   1   3        3.59        4.40      0.55 o
   4   9   1  -4        3.42        0.95      0.26 o
   4   9   1  -2        7.41        4.81      0.43 o
   4   9   1  -1       25.46       21.90      0.84 o
   4   9   1   0     2058.13     1851.61     35.69 o
   4   9   1   1       51.54       48.75      1.25 o
   4   9   1   2       11.38       10.61      0.89 o
   4   9   1   3       10.28        6.14      0.76 o
   4   9   1   5        5.13        3.97      0.57 o
   5   9   1  -3        3.49        1.62      0.43 o
   5   9   1  -1       21.11       15.49      0.62 o
   5   9   1   0      412.23      347.61      5.74 o
   5   9   1   1      385.51      351.87      2.72 o
   5   9   1   2        0.47        2.10      0.41 o
   5   9   1   3        2.27        4.49      0.86 o
   5   9   1   5        1.15        1.94      0.43 o
   6   9   1  -2        3.39        2.37      0.53 o
   6   9   1  -1       36.01       32.64      0.83 o
   6   9   1   0     1140.59     1022.51     14.92 o
   6   9   1   1       11.01        9.94      0.58 o
   6   9   1   3        6.03        3.92      0.86 o
   6   9   1   5        2.64        3.27      0.77 o
   7   9   1  -5        1.25        1.17      0.34 o
   7   9   1  -1      235.09      223.44      2.23 o
   7   9   1   0       40.61       35.36      1.22 o
   7   9   1   1       19.14       15.52      0.72 o
   8   9   1  -2        9.42        3.92      0.58 o
   8   9   1  -1       10.60        8.25      0.67 o
   8   9   1   0      152.25      140.29      3.21 o
   8   9   1   2        5.25        3.37      0.83 o
   9   9   1   0       77.95       68.74      1.87 o
   9   9   1   1       97.92       94.84      2.32 o
  10   9   1  -1       17.66       12.91      1.10 o
  10   9   1   0       69.25       62.87      2.68 o
   0  10   1   0     1039.35      939.65     23.29 o
   1  10   1  -2        3.65        2.78      0.52 o
   1  10   1  -1       10.78        9.78      0.79 o
   1  10   1   0     1402.55     1207.45     21.68 o
   1  10   1   1       11.19        9.42      0.74 o
   2  10   1  -3        3.19        7.00      1.60 o
   2  10   1  -2       11.12       10.35      1.07 o
   2  10   1  -1      148.53      116.52      2.11 o
   2  10   1   0      560.17      500.24     10.00 o
   2  10   1   1        2.30        2.34      0.41 o
   2  10   1   2       16.13       16.49      0.83 o
   2  10   1   4        0.26        1.58      0.38 o
   3  10   1  -2        6.57        6.10      0.83 o
   3  10   1  -1       22.63       20.49      1.27 o
   3  10   1   0     1042.34      947.99     21.20 o
   3  10   1   1       43.36       38.18      1.43 o
   4  10   1  -3        3.13        1.77      0.48 o
   4  10   1  -1      120.22      101.66      2.36 o
   4  10   1   0     1218.03     1116.35     23.05 o
   4  10   1   1        2.85        2.75      0.45 o
   5  10   1   0     1141.32     1053.01     20.83 o
   6  10   1  -5        0.91        1.44      0.36 o
   6  10   1  -3        4.78        2.85      0.60 o
   6  10   1  -2       14.86       11.53      0.60 o
   6  10   1  -1      242.59      201.85      2.20 o
   6  10   1   0      521.78      460.24      7.74 o
   6  10   1   1        1.80        2.32      0.43 o
   6  10   1   2        6.38        4.33      0.52 o
   7  10   1  -1        7.15        6.38      0.53 o
   7  10   1   0      277.12      274.27      5.62 o
   7  10   1   1       28.32       26.63      1.12 o
   8  10   1  -1       30.00       25.03      0.93 o
   8  10   1   0      543.75      503.34      9.63 o
   9  10   1  -2        3.11        4.04      0.95 o
   9  10   1   0      170.98      167.73      4.33 o
  10  10   1  -1       27.74       24.98      2.99 o
  10  10   1   0      106.77       68.47      5.29 o
   0  11   1  -2        2.90        2.75      0.89 o
   0  11   1   0     2704.90     2345.70     82.29 o
   1  11   1  -1       34.80       31.18      1.38 o
   1  11   1   0      513.51      452.25     12.51 o
   1  11   1   1        8.03        7.77      0.89 o
   1  11   1   2        1.98        2.06      0.60 o
   2  11   1  -2        4.08        2.97      0.77 o
   2  11   1  -1        9.09        6.57      0.69 o
   2  11   1   0     1933.89     1652.18     29.65 o
   2  11   1   1        1.97        2.39      0.45 o
   3  11   1  -1       39.82       26.90      1.36 o
   3  11   1   0       60.92       55.73      3.32 o
   3  11   1   1        3.23        2.99      0.57 o
   4  11   1  -1       13.19       10.78      1.22 o
   4  11   1   0     1433.39     1271.58     28.95 o
   4  11   1   1        8.76        8.22      0.65 o
   4  11   1   2        5.15        4.80      0.62 o
   5  11   1  -1       48.30       32.61      1.32 o
   5  11   1   0      325.50      278.26      5.64 o
   5  11   1   1        1.40        2.01      0.43 o
   6  11   1  -1       16.35       10.98      0.74 o
   6  11   1   0      509.67      460.76     10.11 o
   7  11   1  -1        6.93        4.13      0.57 o
   7  11   1   0        8.97        8.85      0.67 o
   8  11   1  -1       11.56        6.38      0.77 o
   8  11   1   0      184.98      168.23      4.80 o
   8  11   1   1       28.99       23.31      1.34 o
   9  11   1   0      146.64      126.78      7.53 o
   0  12   1   0      686.27      584.93     21.57 o
   1  12   1  -1        8.96        7.08      0.83 o
   1  12   1   0     3986.18     3694.16     95.30 o
   1  12   1   1       12.52       10.83      0.72 o
   2  12   1  -2        6.91        6.79      1.07 o
   2  12   1  -1       17.34       16.50      1.60 o
   2  12   1   0      484.54      429.85     10.37 o
   2  12   1   1       17.41       14.30      0.84 o
   3  12   1  -1        6.76        6.14      0.95 o
   3  12   1   0     2284.25     2035.41     44.90 o
   3  12   1   2        3.00        3.32      0.79 o
   4  12   1  -3       13.16       12.26      2.15 o
   4  12   1  -1      134.67      113.58      2.34 o
   4  12   1   0      418.83      367.02      9.01 o
   4  12   1   1      113.70       94.41      1.93 o
   5  12   1  -2        4.32        3.52      1.13 o
   5  12   1   0     1174.40     1018.92     24.10 o
   5  12   1   1       25.97       22.42      1.12 o
   6  12   1  -1       11.98        9.13      1.01 o
   6  12   1   0      105.10       93.24      3.68 o
   6  12   1   1        4.83        2.17      0.60 o
   7  12   1  -1        8.93        7.68      1.44 o
   7  12   1   0      199.10      151.55      3.92 o
   7  12   1   2        6.63        5.19      0.96 o
   8  12   1  -1       47.83       36.24      2.60 o
   8  12   1   0       93.71       67.90      6.86 o
   8  12   1   1       18.81       10.00      1.13 o
   0  13   1  -2        9.54       11.52      1.67 o
   0  13   1   0      365.65      391.57     18.00 o
   1  13   1  -1       29.48       29.46      2.03 o
   1  13   1   0     2121.50     1797.44     44.90 o
   1  13   1   1       55.64       52.81      1.91 o
   1  13   1   2        3.84        3.04      0.67 o
   2  13   1   0      268.06      198.67      8.20 o
   2  13   1   1       15.99       14.47      1.20 o
   3  13   1  -1      107.12      113.20      4.71 o
   3  13   1   0     1638.11     1368.92     54.32 o
   3  13   1   1       21.11       17.55      1.46 o
   4  13   1   0      178.48      183.70      6.27 o
   4  13   1   1       13.85       10.62      0.95 o
   4  13   1   2        3.04        5.72      1.31 o
   5  13   1   0      506.20      385.91     11.71 o
   5  13   1   1       65.06       62.56      1.98 o
   6  13   1   0       38.81       41.03      2.32 o
   6  13   1   1       27.66       21.76      1.51 o
   7  13   1  -1       68.30       64.07      3.87 o
   7  13   1   0      393.90      318.40     11.45 o
   8  13   1   0       20.30       20.37      3.63 o
   0  14   1   0       60.35       72.96      4.90 o
   1  14   1  -1        7.81        7.53      1.29 o
   1  14   1   0      254.24      196.88      7.19 o
   2  14   1  -2        7.82        6.36      1.56 o
   2  14   1  -1       18.62       15.92      1.75 o
   2  14   1   1       71.24       56.66      2.30 o
   2  14   1   2       10.22       10.45      1.38 o
   3  14   1  -1       10.44       13.20      2.77 o
   3  14   1   0      143.91      123.91      7.19 o
   3  14   1   1       37.60       36.86      2.54 o
   4  14   1  -1       49.21       53.24      3.56 o
   4  14   1   1      129.21      110.17      4.28 o
   6  14   1  -2        6.39        6.76      1.62 o
   6  14   1  -1       53.84       51.59      5.11 o
   6  14   1   0       39.57       21.33      2.65 o
   6  14   1   1      104.37       96.01      4.74 o
   7  14   1   1       29.07       24.20      2.66 o
   8  14   1   1       36.56       18.96      3.49 o
   0  15   1  -2        3.44        4.16      1.38 o
   1  15   1  -1       20.27       18.94      1.67 o
   1  15   1   0      306.12      293.36     10.13 o
   1  15   1   1       47.66       54.46      2.96 o
   2  15   1  -1       11.78        9.30      1.82 o
   3  15   1  -1        8.06       14.11      2.08 o
   3  15   1   0      231.70      212.17     15.59 o
   3  15   1   1        9.30       10.33      1.87 o
   4  15   1  -1       15.41       13.61      2.80 o
   5  15   1   0      112.62      108.06      9.63 o
   5  15   1   1       95.10      111.12      5.24 o
   7  15   1  -1       24.53       26.75      2.85 o
   7  15   1   0       71.02       55.32      6.29 o
   7  15   1   1        5.62        6.55      1.74 o
   0  16   1   0      252.92      206.34     10.85 o
   1  16   1   0     1192.63     1107.29     39.26 o
   2  16   1   0      152.29      134.31      7.89 o
   3  16   1   0      694.21      677.93     43.35 o
   4  16   1   0      294.66      242.89     12.45 o
   5  16   1   0      276.15      284.26     20.13 o
   6  16   1  -1       14.34       19.56      3.47 o
   6  16   1   0      204.67      172.21     13.51 o
   6  16   1   1       13.00       14.59      2.25 o
   0  17   1   0      596.33      666.79     30.14 o
   1  17   1  -1        8.14        5.47      1.63 o
   1  17   1   0      317.08      238.00     10.13 o
   2  17   1   0      450.39      579.96     26.49 o
   3  17   1  -1       37.54       40.62      4.88 o
   3  17   1   0      189.25      164.26     13.29 o
   4  17   1  -1        7.94        7.98      1.84 o
   4  17   1   0      227.34      311.80     21.97 o
   6  17   1   0       61.51       89.30      8.70 o
   6  17   1   1        8.21        8.99      2.80 o
   0  18   1   0      253.67      196.28     10.64 o
   1  18   1   0      277.97      289.06     20.47 o
   2  18   1   0      162.02      167.30     13.46 o
   3  18   1   0      215.42      273.85     19.86 o
   4  18   1   0      154.60      153.53     12.82 o
   5  18   1   0      106.72      149.28     12.53 o
   3  19   1   0      265.38      222.22     16.83 o
   5  19   1   0      126.55       75.81      7.98 o
   3   0   2  -2        4.29        1.99      0.29 o
   3   0   2   0     5958.83     4928.16    115.21 o
   4   0   2  -4        2.51        1.19      0.40 o
   4   0   2  -2       34.22       34.54      0.96 o
   4   0   2   0      828.13      824.39     17.19 o
   4   0   2   2       12.11       11.96      0.64 o
   5   0   2  -2        2.27        3.18      0.45 o
   5   0   2   0     3811.25     4089.04    117.15 o
   5   0   2   2        8.86       11.50      0.95 o
   6   0   2  -4        7.85        9.59      1.19 o
   6   0   2  -2       50.48       55.39      1.62 o
   6   0   2   0      736.68      720.42     14.35 o
   6   0   2   2        0.87        1.34      0.43 o
   7   0   2  -2        4.12        4.95      0.70 o
   7   0   2   0     1287.23     1473.80     30.60 o
   7   0   2   2        3.32        3.54      0.64 o
   8   0   2  -2       35.62       34.74      1.67 o
   8   0   2   0      329.75      399.70      8.68 o
   8   0   2   2       14.12       15.63      1.36 o
   9   0   2   0      473.89      531.98     12.22 o
   9   0   2   2        8.52        8.85      1.62 o
  10   0   2  -4        7.23        5.12      1.53 o
  10   0   2  -2       10.95        8.53      1.67 o
  11   0   2   0       39.51       43.10      2.29 o
  12   0   2   0       66.53       59.57      2.73 o
   3   1   2   0     9809.80     8379.33    152.50 o
   3   1   2   1      317.56      264.39      1.87 o
   3   1   2   2        2.38        1.99      0.28 o
   3   1   2   3        8.51        6.65      0.58 o
   4   1   2  -5        2.30        2.65      0.26 o
   4   1   2  -2        2.41        2.27      0.28 o
   4   1   2  -1       34.66       35.98      0.83 o
   4   1   2   0     1070.51     1081.90     18.29 o
   4   1   2   1      371.07      379.22      2.11 o
   4   1   2   2        1.74        2.30      0.28 o
   4   1   2   3       10.77       10.57      0.58 o
   5   1   2  -2        4.09        5.59      0.40 o
   5   1   2  -1       27.61       28.04      1.03 o
   5   1   2   0     6662.99     7055.75    103.74 o
   5   1   2   1      174.30      198.24      1.79 o
   5   1   2   2        3.06        3.82      0.34 o
   5   1   2   3       11.25       12.93      0.65 o
   6   1   2  -5        1.30        1.58      0.38 o
   6   1   2  -1      129.01      147.51      1.75 o
   6   1   2   0     3507.57     3716.73     67.56 o
   6   1   2   1      605.64      696.85      3.66 o
   6   1   2   3       14.51       13.58      0.62 o
   6   1   2   5        1.46        1.58      0.38 o
   7   1   2  -1       26.99       28.95      0.96 o
   7   1   2   0     2011.07     2174.45     29.50 o
   7   1   2   1      188.31      220.80      2.30 o
   7   1   2   2       11.84       13.41      0.69 o
   7   1   2   3       10.92       12.50      0.89 o
   7   1   2   4        2.00        2.51      0.58 o
   8   1   2  -2        5.19        4.37      0.77 o
   8   1   2  -1       58.60       68.99      1.53 o
   8   1   2   0       44.34       57.07      1.87 o
   8   1   2   1      160.54      180.23      2.36 o
   8   1   2   3        8.25        5.60      1.12 o
   9   1   2  -2        4.44        4.45      0.74 o
   9   1   2  -1       35.95       38.63      1.32 o
   9   1   2   0      851.00      930.71     15.28 o
   9   1   2   1       53.69       62.63      1.86 o
   9   1   2   2        6.02        5.72      0.88 o
  10   1   2   0      195.10      220.04      4.28 o
  10   1   2   1      168.61      180.71      2.68 o
  11   1   2  -1        5.43        3.33      0.76 o
  11   1   2   0      120.68      122.71      2.89 o
  11   1   2   1       25.70       26.22      1.24 o
  11   1   2   2        8.64        4.69      1.24 o
  12   1   2  -1       45.27       36.03      1.44 o
  12   1   2   1       21.19       16.30      1.24 o
   2   2   2   1       45.50       33.04      1.87 o
   3   2   2  -5        6.74        4.54      0.52 o
   3   2   2  -2        1.97        1.03      0.24 o
   3   2   2  -1      320.82      282.73      2.18 o
   3   2   2   0     1796.13     1468.84     30.05 o
   3   2   2   1       23.20       22.38      0.74 o
   3   2   2   5        2.70        3.09      0.36 o
   4   2   2  -5        5.18        6.03      0.38 o
   4   2   2  -3       11.23       11.91      0.67 o
   4   2   2  -2        3.65        3.32      0.29 o
   4   2   2  -1      443.45      459.66      2.49 o
   4   2   2   0     4157.61     4033.72     66.44 o
   4   2   2   1       56.01       54.13      0.95 o
   4   2   2   2        1.22        1.70      0.29 o
   5   2   2  -5        6.86        7.68      0.55 o
   5   2   2  -3        0.99        1.07      0.28 o
   5   2   2  -2        2.04        2.39      0.41 o
   5   2   2  -1      141.12      151.14      1.56 o
   5   2   2   0     1609.75     1736.38     29.10 o
   5   2   2   1      325.29      371.38      2.44 o
   5   2   2   5        4.97        3.80      0.38 o
   6   2   2  -3        4.47        5.48      0.45 o
   6   2   2  -2        1.64        1.60      0.48 o
   6   2   2  -1       33.48       35.77      0.95 o
   6   2   2   0     4074.97     4399.61     63.26 o
   6   2   2   1      230.96      263.17      2.30 o
   6   2   2   3        8.89        7.86      0.60 o
   7   2   2  -5        3.70        6.88      0.65 o
   7   2   2  -3        0.64        1.89      0.50 o
   7   2   2  -1      202.76      214.52      2.48 o
   7   2   2   0      359.18      391.55      6.38 o
   7   2   2   1        1.45        1.74      0.45 o
   7   2   2   2        0.93        1.62      0.53 o
   8   2   2  -3        3.66        4.42      0.84 o
   8   2   2  -1      109.45      120.47      1.98 o
   8   2   2   0      651.66      744.57     13.25 o
   8   2   2   1        7.01        8.68      0.67 o
   8   2   2   2        4.05        3.99      0.93 o
   9   2   2  -1       33.71       33.99      1.22 o
   9   2   2   0      217.12      237.59      5.07 o
   9   2   2   1        6.41        7.27      0.72 o
  10   2   2   0      320.12      347.11      7.03 o
  10   2   2   1      117.57      122.36      2.25 o
  10   2   2   3        3.88        3.80      1.03 o
  11   2   2  -1       12.05        9.83      0.91 o
  11   2   2   0       13.18       14.72      1.20 o
  11   2   2   1       13.33        8.68      0.88 o
  12   2   2   0       42.04       34.71      1.87 o
   1   3   2   5        0.85        0.79      0.21 o
   2   3   2   1      250.42      181.89      2.39 o
   2   3   2   5        1.75        1.20      0.29 o
   3   3   2  -1       97.64       89.30      1.31 o
   3   3   2   0      572.59      561.94     11.11 o
   4   3   2  -5        0.59        1.15      0.24 o
   4   3   2  -3        5.28        2.06      0.41 o
   4   3   2  -1      505.20      489.52      2.39 o
   4   3   2   0     6999.25     6841.78     97.75 o
   4   3   2   1      181.32      166.97      1.89 o
   4   3   2   2       16.71       18.20      0.64 o
   5   3   2  -2        2.52        1.84      0.29 o
   5   3   2  -1        3.20        3.73      0.36 o
   5   3   2   0      435.30      483.24      9.40 o
   5   3   2   2        1.26        1.87      0.31 o
   5   3   2   3        0.64        0.76      0.24 o
   5   3   2   5        0.84        1.15      0.34 o
   6   3   2  -5        2.15        2.89      0.40 o
   6   3   2  -1        1.16        1.29      0.41 o
   6   3   2   0     3093.32     3308.97     51.19 o
   6   3   2   1      474.54      521.82      3.73 o
   6   3   2   2        1.85        3.94      0.70 o
   6   3   2   3        2.18        2.63      0.38 o
   6   3   2   5        5.15        4.31      0.50 o
   7   3   2  -4        3.53        1.84      0.57 o
   7   3   2  -2        1.12        1.34      0.41 o
   7   3   2  -1       18.34       20.75      1.10 o
   7   3   2   0     1270.30     1472.90     25.10 o
   7   3   2   1        3.56        4.86      0.53 o
   7   3   2   2        1.89        1.51      0.36 o
   8   3   2  -1      287.98      310.68      3.27 o
   8   3   2   0      446.07      486.70      7.82 o
   8   3   2   1       72.37       80.45      1.62 o
   8   3   2   2        1.23        3.01      0.72 o
   9   3   2  -2        3.82        2.53      0.74 o
   9   3   2  -1        6.52        6.36      0.70 o
   9   3   2   0      219.67      257.62      4.69 o
  10   3   2  -1        1.70        5.11      1.01 o
  10   3   2   0      158.49      183.97      3.94 o
  10   3   2   1      114.40      115.25      2.51 o
  11   3   2   0      241.32      246.08      4.73 o
  12   3   2  -1       39.00       28.91      1.65 o
  12   3   2   0       12.23        9.58      1.32 o
   1   4   2  -1      251.11      194.18      5.02 o
   1   4   2   0     3693.89     3284.34    123.91 o
   1   4   2   1       14.36        7.01      0.40 o
   1   4   2   5        2.34        2.44      0.36 o
   2   4   2  -1      343.71      253.37      1.82 o
   2   4   2   0      107.07       65.15      1.77 o
   2   4   2   1       24.42       18.75      0.64 o
   3   4   2  -2        2.38        1.68      0.26 o
   3   4   2  -1       43.86       37.44      0.86 o
   3   4   2   0     1716.77     1606.68     29.17 o
   3   4   2   1       48.35       41.62      1.03 o
   3   4   2   3        4.14        2.18      0.41 o
   4   4   2  -3        2.95        2.27      0.26 o
   4   4   2  -2        9.30        9.82      0.41 o
   4   4   2  -1      174.87      161.64      1.53 o
   4   4   2   0      868.57      794.13     17.71 o
   4   4   2   1      102.20       88.10      1.32 o
   4   4   2   3       12.03        8.94      0.64 o
   5   4   2  -4        0.60        0.79      0.22 o
   5   4   2  -3        5.50        7.56      0.65 o
   5   4   2  -2        8.42       10.64      0.60 o
   5   4   2  -1      398.03      430.90      3.20 o
   5   4   2   0     1900.74     1920.22     29.67 o
   5   4   2   1      124.04      126.09      1.77 o
   5   4   2   2        5.61        6.05      0.41 o
   6   4   2  -5        1.84        1.81      0.31 o
   6   4   2  -3        2.72        4.37      0.48 o
   6   4   2  -2        4.83        6.09      0.64 o
   6   4   2  -1      387.59      418.66      2.94 o
   6   4   2   0       25.78       29.79      0.98 o
   6   4   2   1        1.82        1.65      0.33 o
   6   4   2   3        5.90        5.59      1.08 o
   7   4   2  -3        3.70        3.64      0.60 o
   7   4   2  -2        0.92        1.58      0.43 o
   7   4   2  -1      205.97      236.77      2.58 o
   7   4   2   0      175.59      193.63      4.09 o
   7   4   2   1      284.39      314.60      3.16 o
   7   4   2   3        5.67        2.82      0.91 o
   8   4   2  -2        3.63        3.97      0.53 o
   8   4   2  -1       23.20       24.57      0.98 o
   8   4   2   0      183.62      202.14      4.01 o
   8   4   2   1      168.62      186.40      2.34 o
   8   4   2   3       12.21       11.69      1.17 o
   9   4   2  -2        4.01        3.95      1.13 o
   9   4   2  -1      143.15      166.97      2.42 o
   9   4   2   0      276.87      295.99      5.23 o
   9   4   2   1      251.41      253.73      3.46 o
  10   4   2  -1       51.68       53.43      1.53 o
  10   4   2   1        3.19        3.95      0.70 o
  11   4   2  -1       84.34       79.01      2.23 o
  11   4   2   1       98.95       95.63      2.23 o
  12   4   2   0       21.53       17.79      1.89 o
  12   4   2   1       37.27       25.12      2.05 o
   0   5   2  -2       18.01       15.64      1.67 o
   0   5   2   0     6329.64     5209.69    185.02 o
   0   5   2   2        5.62        2.84      0.38 o
   1   5   2  -5        3.77        1.93      0.46 o
   1   5   2  -3        7.97        3.18      0.95 o
   1   5   2  -1      313.01      263.39      2.75 o
   1   5   2   0     1278.04     1027.93     18.77 o
   1   5   2   1      101.15       94.72      1.15 o
   1   5   2   3        2.14       15.30      0.79 o
   2   5   2  -2        3.11        0.81      0.26 o
   2   5   2  -1      408.93      348.71      2.53 o
   2   5   2   0       37.70       30.19      1.03 o
   2   5   2   1       14.85       11.41      0.62 o
   2   5   2   2        3.05        3.18      0.36 o
   2   5   2   3        1.61        2.20      0.41 o
   3   5   2  -5        3.18        2.30      0.29 o
   3   5   2  -3        3.05        1.43      0.31 o
   3   5   2  -1      286.79      276.22      2.56 o
   3   5   2   0      455.15      379.60      7.34 o
   3   5   2   1      521.54      535.47      3.28 o
   3   5   2   2        4.75        5.26      0.45 o
   3   5   2   3        7.51        7.53      0.53 o
   4   5   2  -5        4.92        6.36      0.57 o
   4   5   2  -3        8.45        7.13      0.43 o
   4   5   2  -2       13.83       12.24      0.52 o
   4   5   2  -1      944.05      903.81      3.42 o
   4   5   2   0     2232.65     1995.25     32.92 o
   4   5   2   1       12.34       10.69      0.53 o
   4   5   2   2        7.80        7.60      0.67 o
   4   5   2   3        2.79        3.95      0.45 o
   5   5   2  -3        2.66        1.79      0.41 o
   5   5   2  -1       77.29       76.31      1.15 o
   5   5   2   0        2.37        0.93      0.29 o
   5   5   2   1       41.43       38.33      0.86 o
   6   5   2  -5        8.81        7.36      0.52 o
   6   5   2  -3        2.38        3.20      0.50 o
   6   5   2  -1      436.28      484.38      3.06 o
   6   5   2   0       67.57       73.54      1.68 o
   6   5   2   1        4.42        5.36      0.46 o
   6   5   2   2        4.22        3.40      0.40 o
   6   5   2   3        3.67        3.27      0.45 o
   7   5   2  -1       12.12       15.45      0.74 o
   7   5   2   0        2.81        8.35      0.65 o
   7   5   2   1      146.05      166.71      2.23 o
   7   5   2   2        6.79        5.76      0.53 o
   7   5   2   3        3.16        2.84      0.89 o
   8   5   2  -5        2.80        2.75      0.72 o
   8   5   2  -2        5.75        4.90      0.62 o
   8   5   2  -1      231.03      248.21      2.82 o
   8   5   2   0      299.40      323.71      5.50 o
   9   5   2  -1       14.40       15.39      0.91 o
   9   5   2   0       53.68       57.59      1.70 o
   9   5   2   1       36.38       38.23      1.25 o
  10   5   2  -1       24.41       25.63      1.17 o
  10   5   2   0       12.10       15.30      1.17 o
  11   5   2   0        9.61        7.68      0.86 o
  11   5   2   1        5.87        8.15      1.62 o
  12   5   2   0       19.67       20.58      3.11 o
   0   6   2  -2        4.38        4.56      1.13 o
   0   6   2   0    13926.56    12998.95    525.22 o
   0   6   2   2        1.57        2.41      0.41 o
   1   6   2  -1      354.15      327.20      2.41 o
   1   6   2   0     5898.80     5524.81     94.08 o
   1   6   2   1      157.60      158.55      1.74 o
   1   6   2   2        5.50        4.88      0.74 o
   1   6   2   3        2.81        3.23      0.79 o
   1   6   2   5        2.07        1.68      0.29 o
   2   6   2  -2        4.50        3.28      0.40 o
   2   6   2  -1       29.31       24.26      0.76 o
   2   6   2   2        5.59        5.84      0.55 o
   3   6   2  -3        1.43        1.00      0.33 o
   3   6   2  -1       93.70       95.87      1.46 o
   3   6   2   0     4507.08     4186.65     75.95 o
   3   6   2   1      701.13      706.69      3.95 o
   3   6   2   3        6.46        6.74      0.72 o
   3   6   2   5        3.07        4.02      0.43 o
   4   6   2  -2        1.34        1.79      0.33 o
   4   6   2  -1        2.63        2.54      0.33 o
   4   6   2   0     6637.85     6258.97    103.06 o
   4   6   2   2        3.11        3.78      0.46 o
   5   6   2  -5        0.99        1.39      0.29 o
   5   6   2  -3        1.07        0.84      0.24 o
   5   6   2  -2        5.17        5.17      0.45 o
   5   6   2  -1      126.18      119.77      1.60 o
   5   6   2   0     3102.63     2915.72     50.42 o
   5   6   2   1        8.81        6.10      0.58 o
   5   6   2   2        0.53        1.17      0.29 o
   6   6   2  -2        8.86        9.64      0.58 o
   6   6   2  -1       50.28       52.77      1.08 o
   6   6   2   0     7147.80     7452.77    104.48 o
   7   6   2  -2        2.13        1.63      0.48 o
   7   6   2  -1        2.50        4.14      0.57 o
   7   6   2   0     1097.70     1161.46     19.41 o
   7   6   2   1      244.54      252.20      3.08 o
   7   6   2   2        4.64        4.21      0.55 o
   7   6   2   5        0.55        1.58      0.50 o
   8   6   2   0     1003.57     1081.61     16.31 o
   8   6   2   1        1.48        2.03      0.55 o
   8   6   2   2        7.25        4.42      0.98 o
   9   6   2  -2        3.01        3.27      0.79 o
   9   6   2  -1        4.58        3.52      0.69 o
   9   6   2   0      388.50      422.15      7.55 o
   9   6   2   1        6.50        4.83      0.64 o
  10   6   2  -1        5.52        5.09      0.72 o
  10   6   2   0      740.22      829.44     16.35 o
  11   6   2   0       50.03       49.70      2.10 o
  11   6   2   1       15.24        9.76      1.03 o
   0   7   2   0     5220.42     5234.07    144.31 o
   0   7   2   2        6.01        5.31      0.81 o
   1   7   2  -5        2.19        2.25      0.50 o
   1   7   2  -3        3.93        4.57      0.65 o
   1   7   2  -1      167.61      153.17      1.81 o
   1   7   2   0     7367.28     7140.95    113.35 o
   1   7   2   1      269.30      270.20      2.29 o
   2   7   2  -2        6.72        7.55      0.53 o
   2   7   2  -1       38.16       35.89      0.95 o
   2   7   2   0     1524.68     1555.31     28.26 o
   2   7   2   1       54.72       56.57      1.29 o
   2   7   2   2        8.41       10.59      0.74 o
   2   7   2   3        1.20        2.42      0.57 o
   3   7   2  -1       64.46       60.41      1.24 o
   3   7   2   0     3190.25     2966.52     60.61 o
   3   7   2   4        0.93        1.12      0.33 o
   4   7   2  -5        2.19        1.22      0.31 o
   4   7   2  -1       85.04       73.20      1.24 o
   4   7   2   0     1853.39     1773.91     32.61 o
   4   7   2   1      126.78      134.96      2.87 o
   4   7   2   2        4.06        4.13      0.53 o
   4   7   2   3        3.28        4.42      0.58 o
   5   7   2  -5        1.35        2.44      0.31 o
   5   7   2  -3        2.33        2.27      0.38 o
   5   7   2  -2        1.40        1.91      0.58 o
   5   7   2  -1       26.24       27.42      0.81 o
   5   7   2   0     2249.85     2061.09     33.21 o
   5   7   2   1      277.22      286.50      2.82 o
   5   7   2   2        1.33        1.75      0.45 o
   5   7   2   3        9.46        8.63      0.69 o
   6   7   2  -5        1.18        2.03      0.48 o
   6   7   2  -2        6.92        4.09      0.50 o
   6   7   2  -1        0.83        1.13      0.34 o
   6   7   2   0      118.50      117.93      2.41 o
   6   7   2   1       83.15       83.98      1.41 o
   6   7   2   2        1.71        1.25      0.33 o
   6   7   2   3        3.81        2.72      0.60 o
   7   7   2  -4        1.46        2.39      0.57 o
   7   7   2  -2        2.37        2.32      0.57 o
   7   7   2  -1       40.04       41.10      1.17 o
   7   7   2   0      124.02      128.33      3.16 o
   7   7   2   1       31.90       33.19      1.05 o
   7   7   2   3        3.50        2.05      0.55 o
   8   7   2   0      144.18      149.28      2.92 o
   8   7   2   1       77.65       78.89      1.91 o
   8   7   2   3        3.54        1.72      0.52 o
   9   7   2  -2        6.69        5.91      1.22 o
   9   7   2  -1        2.25        2.30      0.64 o
   9   7   2   0      161.23      169.52      3.83 o
   9   7   2   1       46.27       48.25      1.38 o
  10   7   2  -1       50.18       52.35      1.56 o
  10   7   2   1       20.80       21.14      1.19 o
  11   7   2  -1        4.50        4.13      1.13 o
  11   7   2   1       14.74       11.02      1.15 o
   0   8   2  -2        5.98        4.54      0.58 o
   0   8   2   0     1036.91      940.27     21.90 o
   0   8   2   2        1.48        1.93      0.57 o
   1   8   2  -4        1.32        1.41      0.36 o
   1   8   2  -2       14.99       13.56      0.62 o
   1   8   2  -1        1.96        2.75      0.65 o
   1   8   2   0      187.89      202.97      5.50 o
   1   8   2   1       24.17       22.90      0.86 o
   1   8   2   2        8.06       10.19      1.34 o
   2   8   2  -3        1.33        1.27      0.36 o
   2   8   2  -1       67.78       65.87      1.20 o
   2   8   2   0     1627.60     1625.09     26.95 o
   3   8   2  -1       16.94       17.31      0.76 o
   3   8   2   1       37.95       39.66      1.13 o
   4   8   2  -5        1.18        1.00      0.28 o
   4   8   2  -3        4.73        3.03      0.40 o
   4   8   2  -2        2.06        1.15      0.34 o
   4   8   2  -1      222.20      221.10      2.44 o
   4   8   2   0      293.97      253.23      5.76 o
   4   8   2   1        9.62        7.65      0.76 o
   4   8   2   2       10.16        7.70      0.64 o
   5   8   2  -5        0.17        0.67      0.22 o
   5   8   2  -2        7.32        8.77      0.58 o
   5   8   2  -1        1.57        1.82      0.34 o
   5   8   2   0       74.83       63.57      2.34 o
   5   8   2   1       32.60       28.79      0.95 o
   6   8   2  -2        6.48        4.81      0.55 o
   6   8   2  -1       60.03       56.02      1.38 o
   6   8   2   0      142.27      116.64      2.73 o
   6   8   2   1        4.81        4.93      0.55 o
   6   8   2   2        5.86        4.14      0.50 o
   7   8   2  -1        7.69        7.43      0.60 o
   7   8   2   0      195.51      193.22      3.63 o
   7   8   2   1        7.18        5.84      0.58 o
   8   8   2  -2        6.63        3.97      0.69 o
   8   8   2  -1       47.00       48.06      1.51 o
   8   8   2   1       35.47       33.62      1.12 o
   9   8   2  -2        1.81        2.15      0.67 o
   9   8   2  -1        4.73        5.38      0.81 o
   9   8   2   0       18.77       15.97      0.93 o
   9   8   2   1       52.25       50.85      1.77 o
  10   8   2   0        6.60        6.33      1.01 o
  10   8   2   1        3.93        2.73      0.65 o
  11   8   2  -1        5.33        3.95      0.91 o
  11   8   2   0       47.00       34.97      2.11 o
  11   8   2   1       13.79        4.44      0.96 o
   0   9   2  -2       13.24       11.78      0.86 o
   0   9   2   0     8312.46     8158.59    166.34 o
   1   9   2  -3        1.80        2.30      0.43 o
   1   9   2  -1       25.61       22.61      0.74 o
   1   9   2   0     5241.80     5473.71     84.44 o
   1   9   2   1        7.43        6.53      0.50 o
   1   9   2   2        1.20        1.58      0.46 o
   2   9   2  -1       23.63       24.10      0.83 o
   2   9   2   0     4064.31     4202.48     68.47 o
   2   9   2   2       11.29       11.60      0.76 o
   3   9   2  -4        0.43        1.68      0.46 o
   3   9   2  -1       10.66       10.26      0.70 o
   3   9   2   0     3357.46     3361.04     61.04 o
   3   9   2   1        6.76        5.66      0.55 o
   3   9   2   2        2.68        2.44      0.48 o
   4   9   2  -2        3.23        3.52      0.70 o
   4   9   2  -1       88.86       88.63      1.65 o
   4   9   2   0     3217.89     3106.96     56.71 o
   4   9   2   1       13.98       15.64      0.83 o
   4   9   2   2        2.58        4.69      0.77 o
   5   9   2  -2        4.28        3.09      0.60 o
   5   9   2  -1       16.32       14.51      0.70 o
   5   9   2   0     4262.69     4168.81     79.83 o
   5   9   2   1        2.43        2.75      0.46 o
   6   9   2  -1      106.74      114.09      1.79 o
   6   9   2   0      483.27      450.07      8.10 o
   6   9   2   2        7.81        8.10      0.89 o
   7   9   2  -2        0.75        1.38      0.45 o
   7   9   2  -1        8.61        7.79      0.64 o
   7   9   2   0      947.16      911.58     18.27 o
   8   9   2  -3        1.98        1.62      0.53 o
   8   9   2  -1      108.56      109.76      1.99 o
   8   9   2   0      322.34      340.30      6.84 o
   8   9   2   1       28.47       27.42      1.51 o
   9   9   2   0      949.82      929.34     17.04 o
   9   9   2   2        6.55        5.54      1.77 o
  10   9   2  -1       35.48       31.01      1.50 o
  10   9   2   0       11.94       11.21      1.07 o
  10   9   2   1        3.47        4.13      1.01 o
   0  10   2  -2        7.38        7.53      0.79 o
   0  10   2   0      148.58      107.99      3.73 o
   1  10   2  -2        4.23        3.70      0.45 o
   1  10   2  -1      144.40      130.56      2.05 o
   1  10   2   0      470.05      459.35      9.99 o
   1  10   2   1        3.91        4.49      0.48 o
   2  10   2  -2        7.27        5.28      0.46 o
   2  10   2  -1       24.10       22.71      1.00 o
   2  10   2   0       20.66       21.30      1.00 o
   2  10   2   1        1.73        1.68      0.43 o
   2  10   2   2        5.17        4.61      0.52 o
   3  10   2  -2        7.53        7.08      0.70 o
   3  10   2  -1       31.89       35.46      1.08 o
   3  10   2   0      572.71      559.98     10.88 o
   3  10   2   1      505.58      535.57      4.38 o
   3  10   2   3        8.78        6.36      1.13 o
   3  10   2   5        5.57        6.09      0.65 o
   4  10   2  -1       26.04       23.00      0.95 o
   4  10   2   0      138.27      134.48      3.63 o
   5  10   2  -5        4.19        2.08      0.31 o
   5  10   2  -1      102.98       96.65      1.79 o
   5  10   2   0       99.37       89.55      2.37 o
   5  10   2   1       67.29       63.23      1.53 o
   5  10   2   2        0.77        1.43      0.41 o
   6  10   2  -2        5.70        6.84      0.60 o
   6  10   2  -1       14.41       14.25      0.76 o
   6  10   2   1        2.13        3.23      0.52 o
   7  10   2  -5        1.33        1.39      0.46 o
   7  10   2  -2        3.90        2.51      0.57 o
   7  10   2   0      186.99      178.78      4.07 o
   7  10   2   1      142.85      135.12      2.56 o
   7  10   2   5        3.55        3.87      1.19 o
   8  10   2   0       32.87       38.37      1.62 o
   8  10   2   1       11.52       11.05      0.95 o
   9  10   2  -1        5.84        5.74      0.83 o
  10  10   2   0       14.30       14.68      1.38 o
  10  10   2   1        8.66        5.29      0.96 o
   0  11   2   0       83.38       92.28      3.40 o
   1  11   2  -3        4.16        5.78      0.76 o
   1  11   2  -1      101.51       95.72      1.62 o
   1  11   2   0      461.40      426.51      7.87 o
   1  11   2   1      161.41      162.35      2.49 o
   1  11   2   3        3.63        3.56      1.12 o
   2  11   2  -4        4.43        2.05      0.50 o
   2  11   2  -2       17.66       17.72      0.77 o
   2  11   2   0      236.69      248.45      5.35 o
   2  11   2   1      119.12      126.51      2.03 o
   2  11   2   2       16.04       18.05      0.88 o
   2  11   2   3        2.11        4.64      1.53 o
   3  11   2  -1       95.26       90.47      1.68 o
   3  11   2   0      671.25      654.91     18.84 o
   3  11   2   1        1.75        1.44      0.45 o
   4  11   2  -1        4.45        4.18      0.58 o
   4  11   2   0        9.07       10.64      1.20 o
   4  11   2   1      322.99      333.41      3.40 o
   4  11   2   3        4.57        6.77      1.10 o
   5  11   2  -5        1.36        1.29      0.38 o
   5  11   2  -3        4.06        3.99      1.07 o
   5  11   2  -1       23.53       23.74      1.08 o
   5  11   2   0      475.19      459.09      9.04 o
   5  11   2   1      175.28      184.42      3.13 o
   5  11   2   3        7.84        7.80      0.95 o
   6  11   2  -2        8.90        5.42      0.64 o
   6  11   2  -1       16.02       13.96      0.89 o
   6  11   2   0       85.89       89.79      2.56 o
   6  11   2   1      201.60      200.24      2.92 o
   6  11   2   2        8.41        7.03      0.79 o
   6  11   2   3        3.69        3.89      0.74 o
   7  11   2  -1       58.88       56.09      1.56 o
   7  11   2   0      462.44      456.98      9.39 o
   7  11   2   1        8.19        7.08      0.83 o
   8  11   2  -1       28.00       20.83      1.17 o
   8  11   2   1      142.96      137.06      2.56 o
   9  11   2   0      144.43      117.79      3.76 o
   9  11   2   1       24.82       21.18      1.51 o
   0  12   2   0      115.95      125.54      3.90 o
   0  12   2   2       14.10       14.25      1.15 o
   1  12   2  -3        0.67        2.49      0.81 o
   1  12   2  -2        3.36        2.84      0.48 o
   1  12   2  -1      114.31      114.37      2.01 o
   1  12   2   0       41.64       47.14      2.01 o
   1  12   2   1       38.58       37.23      1.07 o
   1  12   2   2        1.90        1.91      0.50 o
   2  12   2  -2        3.84        3.63      0.65 o
   2  12   2   0       66.82       75.31      2.29 o
   3  12   2  -1        5.27        5.19      0.72 o
   3  12   2   0      137.69      126.69      3.51 o
   3  12   2   1       87.71       82.88      1.77 o
   4  12   2  -2        6.99        6.22      0.96 o
   4  12   2  -1        7.07        5.54      0.69 o
   4  12   2   0       98.04       93.98      2.49 o
   4  12   2   2        8.51        8.01      1.08 o
   5  12   2  -1      225.32      215.90      2.65 o
   5  12   2   0       70.98       72.58      2.06 o
   6  12   2  -1        5.58        5.45      0.62 o
   6  12   2   0       22.01       11.16      1.19 o
   7  12   2  -1       59.13       54.58      1.68 o
   7  12   2   0      147.86      129.07      3.49 o
   7  12   2   1       96.57       95.41      1.98 o
   8  12   2   0       95.65       69.54      2.58 o
   8  12   2   1        2.38        2.22      0.72 o
   9  12   2  -1       69.23       63.35      4.04 o
   9  12   2   0       11.32        9.09      1.96 o
   9  12   2   1        9.68        6.86      1.81 o
   0  13   2   0     1173.37     1117.99     27.56 o
   1  13   2  -1        6.37        6.70      0.76 o
   1  13   2   0     1015.75     1028.72     19.77 o
   1  13   2   1        7.22        7.17      0.64 o
   2  13   2  -1       31.03       24.74      1.10 o
   2  13   2   0      655.06      648.12     13.41 o
   2  13   2   1        3.66        3.54      0.52 o
   2  13   2   2        6.50        4.54      0.60 o
   3  13   2  -2        1.55        2.72      0.83 o
   3  13   2  -1       56.21       52.74      1.89 o
   3  13   2   0      645.33      589.22     13.70 o
   3  13   2   1       69.14       64.12      1.67 o
   4  13   2  -1      118.76      113.89      4.90 o
   4  13   2   0      415.73      394.39     10.19 o
   5  13   2   0      516.65      459.76      9.83 o
   5  13   2   1        5.51        6.21      0.67 o
   6  13   2  -1       15.09       11.74      1.01 o
   6  13   2   0       89.48       87.12      2.65 o
   6  13   2   1       20.22       19.49      1.13 o
   7  13   2  -1        8.22        6.29      1.08 o
   7  13   2   0      105.46       82.82      3.09 o
   7  13   2   1       33.33       28.04      1.32 o
   8  13   2  -1        9.42        6.93      1.46 o
   0  14   2   0     3705.75     3424.80     82.65 o
   1  14   2  -2        3.86        3.42      0.84 o
   1  14   2   0       19.21       21.01      1.12 o
   1  14   2   2        3.61        4.28      0.84 o
   2  14   2  -1       43.41       42.56      2.66 o
   2  14   2   0     3183.60     3069.44     67.46 o
   2  14   2   1        4.54        3.97      0.64 o
   3  14   2  -1       28.74       30.62      2.08 o
   3  14   2   0       16.21       16.80      1.17 o
   4  14   2  -1       14.25        8.54      1.55 o
   4  14   2   0     2027.59     1912.26     47.72 o
   4  14   2   1        2.90        2.44      0.69 o
   5  14   2  -1       15.14       12.65      1.32 o
   5  14   2   0      100.23      101.30      4.23 o
   6  14   2  -1       62.91       60.56      3.42 o
   6  14   2   0     1004.26      894.13     26.28 o
   7  14   2  -1       19.26       19.15      3.39 o
   7  14   2   0       15.11       13.10      2.20 o
   8  14   2   0      355.89      248.13     18.02 o
   0  15   2   0      287.00      278.90     11.50 o
   1  15   2   0      699.23      668.81     21.63 o
   2  15   2   0      199.14      161.76      6.58 o
   3  15   2   0      258.16      277.64     13.79 o
   4  15   2  -1        3.52        6.58      1.63 o
   4  15   2   0       64.98       76.84      5.38 o
   4  15   2   1       11.28       11.50      1.81 o
   5  15   2   0       54.71       95.10      6.29 o
   6  15   2   0       20.07       25.37      2.99 o
   0  16   2   0      632.76      665.29     29.91 o
   0  16   2   2        7.04        5.95      1.51 o
   1  16   2  -1       19.90       22.28      2.73 o
   1  16   2   0       25.90       32.22      2.73 o
   1  16   2   1       13.30       14.51      1.86 o
   2  16   2   0      680.83      749.99     33.35 o
   3  16   2   0       20.01       25.70      4.13 o
   4  16   2  -1       15.91       18.74      3.58 o
   4  16   2   0      226.76      280.53     19.98 o
   5  16   2  -1       58.01       69.66      4.30 o
   5  16   2   0       11.00       13.98      3.16 o
   5  16   2   1        8.04       10.11      1.96 o
   7  16   2   1       10.57       10.38      2.89 o
   0  17   2   0       34.12       34.59      3.56 o
   1  17   2   0      512.19      513.67     23.86 o
   2  17   2  -1       11.23       11.38      2.85 o
   2  17   2   0       90.73       97.21      6.46 o
   3  17   2   0      435.82      479.63     22.52 o
   4  17   2  -1       28.54       29.14      4.35 o
   4  17   2   0       12.40       16.33      3.64 o
   5  17   2   0      339.05      360.74     24.94 o
   6  17   2  -1       17.16       17.22      3.75 o
   6  17   2   0       16.49       12.93      3.21 o
   2  18   2   0      146.32      129.36      8.08 o
   3  18   2   1       15.49       19.22      3.90 o
   4  18   2   0      157.72      134.64      8.27 o
   5  18   2  -1        8.85       10.35      3.01 o
   5  18   2   0        8.85       11.95      3.33 o
   6  18   2   0       65.20       44.27      5.78 o
   1  19   2   0      141.02      112.00     10.80 o
   2  19   2   0        9.73       12.69      3.39 o
   2  19   2   1       14.48       16.31      3.75 o
   4  19   2   1       18.76       18.91      3.89 o
   5  19   2   0       38.13       35.41      3.75 o
   3   0   3  -1       64.37       43.39      1.27 o
   3   0   3   1     1017.69      820.59      5.26 o
   4   0   3  -1        9.14       10.28      0.60 o
   4   0   3   1       54.87       58.10      1.27 o
   4   0   3   5        1.21        1.41      0.36 o
   5   0   3  -1      148.41      165.25      2.34 o
   5   0   3   1       91.73       98.19      1.84 o
   6   0   3  -5        1.62        4.13      0.86 o
   6   0   3  -1       16.26       16.54      0.93 o
   6   0   3   1      157.50      181.46      2.72 o
   6   0   3   5        2.00        3.78      0.86 o
   7   0   3  -3        6.53        5.98      1.12 o
   7   0   3  -1      144.04      168.35      2.70 o
   7   0   3   1      220.98      271.20      5.40 o
   8   0   3  -1      126.72      146.02      2.96 o
   9   0   3  -3        4.83        4.66      0.93 o
   9   0   3  -1      153.74      164.24      3.51 o
  10   0   3  -1       49.64       51.85      2.20 o
  10   0   3   1      128.64      144.62      3.46 o
  11   0   3  -1       39.12       39.04      2.06 o
  11   0   3   1       12.06       12.67      1.38 o
  12   0   3  -1       32.40       27.54      2.53 o
   2   1   3   1        9.44        5.91      0.64 o
   3   1   3  -1       41.15       31.13      0.74 o
   3   1   3   1      595.33      551.08      2.75 o
   3   1   3   2        1.85        1.38      0.31 o
   3   1   3   3        3.25        1.82      0.31 o
   3   1   3   5        3.46        2.60      0.28 o
   4   1   3  -5        0.91        0.89      0.22 o
   4   1   3  -3       11.87       12.34      0.48 o
   4   1   3  -2        0.46        0.77      0.22 o
   4   1   3  -1     1249.23     1309.63      3.87 o
   4   1   3   0     9447.95     9277.30    166.51 o
   4   1   3   1       81.72       83.46      1.07 o
   4   1   3   2        0.46        0.64      0.19 o
   5   1   3  -5        1.87        2.06      0.28 o
   5   1   3  -3        1.66        2.08      0.40 o
   5   1   3  -2        4.65        5.11      0.53 o
   5   1   3  -1      439.21      495.79      3.11 o
   5   1   3   0     7114.51     7563.59    116.10 o
   5   1   3   1      413.99      443.52      2.65 o
   5   1   3   2        1.14        1.51      0.28 o
   5   1   3   3        2.03        2.41      0.33 o
   5   1   3   5        1.79        2.48      0.33 o
   6   1   3  -4        0.60        1.25      0.36 o
   6   1   3  -3        1.92        1.70      0.46 o
   6   1   3  -2        5.61        7.34      0.76 o
   6   1   3  -1       85.79       99.71      1.41 o
   6   1   3   0      112.30      103.64      2.08 o
   6   1   3   1       73.12       82.24      1.50 o
   7   1   3  -5        2.26        1.74      0.53 o
   7   1   3  -2        4.51        4.61      0.53 o
   7   1   3  -1      125.99      147.48      1.91 o
   7   1   3   0     2101.50     2419.27     40.57 o
   7   1   3   1      323.35      368.19      4.26 o
   7   1   3   2        3.48        4.52      0.50 o
   7   1   3   3        0.85        1.31      0.43 o
   7   1   3   5        3.36        3.42      0.45 o
   8   1   3  -3        6.87        6.52      0.95 o
   8   1   3  -1      550.53      624.31      4.23 o
   8   1   3   0      284.79      288.87      5.79 o
   8   1   3   1       23.82       23.96      1.01 o
   8   1   3   2        1.75        1.56      0.46 o
   9   1   3  -2       11.02       10.55      1.07 o
   9   1   3  -1       81.66       91.57      2.11 o
   9   1   3   0      653.79      771.60     12.82 o
   9   1   3   1      113.60      119.90      2.10 o
  10   1   3  -2        3.86        3.51      0.79 o
  10   1   3  -1        2.60        2.65      0.74 o
  10   1   3   0       32.90       40.21      1.53 o
  10   1   3   1       46.72       47.74      1.68 o
  11   1   3  -1       21.54       16.55      1.13 o
  11   1   3   0      139.30      152.81      3.61 o
  11   1   3   1       21.80       21.68      1.17 o
  12   1   3  -1       64.51       49.16      1.70 o
   1   2   3   1        4.47        3.51      0.79 o
   2   2   3  -2        6.15        3.23      0.76 o
   2   2   3  -1      160.74      105.81      1.46 o
   2   2   3   0     6899.12     5371.11    103.14 o
   2   2   3   1      216.77      180.11      1.77 o
   2   2   3   2        3.74        2.61      0.31 o
   2   2   3   5        1.24        1.29      0.36 o
   3   2   3  -2        5.96        4.92      0.40 o
   3   2   3  -1        1.95        2.05      0.29 o
   3   2   3   0     1050.10      959.11     25.30 o
   3   2   3   1      278.01      254.13      3.32 o
   3   2   3   2        7.80        7.34      1.32 o
   3   2   3   3        4.58        3.94      0.40 o
   3   2   3   5        1.24        1.07      0.31 o
   4   2   3  -5        4.34        6.12      0.34 o
   4   2   3  -4        2.07        1.00      0.21 o
   4   2   3  -3        4.25        3.89      0.34 o
   4   2   3  -2       13.92       13.12      0.46 o
   4   2   3  -1      452.62      457.56      2.49 o
   4   2   3   0     8495.11     8299.76    136.94 o
   4   2   3   1      137.07      129.67      1.39 o
   4   2   3   5        3.09        3.40      0.38 o
   5   2   3  -3        2.10        1.77      0.33 o
   5   2   3  -2       13.14       16.47      0.60 o
   5   2   3  -1      211.28      225.54      2.20 o
   5   2   3   0      846.35      826.02     12.31 o
   5   2   3   1      118.13      126.28      1.58 o
   5   2   3   2        1.40        2.36      0.31 o
   5   2   3   3        0.22        1.55      0.46 o
   6   2   3  -5        1.53        1.72      0.34 o
   6   2   3  -3        3.07        5.83      0.70 o
   6   2   3  -2       13.64       15.44      0.65 o
   6   2   3  -1      146.02      156.12      1.81 o
   6   2   3   0     1472.64     1676.68     28.26 o
   6   2   3   1      300.65      331.61      2.60 o
   6   2   3   2        4.84        5.31      0.43 o
   6   2   3   3        2.00        2.51      0.34 o
   6   2   3   5        2.22        2.84      0.36 o
   7   2   3  -2        2.84        2.80      0.45 o
   7   2   3  -1       74.15       88.20      2.11 o
   7   2   3   0      172.10      190.30      3.46 o
   7   2   3   1       62.69       70.43      1.60 o
   7   2   3   2       11.67       13.77      0.70 o
   7   2   3   3        0.85        1.25      0.40 o
   8   2   3  -5        2.33        2.17      0.50 o
   8   2   3  -4        4.08        2.30      0.58 o
   8   2   3  -3        0.64        2.32      0.74 o
   8   2   3  -2       14.46       14.90      0.81 o
   8   2   3  -1      127.76      136.58      2.34 o
   8   2   3   0     1048.86     1224.65     18.34 o
   8   2   3   1       28.28       29.33      1.05 o
   8   2   3   5        1.10        2.03      0.58 o
   9   2   3  -1       67.85       77.19      1.74 o
   9   2   3   0      217.87      243.50      4.50 o
   9   2   3   1       21.09       22.88      1.05 o
  10   2   3  -2        4.41        3.71      0.95 o
  10   2   3  -1       10.97       10.73      0.88 o
  10   2   3   0      134.45      148.68      3.42 o
  10   2   3   1       39.65       40.38      1.60 o
  11   2   3  -1       34.25       27.75      1.38 o
  11   2   3   0       15.49       19.34      1.15 o
  11   2   3   1        2.23        2.60      0.79 o
  12   2   3   0       61.97       56.28      2.34 o
   0   3   3   2        0.87        1.79      0.46 o
   1   3   3  -1       35.93       25.60      1.32 o
   1   3   3   0     1016.48      757.54     14.75 o
   1   3   3   1      105.78       97.90      1.24 o
   2   3   3  -2        2.42        1.63      0.33 o
   2   3   3  -1      707.63      634.69      3.18 o
   2   3   3   0     2347.96     2187.91     39.28 o
   2   3   3   1       13.18       12.72      0.52 o
   2   3   3   2        9.64        5.12      0.60 o
   3   3   3  -1       56.98       56.21      1.20 o
   3   3   3   0      359.51      325.95      6.77 o
   3   3   3   1       56.10       52.74      1.15 o
   3   3   3   5        1.14        1.82      0.38 o
   4   3   3  -5        3.21        2.05      0.24 o
   4   3   3  -3       19.88       20.66      0.62 o
   4   3   3  -1     1196.07     1232.85      4.35 o
   4   3   3   0    14706.35    13099.27    368.53 o
   4   3   3   1       28.23       27.95      0.70 o
   4   3   3   2        3.02        3.23      0.40 o
   4   3   3   3        4.30        4.40      0.46 o
   5   3   3  -3        1.62        1.29      0.33 o
   5   3   3  -2        5.21        5.26      0.40 o
   5   3   3  -1        5.33        5.17      0.40 o
   5   3   3   0      413.92      421.60      6.98 o
   5   3   3   1      114.65      119.46      1.46 o
   5   3   3   5        1.72        1.29      0.31 o
   6   3   3  -3       17.24       21.06      1.13 o
   6   3   3  -2        7.85        9.58      0.65 o
   6   3   3  -1      769.22      871.32      4.19 o
   6   3   3   0      462.00      527.49      8.20 o
   6   3   3   1        3.23        4.33      0.88 o
   6   3   3   2        9.27       11.50      0.60 o
   6   3   3   3        2.36        2.97      0.38 o
   6   3   3   5        1.79        1.67      0.34 o
   7   3   3   0       19.25       22.33      1.00 o
   7   3   3   1       16.70       17.29      0.79 o
   7   3   3   5        0.60        1.25      0.41 o
   8   3   3  -3       11.71        9.37      1.00 o
   8   3   3  -1      371.90      426.17      3.46 o
   8   3   3   0     1763.42     1879.27     31.91 o
   8   3   3   2        4.97        4.62      0.79 o
   9   3   3  -1       11.03       13.49      0.86 o
   9   3   3   0       45.46       55.47      1.93 o
  10   3   3  -2        9.08        6.22      1.43 o
  10   3   3  -1       88.59       90.82      1.94 o
  10   3   3   0        9.07        8.94      0.93 o
  10   3   3   1       18.63       17.17      1.10 o
  11   3   3  -1        4.42        4.14      0.86 o
  12   3   3  -1       41.27       28.90      1.87 o
  12   3   3   0       42.26       37.18      2.15 o
   0   4   3  -2        6.43        3.95      1.08 o
   1   4   3  -3        7.22        1.98      0.65 o
   1   4   3  -2        1.06        0.70      0.21 o
   1   4   3  -1      242.87      211.55      1.77 o
   1   4   3   0    11622.70    10905.00    246.01 o
   1   4   3   1      275.94      295.81      3.32 o
   2   4   3  -1        2.64        1.58      0.24 o
   2   4   3   1        9.30       10.97      0.53 o
   2   4   3   2        2.33        1.60      0.28 o
   2   4   3   4        1.32        1.01      0.31 o
   2   4   3   5        1.01        1.03      0.29 o
   3   4   3  -2       16.55       15.09      0.62 o
   3   4   3  -1       22.02       22.12      0.74 o
   3   4   3   0     8616.09     8026.74    157.95 o
   3   4   3   1      506.96      508.31      6.74 o
   3   4   3   2        2.76        3.49      0.53 o
   4   4   3  -4        0.30        0.96      0.28 o
   4   4   3  -2        2.17        1.58      0.31 o
   4   4   3  -1       32.03       34.14      1.17 o
   4   4   3   0     6649.42     6309.85    108.87 o
   4   4   3   1       72.94       74.73      1.48 o
   5   4   3  -3        3.70        4.57      0.50 o
   5   4   3  -2       11.94       10.43      0.52 o
   5   4   3  -1      211.23      219.76      2.18 o
   5   4   3   0     2423.32     2234.75     31.72 o
   5   4   3   1       25.51       22.93      0.70 o
   5   4   3   2       23.79       22.42      0.70 o
   6   4   3  -5        0.92        1.46      0.36 o
   6   4   3  -4        1.18        0.95      0.29 o
   6   4   3  -2       13.27       14.49      0.76 o
   6   4   3   0     4965.44     5326.00     76.45 o
   6   4   3   1        5.70        6.36      0.55 o
   6   4   3   5        1.58        2.08      0.36 o
   7   4   3  -4        4.11        3.49      0.84 o
   7   4   3  -2       46.01       50.82      1.55 o
   7   4   3  -1       22.30       26.03      0.93 o
   7   4   3   0     1260.01     1303.92     19.34 o
   7   4   3   1       85.72      101.84      1.68 o
   7   4   3   2       21.24       21.56      0.95 o
   8   4   3  -2       10.71        9.40      0.95 o
   8   4   3  -1        1.59        2.34      0.48 o
   8   4   3   0      900.22     1030.47     19.68 o
   8   4   3   1       25.40       28.35      1.07 o
   8   4   3   2        4.43        3.09      0.65 o
   9   4   3  -2       11.72        9.80      1.65 o
   9   4   3  -1       60.77       64.12      1.58 o
   9   4   3   0       45.00       42.60      1.46 o
   9   4   3   1        6.76        7.43      0.77 o
   9   4   3   2       14.11       11.55      0.84 o
  10   4   3  -2        7.66        6.52      0.83 o
  10   4   3  -1        5.79        4.28      0.84 o
  10   4   3   0      400.25      437.77      8.56 o
  11   4   3  -2        8.50        5.98      1.29 o
  11   4   3  -1       13.97       12.88      1.03 o
  11   4   3   0       16.09       10.45      1.36 o
  11   4   3   1        2.29        3.66      0.72 o
  12   4   3   0       67.32       56.81      3.64 o
   0   5   3   0       20.06       19.89      0.95 o
   0   5   3   2       12.32       14.42      1.10 o
   1   5   3  -1        1.96        1.77      0.29 o
   1   5   3   0    10305.05    10607.30    272.50 o
   2   5   3  -3        2.84        2.17      0.29 o
   2   5   3  -2        4.33        2.03      0.28 o
   2   5   3  -1      186.31      185.57      1.74 o
   2   5   3   0      227.30      215.28      5.02 o
   2   5   3   1        7.04        8.89      0.50 o
   2   5   3   2        9.07        8.73      0.65 o
   3   5   3  -2        1.04        1.10      0.33 o
   3   5   3  -1        2.12        2.72      0.57 o
   3   5   3   0     7513.48     7361.35    125.34 o
   3   5   3   2        3.92        4.86      0.46 o
   4   5   3  -4        0.28        0.79      0.26 o
   4   5   3  -3        2.23        1.51      0.31 o
   4   5   3  -1       40.00       39.21      0.93 o
   4   5   3   0      342.78      319.21      6.38 o
   4   5   3   1       31.24       29.00      0.96 o
   5   5   3  -4        1.77        1.19      0.29 o
   5   5   3  -1        5.97        7.96      0.48 o
   5   5   3   0     2092.49     1991.57     34.33 o
   5   5   3   1       14.56       14.29      0.67 o
   6   5   3  -4        0.40        0.98      0.31 o
   6   5   3  -3        6.52        6.05      0.72 o
   6   5   3  -2        1.29        1.13      0.34 o
   6   5   3  -1      258.89      268.89      2.41 o
   6   5   3   0      229.22      225.20      3.80 o
   6   5   3   1        4.01        4.56      0.43 o
   6   5   3   2        8.77        8.39      0.70 o
   7   5   3  -2        4.39        3.76      0.53 o
   7   5   3  -1        6.87        7.87      0.65 o
   7   5   3   0     1279.80     1412.96     23.16 o
   7   5   3   1       29.43       33.97      1.01 o
   7   5   3   2        3.04        2.60      0.45 o
   8   5   3   0      359.28      366.93      6.14 o
   8   5   3   1       55.21       57.98      1.38 o
   9   5   3  -2        1.90        2.06      0.55 o
   9   5   3  -1       14.83       16.81      0.93 o
   9   5   3   0      131.73      145.17      3.04 o
   9   5   3   1       27.78       28.57      1.10 o
  10   5   3  -2        3.90        2.84      0.67 o
  10   5   3  -1       60.08       61.01      1.65 o
  10   5   3   0       91.19       91.66      2.37 o
  10   5   3   2        3.54        3.25      0.72 o
  11   5   3  -2        3.46        2.27      0.69 o
  11   5   3  -1        7.18        5.24      0.89 o
  11   5   3   0      112.06      115.14      4.45 o
  11   5   3   1       20.95       17.71      1.34 o
   0   6   3   0       38.56       35.38      1.39 o
   0   6   3   2        3.50        3.85      0.52 o
   1   6   3  -2        4.14        3.30      0.72 o
   1   6   3  -1       98.94       99.53      1.82 o
   1   6   3   0     4033.39     4298.89     92.64 o
   1   6   3   1      120.31      128.22      1.46 o
   1   6   3   2        5.99        6.88      0.53 o
   2   6   3  -5        1.62        1.77      0.33 o
   2   6   3  -4        0.74        1.22      0.28 o
   2   6   3  -3        6.25       19.61      0.91 o
   2   6   3  -2       16.26       16.28      0.76 o
   2   6   3  -1      285.37      302.30      2.65 o
   2   6   3   0      237.32      259.97      6.29 o
   2   6   3   1      261.92      290.04      2.58 o
   2   6   3   2        2.81        3.82      0.40 o
   2   6   3   5        3.34        2.96      0.72 o
   3   6   3  -2        6.69        9.52      0.70 o
   3   6   3  -1       10.28       10.52      0.60 o
   3   6   3   0     4486.97     4564.98     78.01 o
   3   6   3   1      309.76      328.37      2.70 o
   3   6   3   2        7.07       10.55      1.29 o
   3   6   3   3        7.96        4.78      0.57 o
   4   6   3  -5        7.92        7.25      0.58 o
   4   6   3  -3        7.96        9.32      0.64 o
   4   6   3  -1      497.18      505.85      3.97 o
   4   6   3   0       29.46       27.11      1.20 o
   4   6   3   1      234.65      245.52      3.33 o
   4   6   3   5        7.48        8.65      0.67 o
   5   6   3  -3        2.13        1.98      0.45 o
   5   6   3  -1      281.36      258.84      2.34 o
   5   6   3   0      597.46      572.31     10.02 o
   5   6   3   1      400.19      399.35      3.23 o
   5   6   3   2        0.54        1.17      0.33 o
   5   6   3   3        2.01        3.54      0.64 o
   6   6   3  -5        4.68        3.28      0.48 o
   6   6   3  -3        8.72        8.66      0.91 o
   6   6   3  -2        3.25        3.32      0.40 o
   6   6   3  -1      325.53      326.07      2.91 o
   6   6   3   0       33.31       33.06      1.07 o
   6   6   3   1      431.16      403.56      3.47 o
   6   6   3   3        3.07        3.61      1.07 o
   6   6   3   5        5.50        4.71      0.57 o
   7   6   3  -2        2.64        3.92      0.70 o
   7   6   3  -1      164.80      167.49      2.01 o
   7   6   3   0     1228.94     1323.14     21.99 o
   7   6   3   1       99.33      104.47      1.96 o
   7   6   3   2        6.88        7.79      0.74 o
   7   6   3   3        1.80        2.06      0.64 o
   8   6   3  -5        2.88        3.61      0.62 o
   8   6   3  -1      116.33      118.79      2.08 o
   8   6   3   0        4.83        7.94      0.74 o
   8   6   3   1       45.85       46.88      1.31 o
   8   6   3   5        2.38        2.39      0.60 o
   9   6   3  -1      151.31      150.31      2.70 o
   9   6   3   1       52.55       52.24      1.86 o
  10   6   3  -1       23.56       25.13      1.12 o
  10   6   3   1       50.75       52.16      1.68 o
  11   6   3  -1       63.86       50.82      1.96 o
  11   6   3   0       94.45       87.53      2.94 o
   0   7   3  -2        3.66        3.04      0.45 o
   0   7   3   0      849.79      955.50     26.73 o
   0   7   3   2        5.82        7.03      0.67 o
   0   7   3   4        1.10        2.84      0.55 o
   1   7   3  -5        1.53        2.18      0.34 o
   1   7   3  -4        0.53        0.84      0.28 o
   1   7   3  -2        7.79        8.73      0.57 o
   1   7   3  -1      165.43      180.24      1.87 o
   1   7   3   0     9417.24     9858.51    198.24 o
   1   7   3   1       15.00       15.92      0.62 o
   2   7   3  -3        1.45        1.86      0.40 o
   2   7   3  -2       10.13       11.66      0.57 o
   2   7   3  -1       87.91       92.07      2.37 o
   2   7   3   0     4072.41     4035.49     84.53 o
   2   7   3   1       19.32       20.90      0.84 o
   2   7   3   2        2.16        3.39      0.45 o
   3   7   3  -2        7.25        5.78      0.55 o
   3   7   3  -1       18.32       17.41      1.19 o
   3   7   3   0     5335.62     5328.29    131.71 o
   3   7   3   1       50.76       54.96      1.44 o
   4   7   3  -3        3.14        2.80      0.64 o
   4   7   3  -2        4.43        4.97      0.57 o
   4   7   3  -1       56.21       64.10      1.41 o
   4   7   3   0        8.77       15.94      0.86 o
   4   7   3   1       44.85       47.08      1.38 o
   4   7   3   2        4.80        4.21      0.52 o
   5   7   3  -5        2.93        2.15      0.36 o
   5   7   3  -3        4.75        5.72      0.86 o
   5   7   3  -1      317.86      308.07      3.63 o
   5   7   3   0     3099.51     2949.29     53.74 o
   5   7   3   1        7.78        7.77      0.64 o
   5   7   3   2        5.74        5.43      0.57 o
   6   7   3  -3        3.74        4.61      0.62 o
   6   7   3  -1      142.47      137.20      1.77 o
   6   7   3   0      156.19      127.71      3.08 o
   6   7   3   1       17.66       18.33      0.84 o
   7   7   3  -1       54.14       50.97      1.63 o
   7   7   3   0      711.13      700.75     11.21 o
   7   7   3   1       27.53       25.84      0.95 o
   8   7   3  -2        3.32        3.13      1.00 o
   8   7   3  -1        9.87       11.28      0.74 o
   8   7   3   0      315.70      348.38      6.48 o
   8   7   3   1        9.64       11.23      0.84 o
   9   7   3  -2        3.35        2.39      0.67 o
   9   7   3  -1       89.87       89.94      1.82 o
   9   7   3   0      390.78      390.36      6.76 o
   9   7   3   1       23.93       22.81      1.20 o
   9   7   3   2        2.51        1.68      0.55 o
  10   7   3  -1       20.07       19.15      1.27 o
  11   7   3   0       57.71       47.84      2.11 o
  11   7   3   1        6.10        4.19      0.93 o
   0   8   3  -2        6.32        5.86      0.76 o
   0   8   3   0     5654.32     6280.99    126.45 o
   0   8   3   2        3.71        3.04      0.57 o
   1   8   3  -3        6.12        5.91      0.53 o
   1   8   3  -2        4.11        3.68      0.41 o
   1   8   3  -1      443.72      503.24      3.03 o
   1   8   3   0     1559.71     1579.91     27.95 o
   1   8   3   1      473.19      549.99      3.30 o
   1   8   3   3        6.32        4.93      0.86 o
   1   8   3   5        1.84        1.93      0.41 o
   2   8   3  -1        1.34        1.63      0.53 o
   2   8   3   0     6418.77     6708.12    131.47 o
   2   8   3   1       38.08       40.55      1.07 o
   3   8   3  -3        5.16        3.49      0.50 o
   3   8   3  -2        4.03        5.67      0.48 o
   3   8   3  -1      173.55      180.52      2.99 o
   3   8   3   0      937.27      901.85     15.97 o
   3   8   3   1        9.34       11.23      0.67 o
   3   8   3   2        2.16        4.09      0.89 o
   3   8   3   3        4.39        1.96      0.58 o
   3   8   3   5        3.16        1.58      0.43 o
   4   8   3  -2       10.24       10.86      0.69 o
   4   8   3  -1       36.78       39.37      1.19 o
   4   8   3   0     2678.98     2782.75     50.83 o
   4   8   3   1       59.25       63.86      1.72 o
   4   8   3   2        3.03        2.75      0.55 o
   5   8   3  -2        8.60        7.17      0.95 o
   5   8   3  -1      143.42      148.73      2.17 o
   5   8   3   0      706.10      692.64     20.80 o
   5   8   3   1      404.01      411.51      4.64 o
   5   8   3   2       10.09       10.73      1.17 o
   5   8   3   3        0.71        2.73      0.79 o
   6   8   3  -2        3.44        3.33      0.46 o
   6   8   3  -1        9.52       10.95      0.67 o
   6   8   3   0     1798.83     1761.77     29.62 o
   6   8   3   1      167.27      163.48      3.13 o
   7   8   3  -2        4.62        6.39      0.55 o
   7   8   3  -1       38.19       39.16      1.19 o
   7   8   3   0       97.37      100.75      2.72 o
   7   8   3   2        4.66        5.72      0.65 o
   8   8   3  -2        5.67        5.16      0.58 o
   8   8   3  -1       84.15       89.61      1.82 o
   8   8   3   0      332.32      346.32      6.98 o
   8   8   3   1       85.20       90.58      1.99 o
   9   8   3   0       37.74       44.27      1.86 o
   9   8   3   1       34.05       35.74      2.08 o
   9   8   3   2        4.84        2.97      0.77 o
  10   8   3  -1       13.77       11.41      1.22 o
  10   8   3   0      185.17      190.99      4.85 o
  10   8   3   1       69.77       66.94      2.03 o
   0   9   3  -2       20.45       24.77      1.12 o
   0   9   3   0     1217.47     1258.07     30.74 o
   0   9   3   2       21.10       27.63      1.29 o
   1   9   3  -5        2.14        2.78      0.45 o
   1   9   3  -2        4.12        4.33      0.45 o
   1   9   3  -1      139.84      148.66      2.10 o
   1   9   3   0      145.46      164.86      5.04 o
   1   9   3   2        4.28        3.75      0.43 o
   2   9   3  -3        1.97        3.87      1.25 o
   2   9   3  -1      224.71      255.76      2.54 o
   2   9   3   0       66.42       68.88      2.41 o
   2   9   3   1        5.25        5.97      0.57 o
   2   9   3   2        3.48        4.16      0.50 o
   3   9   3  -1       18.78       19.15      0.83 o
   3   9   3   0       99.85      108.03      2.94 o
   3   9   3   1      343.78      386.46      3.61 o
   3   9   3   2        1.56        2.03      0.45 o
   4   9   3  -3        4.58        8.17      1.25 o
   4   9   3  -2        4.85        4.68      0.55 o
   4   9   3  -1      575.58      610.71      4.33 o
   4   9   3   0      569.25      519.07     11.36 o
   4   9   3   2        9.98        9.68      0.84 o
   5   9   3  -5        1.50        1.84      0.38 o
   5   9   3  -3        3.93        4.37      0.74 o
   5   9   3  -2        3.47        3.28      0.55 o
   5   9   3  -1      299.45      308.71      3.13 o
   5   9   3   0       75.30       74.35      2.11 o
   5   9   3   1      146.30      149.09      3.66 o
   5   9   3   5        0.92        2.06      0.50 o
   6   9   3  -3        4.48        5.11      0.64 o
   6   9   3  -2        5.93        4.30      0.62 o
   6   9   3  -1      343.35      351.48      3.44 o
   6   9   3   0        2.57        6.31      0.65 o
   7   9   3  -1       52.26       45.76      1.31 o
   7   9   3   0       28.23       24.57      1.27 o
   7   9   3   1      134.97      134.12      2.85 o
   8   9   3  -3        3.55        2.99      0.81 o
   8   9   3  -1      190.02      187.02      3.03 o
   8   9   3   0      108.21      104.78      3.04 o
   8   9   3   1       21.79       22.90      1.24 o
   9   9   3  -1       56.44       58.45      2.54 o
   9   9   3   0       22.84       22.86      1.94 o
   9   9   3   1       31.09       33.49      1.48 o
  10   9   3  -1       57.43       52.76      1.84 o
  10   9   3   0        6.65        6.21      0.88 o
  10   9   3   1        5.04        2.41      0.70 o
   0  10   3  -2        6.48        7.31      0.69 o
   0  10   3   0     2367.34     2654.54     57.50 o
   0  10   3   2        1.33        2.48      0.60 o
   1  10   3  -1       72.90       80.35      1.72 o
   1  10   3   0     4709.98     5210.57     83.01 o
   1  10   3   1      138.06      156.78      2.42 o
   1  10   3   2        5.98        6.46      0.60 o
   1  10   3   3        1.16        2.03      0.46 o
   2  10   3  -4        0.72        2.30      0.43 o
   2  10   3  -2        2.27        1.72      0.50 o
   2  10   3   0     1105.14     1243.80     20.27 o
   2  10   3   1        1.47        1.65      0.46 o
   3  10   3  -1       47.42       50.95      1.27 o
   3  10   3   0     4156.00     4344.08     74.14 o
   3  10   3   1       31.33       33.04      1.12 o
   3  10   3   2        1.32        4.81      1.32 o
   4  10   3  -1       30.45       30.39      1.79 o
   4  10   3   0     1279.74     1388.67     25.82 o
   5  10   3  -2        5.12        5.11      1.34 o
   5  10   3  -1       11.67       12.41      0.79 o
   5  10   3   0     1076.56     1108.93     22.23 o
   5  10   3   1       92.24       95.99      1.98 o
   6  10   3   0      313.50      310.17      6.46 o
   7  10   3  -1       14.33       13.92      0.91 o
   7  10   3   0     1102.49     1077.85     25.65 o
   7  10   3   1        7.17        6.76      0.72 o
   8  10   3  -1       28.25       27.57      1.77 o
   8  10   3   0      267.91      255.47      6.31 o
   9  10   3   0       61.28       62.16      2.25 o
   9  10   3   1        7.56        8.44      0.93 o
  10  10   3   0       50.45       33.83      2.03 o
   0  11   3   0     8164.78     8451.54    210.81 o
   0  11   3   2        6.32        6.24      0.81 o
   1  11   3  -1        0.77        1.10      0.34 o
   1  11   3   0     4362.09     4753.97     73.35 o
   1  11   3   1        6.94        8.97      0.65 o
   2  11   3  -1       46.89       52.52      1.51 o
   2  11   3   0     7146.20     7454.71    146.55 o
   2  11   3   2        6.02        5.98      1.39 o
   3  11   3  -1       27.68       27.92      1.12 o
   3  11   3   0     2587.26     2703.25     46.53 o
   3  11   3   1        4.01        5.28      0.60 o
   4  11   3  -1       18.49       18.93      0.98 o
   4  11   3   0     2701.39     2826.57     66.94 o
   4  11   3   1       30.04       33.80      1.44 o
   4  11   3   2        3.46        2.96      0.83 o
   5  11   3  -2        1.18        1.75      0.50 o
   5  11   3  -1        7.32        6.76      0.69 o
   5  11   3   0     1583.96     1655.69     30.65 o
   5  11   3   2        3.76        4.21      0.70 o
   6  11   3  -1       62.69       59.19      1.79 o
   6  11   3   0      844.56      900.41     19.01 o
   6  11   3   2        3.44        3.06      0.93 o
   7  11   3  -1        2.13        1.84      0.55 o
   7  11   3   0      335.05      332.95      7.74 o
   7  11   3   1        8.90        9.21      0.83 o
   8  11   3   0       67.52       90.71      3.82 o
   8  11   3   1       35.99       34.33      2.15 o
   9  11   3   0      192.67      184.90      7.96 o
   9  11   3   1        6.47        5.43      0.84 o
   0  12   3  -2        8.05        6.41      0.72 o
   0  12   3   0      236.70      251.76      6.52 o
   0  12   3   2        4.89        4.90      0.72 o
   1  12   3  -2        8.58        7.12      0.64 o
   1  12   3  -1       41.65       45.35      1.19 o
   1  12   3   0      647.23      709.02     12.34 o
   1  12   3   1       77.95       86.30      1.62 o
   1  12   3   2        3.91        3.56      1.01 o
   2  12   3  -1        6.68        6.22      0.57 o
   2  12   3   0      369.00      401.31      8.13 o
   2  12   3   1        0.77        1.58      0.48 o
   3  12   3  -1       20.91       22.23      1.03 o
   3  12   3   0      670.31      712.44     14.11 o
   3  12   3   1       49.20       52.12      1.44 o
   4  12   3  -2        4.24        2.68      0.52 o
   4  12   3  -1       35.28       37.05      1.32 o
   4  12   3   0      120.40      121.98      3.16 o
   5  12   3  -1        8.67        8.25      0.76 o
   5  12   3   0       58.50       56.37      2.97 o
   5  12   3   1      172.72      188.56      2.82 o
   6  12   3   0       89.95       85.59      2.46 o
   7  12   3  -2        5.99        3.82      0.98 o
   7  12   3  -1       41.43       40.04      1.55 o
   7  12   3   0      139.48      146.91      4.01 o
   7  12   3   1       21.42       19.00      1.08 o
   8  12   3   0       28.49       23.89      1.81 o
   8  12   3   1        6.76        5.47      1.43 o
   9  12   3   1       17.73       13.22      1.43 o
   0  13   3  -2       11.85       10.95      0.96 o
   0  13   3   0      231.03      225.20      5.67 o
   0  13   3   2        2.42        3.71      0.88 o
   1  13   3  -2        2.55        1.72      0.50 o
   1  13   3  -1        5.52        5.23      0.55 o
   1  13   3   0     1070.78     1200.91     19.72 o
   2  13   3  -2        3.89        4.71      0.64 o
   2  13   3  -1       22.70       22.81      0.96 o
   2  13   3   0      343.25      348.04      8.08 o
   2  13   3   1       11.10       11.83      0.86 o
   3  13   3   0      897.50      958.06     18.86 o
   3  13   3   1       55.08       57.50      1.60 o
   4  13   3  -2        6.58        6.31      0.72 o
   4  13   3  -1       25.83       24.12      1.38 o
   4  13   3   0      345.14      331.14      6.84 o
   4  13   3   2        6.14        6.19      0.74 o
   5  13   3  -1       36.69       33.71      1.27 o
   5  13   3   0      313.22      301.68      6.50 o
   5  13   3   1       43.47       45.21      1.55 o
   6  13   3  -1       44.29       40.59      1.55 o
   6  13   3   0      456.45      443.10      9.56 o
   6  13   3   1       15.02       14.23      0.98 o
   7  13   3  -1        6.28        4.92      0.74 o
   7  13   3   0      253.63      211.19      5.17 o
   7  13   3   1       47.91       44.30      1.48 o
   8  13   3  -1        9.55        8.70      1.34 o
   8  13   3   0      110.95       69.23      3.06 o
   8  13   3   2        3.87        3.49      0.81 o
   0  14   3   0      486.53      461.51     10.76 o
   1  14   3  -1       42.10       41.98      1.63 o
   1  14   3   0        7.32        6.72      0.64 o
   1  14   3   1        8.18        7.89      0.70 o
   2  14   3  -1       38.95       37.39      1.43 o
   2  14   3   0      527.94      533.96      9.90 o
   2  14   3   1       14.00       13.49      0.86 o
   2  14   3   2        2.86        3.11      0.55 o
   3  14   3  -1       23.36       23.79      1.41 o
   3  14   3   0        9.37       12.19      0.81 o
   3  14   3   1      158.85      160.90      2.84 o
   3  14   3   3        5.08        2.56      0.84 o
   4  14   3  -1       80.99       79.23      2.39 o
   4  14   3   0      314.64      337.57     10.14 o
   4  14   3   1       32.55       29.76      1.44 o
   5  14   3  -1       48.04       45.25      1.62 o
   5  14   3   0        9.00       11.66      1.12 o
   5  14   3   1        6.67        4.85      0.67 o
   6  14   3  -1       51.65       47.55      1.87 o
   6  14   3   0      157.66      130.80      4.33 o
   6  14   3   1       16.59       14.44      1.20 o
   7  14   3   1       66.44       60.08      2.70 o
   8  14   3  -1       23.91       18.26      3.42 o
   8  14   3   0       76.02       54.25      6.33 o
   0  15   3   0      234.09      196.59      8.41 o
   1  15   3  -1       12.08       11.24      0.91 o
   1  15   3   0       18.38       21.85      1.53 o
   2  15   3  -2        4.94        3.97      1.01 o
   2  15   3  -1       31.36       27.45      1.86 o
   2  15   3   0      436.70      377.59      8.10 o
   2  15   3   1        6.46        4.61      1.10 o
   2  15   3   2        7.94        6.17      0.69 o
   3  15   3  -1        2.83        2.34      0.77 o
   3  15   3   0       10.04        9.37      1.00 o
   3  15   3   1       26.53       25.25      1.89 o
   4  15   3  -1       21.59       18.36      1.51 o
   4  15   3   0      192.76      203.00      8.44 o
   5  15   3  -1       32.04       32.77      2.08 o
   5  15   3   0       20.33       15.16      1.75 o
   5  15   3   1        8.67        8.66      1.22 o
   6  15   3  -1       48.53       46.64      5.12 o
   6  15   3   0      141.30      136.68      6.03 o
   7  15   3   1       29.56       26.80      4.09 o
   0  16   3   0      792.82      767.08     34.04 o
   1  16   3   0       15.41       20.01      1.84 o
   2  16   3  -1        8.70        5.50      1.74 o
   2  16   3   0      650.20      588.83     17.83 o
   2  16   3   1        9.26        9.08      1.05 o
   3  16   3   0       22.54       36.27      3.66 o
   3  16   3   1        6.97        6.15      1.10 o
   4  16   3  -1       38.12       41.26      3.51 o
   4  16   3   0      455.00      475.68     22.42 o
   4  16   3   1       14.68       13.94      1.99 o
   5  16   3   0        4.35       11.00      2.17 o
   6  16   3   0      253.50      264.36     13.60 o
   0  17   3   0      117.75       78.18      7.65 o
   1  17   3  -1        5.90        5.71      1.82 o
   1  17   3   0       78.20       70.70      5.71 o
   2  17   3   0      143.84      161.16      9.32 o
   3  17   3   0       50.83       45.76      4.19 o
   3  17   3   1        9.31        8.89      1.98 o
   4  17   3  -1       45.35       44.95      3.76 o
   4  17   3   0      124.96      141.77     12.45 o
   5  17   3   0       26.35       21.88      2.92 o
   6  17   3   0      100.61       82.86      6.00 o
   0  18   3   0       20.82       19.08      4.23 o
   1  18   3   0      613.74      512.14     23.89 o
   2  18   3   0       12.81       10.62      3.13 o
   3  18   3   0      415.09      476.50     31.96 o
   3  18   3   1       35.81       35.48      3.47 o
   5  18   3   0      216.57      244.52     13.03 o
   0  19   3   0      379.75      354.92     25.25 o
   1  19   3   0      379.76      348.06     24.89 o
   2  19   3   0      156.71      218.96     17.07 o
   3  19   3   0      276.13      234.39     12.65 o
   4  19   3   0       70.10       82.72      8.54 o
   1  20   3   0      209.45      158.50     13.72 o
   3  20   3   0      117.01       95.53      9.92 o
   3   0   4   0     5422.69     4793.13     93.50 o
   4   0   4  -4        2.44        1.34      0.31 o
   4   0   4  -2        4.48        4.76      0.46 o
   4   0   4   0     3641.19     3618.76     85.57 o
   4   0   4   2        9.98       10.11      0.89 o
   5   0   4  -4        1.53        1.44      0.38 o
   5   0   4  -2        1.17        1.93      0.41 o
   5   0   4   0     3023.10     3163.75     64.60 o
   5   0   4   2       43.15       42.55      1.29 o
   5   0   4   4        4.79        3.68      0.46 o
   6   0   4  -2        3.18        3.28      0.81 o
   6   0   4   0     1676.21     1829.36     43.27 o
   6   0   4   2       41.08       47.76      1.50 o
   7   0   4  -2        3.81        6.05      1.12 o
   7   0   4   0     1372.24     1545.57     46.24 o
   7   0   4   2       12.16       11.71      0.93 o
   8   0   4  -4        4.63        3.54      0.88 o
   8   0   4  -2       17.39       20.68      1.32 o
   8   0   4   0      503.22      601.31     12.38 o
   8   0   4   2        4.55        4.76      0.88 o
   9   0   4  -2        0.46        3.01      0.98 o
   9   0   4   0      455.04      496.60     11.40 o
   9   0   4   2       32.57       28.09      2.39 o
  10   0   4  -2        4.33        7.86      1.70 o
  10   0   4   0      222.45      247.72      6.65 o
  10   0   4   2       11.56       11.21      1.94 o
  11   0   4   0       89.12       80.59      3.21 o
   2   1   4  -1      147.70       89.18      1.86 o
   2   1   4   0     6387.29     4923.32    107.22 o
   2   1   4   1      157.74      120.25      1.51 o
   3   1   4  -5        1.56        1.20      0.24 o
   3   1   4  -2        0.95        0.69      0.22 o
   3   1   4  -1        9.86        7.92      0.43 o
   3   1   4   0     6276.68     5571.19     97.32 o
   3   1   4   1       58.43       49.06      1.01 o
   4   1   4  -5        2.88        2.36      0.29 o
   4   1   4  -4        0.03        1.19      0.24 o
   4   1   4  -3        7.45        4.33      0.50 o
   4   1   4  -2        2.62        2.91      0.38 o
   4   1   4  -1       22.18       18.96      0.64 o
   4   1   4   0      798.01      669.28      9.82 o
   4   1   4   1       10.55       10.68      0.52 o
   4   1   4   2        1.34        1.07      0.26 o
   4   1   4   3        2.23        0.89      0.29 o
   5   1   4  -5        1.27        1.32      0.26 o
   5   1   4  -4        0.47        0.96      0.24 o
   5   1   4  -3        5.32        5.91      0.48 o
   5   1   4  -1       27.56       29.93      1.08 o
   5   1   4   0     2002.64     1956.37     28.45 o
   5   1   4   1      314.47      332.29      2.34 o
   5   1   4   2        2.90        4.02      0.62 o
   5   1   4   3        1.63        1.70      0.34 o
   6   1   4  -5        6.65        5.17      0.45 o
   6   1   4  -3       12.44       13.29      0.70 o
   6   1   4  -2       10.54       11.59      0.65 o
   6   1   4  -1      187.19      205.50      2.36 o
   6   1   4   0      797.62      842.83     17.81 o
   6   1   4   1       87.83      101.48      1.75 o
   7   1   4  -3        4.04        3.54      0.76 o
   7   1   4  -1        2.54        2.56      0.43 o
   7   1   4   0     1149.54     1197.96     17.83 o
   7   1   4   1      110.43      123.19      1.91 o
   7   1   4   2        3.82        6.03      0.79 o
   8   1   4  -3        3.87        2.05      0.58 o
   8   1   4   0      192.59      205.67      3.80 o
   8   1   4   1       34.18       36.56      1.17 o
   9   1   4  -1        9.06        9.49      0.77 o
   9   1   4   0       66.40       65.72      1.84 o
   9   1   4   1      100.86      106.70      2.18 o
   9   1   4   2        4.42        3.28      1.00 o
  10   1   4  -2        6.97        6.45      1.05 o
  10   1   4  -1       23.44       23.10      1.22 o
  10   1   4   0       53.14       55.08      1.77 o
  10   1   4   1        4.76        6.36      0.77 o
  11   1   4   0       24.36       24.98      1.29 o
  11   1   4   1       22.11       17.88      1.08 o
   0   2   4   0     3216.82     3218.62    108.16 o
   1   2   4  -1       82.10       61.22      1.01 o
   1   2   4   0       41.56       31.37      0.91 o
   1   2   4   1      177.81      152.45      1.67 o
   2   2   4  -2        5.00        3.44      0.43 o
   2   2   4  -1        3.37        1.36      0.26 o
   2   2   4   0     1605.21     1301.29     25.39 o
   2   2   4   1      371.08      356.65      2.73 o
   2   2   4   3        7.95        4.14      0.60 o
   3   2   4  -2        1.07        1.55      0.41 o
   3   2   4  -1      616.08      604.56      3.56 o
   3   2   4   0        1.22        1.48      0.38 o
   3   2   4   1      183.89      184.28      2.42 o
   3   2   4   3        3.48        1.98      0.48 o
   4   2   4  -3        4.54        2.56      0.34 o
   4   2   4  -1       11.08        8.80      0.40 o
   4   2   4   0     1282.69     1146.42     21.21 o
   4   2   4   1      486.33      473.93      2.60 o
   4   2   4   2        2.50        2.22      0.33 o
   4   2   4   3        9.82        4.14      0.64 o
   4   2   4   5        4.36        3.92      0.41 o
   5   2   4  -5        1.41        2.06      0.33 o
   5   2   4  -3        3.61        3.37      0.34 o
   5   2   4  -2        3.58        4.09      0.58 o
   5   2   4  -1      482.41      514.94      2.85 o
   5   2   4   0      205.07      222.22      4.30 o
   5   2   4   1        7.29        7.36      0.43 o
   5   2   4   2        3.34        2.66      0.31 o
   5   2   4   3        4.93        6.34      0.55 o
   6   2   4  -5        1.00        1.38      0.31 o
   6   2   4  -3        1.14        1.48      0.45 o
   6   2   4  -2        1.48        2.54      0.36 o
   6   2   4  -1        6.03        6.69      0.48 o
   6   2   4   0      328.59      318.51      6.02 o
   6   2   4   1      540.83      599.40      3.40 o
   6   2   4   3       14.92       17.55      1.00 o
   7   2   4  -2        1.73        2.08      0.57 o
   7   2   4  -1      208.57      249.68      2.48 o
   7   2   4   0        0.85        3.44      0.60 o
   7   2   4   1      154.78      188.00      4.33 o
   7   2   4   2        6.38        6.41      0.81 o
   7   2   4   3        2.45        1.91      0.60 o
   8   2   4  -3        1.86        4.68      0.88 o
   8   2   4  -1        9.71        9.61      0.69 o
   8   2   4   0       82.43       81.50      1.99 o
   8   2   4   1      166.07      187.08      2.36 o
   8   2   4   3        4.67        5.47      1.39 o
   8   2   4   5        1.47        1.56      0.52 o
   9   2   4  -1       89.37      100.77      1.93 o
   9   2   4   0       73.14       77.75      2.18 o
   9   2   4   1       10.29       11.79      0.84 o
  10   2   4  -1        4.98        4.88      0.84 o
  10   2   4   0        2.98        3.37      0.67 o
  10   2   4   1       95.12       96.85      2.17 o
  10   2   4   3        3.50        3.37      1.10 o
  11   2   4  -1       20.53       23.43      1.55 o
  11   2   4   1       37.72       27.80      1.43 o
   0   3   4   2        8.24        7.44      0.67 o
   1   3   4  -1      174.24      164.94      1.58 o
   1   3   4   0     1616.35     1650.10     25.44 o
   1   3   4   1       61.88       61.49      1.01 o
   1   3   4   2        6.34        6.72      0.43 o
   2   3   4  -5        0.89        0.74      0.22 o
   2   3   4  -3        3.30        1.75      0.31 o
   2   3   4  -2       13.80       11.28      0.50 o
   2   3   4  -1      297.31      292.53      2.36 o
   2   3   4   1       20.67       20.41      0.72 o
   2   3   4   2        1.76        1.38      0.34 o
   2   3   4   4        2.39        1.10      0.29 o
   3   3   4   0      772.26      795.65     15.83 o
   3   3   4   1       45.57       48.00      1.63 o
   3   3   4   2        3.03        3.42      0.55 o
   4   3   4  -4        0.51        0.93      0.31 o
   4   3   4  -2        5.04        3.95      0.38 o
   4   3   4  -1       41.96       38.63      1.01 o
   4   3   4   0     3615.79     3472.59     75.45 o
   4   3   4   1      482.53      492.66      3.71 o
   4   3   4   5        1.24        1.99      0.43 o
   5   3   4  -2        5.91        6.26      0.45 o
   5   3   4  -1      192.88      192.16      1.77 o
   5   3   4   0      236.46      248.04      3.99 o
   5   3   4   1       11.92       11.96      0.53 o
   6   3   4  -5        2.68        3.33      0.40 o
   6   3   4  -4        1.48        1.56      0.36 o
   6   3   4  -3        6.19        6.55      0.60 o
   6   3   4  -2       13.08       15.94      0.67 o
   6   3   4  -1      634.82      693.52      3.70 o
   6   3   4   0     1516.03     1569.70     22.45 o
   6   3   4   1       26.40       26.73      0.86 o
   6   3   4   2        5.32        5.12      0.45 o
   7   3   4  -2        4.50        5.11      0.58 o
   7   3   4  -1       22.34       24.12      0.91 o
   7   3   4   0       72.64       94.91      2.08 o
   7   3   4   1       10.91       14.16      0.72 o
   8   3   4  -2        7.02        8.44      0.69 o
   8   3   4  -1       11.41       11.98      0.84 o
   8   3   4   0      174.67      187.33      4.21 o
   8   3   4   1      300.59      319.88      3.11 o
   8   3   4   2        2.05        2.66      0.52 o
   8   3   4   3        1.19        1.86      0.57 o
   8   3   4   5        1.05        1.79      0.52 o
   9   3   4  -2        2.63        3.08      0.72 o
   9   3   4  -1       36.59       37.42      1.48 o
   9   3   4   0       51.95       59.67      1.75 o
  10   3   4  -1      166.17      169.67      2.60 o
  10   3   4   0      112.03      119.84      2.78 o
  11   3   4  -1        5.17        7.07      1.24 o
  11   3   4   0       31.60       29.03      1.50 o
   0   4   4  -2       10.09        8.85      0.55 o
   0   4   4   0      387.51      411.73      9.78 o
   1   4   4  -3        0.97        1.17      0.36 o
   1   4   4  -2        2.04        1.51      0.34 o
   1   4   4  -1      415.61      442.97      2.41 o
   1   4   4   0      553.34      589.14      9.49 o
   1   4   4   1       93.67      106.10      1.34 o
   1   4   4   5        2.38        2.92      0.34 o
   2   4   4  -2        0.41        0.74      0.24 o
   2   4   4  -1        7.17        6.94      0.46 o
   2   4   4   0        2.81        4.26      0.55 o
   2   4   4   1      109.59      126.16      1.68 o
   2   4   4   2        6.12        6.45      0.48 o
   3   4   4  -1       51.66       47.79      1.12 o
   3   4   4   0      162.99      172.83      4.16 o
   3   4   4   1      182.48      185.33      2.18 o
   3   4   4   3        4.05        9.59      1.00 o
   3   4   4   4        0.86        1.34      0.38 o
   4   4   4  -3        1.72        1.12      0.33 o
   4   4   4  -2        3.92        3.09      0.43 o
   4   4   4  -1       28.11       30.72      0.93 o
   4   4   4   0      118.75      110.50      2.84 o
   4   4   4   1      402.74      427.22      3.59 o
   4   4   4   3        4.54        4.38      0.64 o
   5   4   4  -1       68.77       69.85      1.19 o
   5   4   4   0      688.72      682.03     12.45 o
   5   4   4   1      280.06      267.71      2.27 o
   5   4   4   2       11.98       12.10      0.70 o
   5   4   4   3       14.25       11.14      1.27 o
   5   4   4   5        7.00        3.82      0.48 o
   6   4   4  -3        3.47        4.01      0.48 o
   6   4   4  -1       25.19       25.48      0.88 o
   6   4   4   0        6.37        9.15      0.57 o
   6   4   4   1       99.56      101.06      1.65 o
   6   4   4   2        4.00        5.29      0.64 o
   7   4   4  -3        3.20        1.86      0.46 o
   7   4   4  -1       61.05       63.71      1.34 o
   7   4   4   0       15.05       17.17      0.86 o
   7   4   4   1      174.67      177.30      2.11 o
   7   4   4   3        7.68        3.01      0.91 o
   8   4   4  -1       18.50       19.27      0.91 o
   8   4   4   1      128.03      132.04      2.11 o
   9   4   4  -1       16.45       17.91      1.01 o
   9   4   4   0      186.53      200.75      4.97 o
   9   4   4   1       39.24       38.66      1.24 o
   9   4   4   2       10.80        8.39      0.76 o
  10   4   4  -1        5.68        4.33      0.69 o
  10   4   4   0       10.18       10.47      1.10 o
  10   4   4   1        8.21        7.08      0.77 o
  11   4   4  -1        5.97        7.24      1.13 o
  11   4   4   1       20.32       17.55      1.34 o
   0   5   4  -2        8.37        9.49      0.60 o
   0   5   4   2        2.21        2.36      0.41 o
   1   5   4  -2        3.80        4.92      0.36 o
   1   5   4  -1       16.86       18.46      0.62 o
   1   5   4   0     7711.98     8588.03    154.68 o
   1   5   4   1       19.39       21.21      0.65 o
   1   5   4   2        6.64        7.41      0.48 o
   2   5   4  -2        1.61        1.41      0.28 o
   2   5   4  -1       18.06       20.56      0.74 o
   2   5   4   0      485.57      562.04      9.66 o
   2   5   4   1      237.24      272.13      2.58 o
   3   5   4  -5        1.46        2.39      0.43 o
   3   5   4  -3        5.05        5.04      0.60 o
   3   5   4  -2        8.76        7.91      0.53 o
   3   5   4  -1        1.86        2.82      0.43 o
   3   5   4   0     5030.23     5172.80     92.59 o
   3   5   4   1      152.11      165.80      2.20 o
   3   5   4   2        3.83        5.21      0.53 o
   3   5   4   3        3.55        4.45      0.55 o
   4   5   4  -3        1.54        1.99      0.55 o
   4   5   4  -2        8.10        7.03      0.55 o
   4   5   4   0     5175.53     4909.17     89.25 o
   4   5   4   1      475.44      496.69      3.75 o
   5   5   4  -3        3.31        2.36      0.43 o
   5   5   4  -2       10.96       10.16      0.70 o
   5   5   4  -1       14.66       16.54      0.79 o
   5   5   4   0     1731.88     1679.84     36.99 o
   5   5   4   1      260.36      265.52      4.47 o
   5   5   4   2        4.72        4.28      0.50 o
   5   5   4   3        7.31        6.33      0.95 o
   6   5   4  -1      124.63      126.32      2.10 o
   6   5   4   0        2.17        1.87      0.41 o
   6   5   4   1      301.32      312.35      2.91 o
   7   5   4  -3        3.35        3.95      0.50 o
   7   5   4  -2       10.52        8.96      1.01 o
   7   5   4   0      761.51      758.74     13.05 o
   7   5   4   1      157.07      163.19      2.51 o
   7   5   4   2        1.92        1.65      0.41 o
   8   5   4  -1       16.94       18.94      0.88 o
   8   5   4   0      655.73      674.23     12.70 o
   8   5   4   1      129.42      134.84      2.29 o
   9   5   4  -2        3.91        2.92      0.64 o
   9   5   4  -1        3.73        4.78      0.84 o
   9   5   4   0      136.03      136.80      4.06 o
   9   5   4   1      122.28      121.98      2.11 o
   9   5   4   2        2.90        1.89      0.53 o
  10   5   4  -1       66.53       65.34      1.75 o
  10   5   4   1       39.59       42.58      1.56 o
  11   5   4   0       69.24       65.51      2.51 o
  11   5   4   1       25.40       19.30      1.65 o
   0   6   4   0     3728.89     3892.18     86.57 o
   0   6   4   2        4.55        3.30      0.58 o
   1   6   4  -4        0.51        0.98      0.31 o
   1   6   4  -3        6.36        7.17      0.76 o
   1   6   4  -2        1.47        1.48      0.33 o
   1   6   4  -1      221.18      252.58      2.15 o
   1   6   4   0      112.77      147.67      2.78 o
   1   6   4   1      523.88      610.42      3.97 o
   1   6   4   2        2.58        2.27      0.36 o
   1   6   4   3        5.83        6.27      1.24 o
   1   6   4   5        1.29        1.39      0.34 o
   2   6   4  -4        2.47        1.19      0.29 o
   2   6   4  -2        1.42        1.74      0.53 o
   2   6   4  -1        7.08        6.14      0.53 o
   2   6   4   0     2657.59     2626.63     52.19 o
   2   6   4   1        1.44        1.22      0.31 o
   2   6   4   2        2.25        2.34      0.53 o
   3   6   4  -5        1.63        4.69      0.60 o
   3   6   4  -3       11.52        6.76      0.67 o
   3   6   4  -1      694.12      760.20      4.11 o
   3   6   4   0      119.85      140.15      3.04 o
   3   6   4   1       46.00       51.78      1.24 o
   3   6   4   2        2.08        1.93      0.62 o
   4   6   4  -1      152.45      156.19      2.17 o
   4   6   4   0     1602.44     1545.91     31.91 o
   4   6   4   1        5.52        5.54      0.57 o
   4   6   4   2        5.84        7.67      0.96 o
   5   6   4  -2        2.45        4.11      0.48 o
   5   6   4  -1        3.48        3.39      0.50 o
   5   6   4   0      336.15      359.57      7.13 o
   5   6   4   1      419.63      423.99      3.61 o
   5   6   4   2        5.26        5.74      0.60 o
   6   6   4  -2        0.94        1.87      0.57 o
   6   6   4  -1       10.24       11.29      0.67 o
   6   6   4   0      499.74      432.70      8.25 o
   7   6   4  -5        0.87        1.43      0.38 o
   7   6   4  -3        2.81        2.77      0.65 o
   7   6   4  -1      202.36      192.60      2.29 o
   7   6   4   0      101.10       95.87      2.42 o
   7   6   4   1        4.88        3.58      0.57 o
   7   6   4   2       17.72       16.26      0.93 o
   8   6   4  -1       88.02       93.72      2.73 o
   8   6   4   0       84.91       75.78      1.98 o
   8   6   4   1        5.27        5.95      0.76 o
   9   6   4  -1       14.83       12.62      0.89 o
   9   6   4   0      116.76      110.78      4.11 o
   9   6   4   1       56.48       59.53      1.72 o
   9   6   4   2        4.81        2.97      0.83 o
  11   6   4  -1       10.70        8.89      1.08 o
  11   6   4   0       18.18       12.43      1.36 o
  11   6   4   1        5.05        4.07      0.83 o
   0   7   4   0     6657.96     7181.24    162.98 o
   0   7   4   2       23.45       22.18      1.08 o
   1   7   4  -5        1.98        1.27      0.33 o
   1   7   4  -2        3.05        1.99      0.36 o
   1   7   4  -1        2.16        2.80      0.40 o
   1   7   4   0     2537.94     2709.43     51.78 o
   1   7   4   2        1.27        1.05      0.34 o
   2   7   4  -3        1.20        1.72      0.52 o
   2   7   4  -1       11.43       12.74      0.70 o
   2   7   4   0     1403.37     1548.06     25.60 o
   2   7   4   1       50.93       62.42      1.34 o
   2   7   4   2        7.48        9.21      0.72 o
   2   7   4   4        1.12        2.10      0.48 o
   3   7   4  -2        2.97        3.56      0.46 o
   3   7   4  -1       12.68       18.53      0.84 o
   3   7   4   0     1821.75     1877.98     34.74 o
   3   7   4   1       78.52       83.68      1.60 o
   3   7   4   2        1.36        1.39      0.40 o
   4   7   4  -5        3.12        1.19      0.34 o
   4   7   4  -3        2.41        3.04      0.55 o
   4   7   4  -1        3.83        3.23      0.48 o
   4   7   4   0     2689.82     2688.89     62.35 o
   4   7   4   1      139.31      152.05      2.72 o
   4   7   4   2        8.51        9.25      0.98 o
   5   7   4  -5        1.69        1.51      0.43 o
   5   7   4  -1       12.46       13.65      0.79 o
   5   7   4   0      836.34      837.23     17.79 o
   5   7   4   1       36.74       40.50      1.63 o
   6   7   4  -3        2.23        1.44      0.46 o
   6   7   4  -1        2.03        1.60      0.40 o
   6   7   4   0      136.43      138.32      3.30 o
   6   7   4   1       10.88       10.23      0.83 o
   7   7   4  -1        4.34        4.66      0.60 o
   7   7   4   0      349.03      366.61      7.24 o
   7   7   4   1       96.70       94.15      2.17 o
   8   7   4  -2        4.09        3.94      0.98 o
   8   7   4   0      281.34      288.13      5.98 o
   8   7   4   1       19.53       19.01      1.03 o
   9   7   4  -2        1.81        1.67      0.55 o
   9   7   4   0       86.69       87.74      2.53 o
   9   7   4   1       16.21       14.41      1.07 o
  10   7   4  -1        5.33        2.77      0.67 o
  10   7   4   0        1.92        2.80      0.72 o
  10   7   4   1        3.66        4.30      0.77 o
  11   7   4   0       20.76       22.19      1.39 o
  11   7   4   1       26.30       15.88      1.31 o
   0   8   4  -2        9.48       11.21      0.76 o
   0   8   4   0    13379.47    14369.32    838.23 o
   0   8   4   2        7.14        7.65      0.74 o
   1   8   4  -1        3.35        2.72      0.48 o
   1   8   4   0     1515.96     1642.68     25.84 o
   1   8   4   1       20.88       23.88      1.00 o
   1   8   4   4        0.02        1.99      0.55 o
   2   8   4  -2        1.10        1.41      0.45 o
   2   8   4  -1       15.41       17.36      0.77 o
   2   8   4   0     7266.24     8021.41    128.98 o
   2   8   4   1       71.60       88.02      1.72 o
   2   8   4   2        1.68        2.34      0.52 o
   3   8   4  -1       59.57       73.58      1.60 o
   3   8   4   0     2279.35     2435.59     42.07 o
   3   8   4   1      219.06      238.52      2.68 o
   3   8   4   3        9.17       11.19      1.31 o
   4   8   4  -4        2.63        2.32      0.55 o
   4   8   4  -2       19.92       18.39      1.00 o
   4   8   4   0     6077.81     6207.05    129.94 o
   4   8   4   1      190.38      215.09      2.87 o
   4   8   4   2       16.24       16.67      0.88 o
   5   8   4  -1       29.87       33.56      1.22 o
   5   8   4   0      269.79      268.02      5.74 o
   5   8   4   1        4.88        6.07      0.65 o
   6   8   4  -3        1.87        2.42      0.57 o
   6   8   4  -2       12.16       10.26      0.96 o
   6   8   4  -1       40.22       40.45      1.31 o
   6   8   4   0     1607.38     1533.93     28.36 o
   6   8   4   1      101.30      110.11      2.34 o
   6   8   4   2        7.31        6.72      0.69 o
   6   8   4   3        1.21        1.53      0.50 o
   7   8   4  -2        6.35        4.56      0.60 o
   7   8   4  -1        4.02        4.25      0.60 o
   7   8   4   0      961.25      939.50     18.86 o
   7   8   4   1       57.29       57.62      1.72 o
   7   8   4   2        7.24        6.58      1.05 o
   8   8   4  -2       17.47       13.99      1.01 o
   8   8   4   0      713.66      692.43     14.25 o
   8   8   4   1       75.88       81.88      2.82 o
   8   8   4   2       10.70        7.19      0.84 o
   9   8   4   0        3.80        3.83      0.74 o
  10   8   4  -1        7.98        8.46      0.95 o
  10   8   4   0      117.74      109.68      3.27 o
  10   8   4   1       12.36       10.26      1.13 o
  11   8   4   0      122.32       98.40      3.71 o
   0   9   4  -2        5.71        6.10      0.72 o
   0   9   4   0     3475.49     3940.98     85.32 o
   1   9   4  -2        3.88        3.23      0.52 o
   1   9   4  -1        8.85       10.38      0.62 o
   1   9   4   0      250.29      245.74      5.24 o
   1   9   4   1        2.77        3.68      0.48 o
   1   9   4   2        7.91        7.43      0.95 o
   2   9   4  -2       11.96       12.91      0.70 o
   2   9   4   0     1436.07     1684.35     27.78 o
   2   9   4   1        2.98        3.95      0.50 o
   2   9   4   2       11.65       10.90      0.74 o
   3   9   4  -2        4.73        5.02      1.20 o
   3   9   4  -1       16.54       17.52      0.84 o
   3   9   4   0      238.32      234.82      5.26 o
   3   9   4   1        3.34        4.35      0.62 o
   4   9   4  -2       10.78       10.85      0.84 o
   4   9   4   0     1103.04     1139.15     20.22 o
   5   9   4  -1       17.40       18.08      0.96 o
   5   9   4   0      106.01       97.99      2.66 o
   5   9   4   1       12.52       14.23      0.91 o
   6   9   4   0       58.23       56.02      1.84 o
   6   9   4   1       23.31       26.73      1.15 o
   7   9   4  -1       13.24       13.86      0.98 o
   7   9   4   0       31.21       35.93      1.58 o
   7   9   4   1        4.41        5.02      0.96 o
   7   9   4   2        2.41        2.91      0.86 o
   8   9   4  -2        4.09        4.47      0.72 o
   8   9   4  -1        1.75        2.44      0.72 o
   8   9   4   0      109.96      111.12      3.20 o
   8   9   4   1        6.06        7.36      0.84 o
   9   9   4   1        3.37        4.04      0.76 o
  10   9   4  -1        2.47        2.44      0.69 o
  10   9   4   1        7.76        7.22      0.89 o
   0  10   4   0       59.54       60.94      2.84 o
   1  10   4  -1       26.44       30.36      1.19 o
   1  10   4   0       20.26       20.42      0.89 o
   1  10   4   1      114.05      132.11      1.86 o
   2  10   4  -2        3.82        2.30      0.53 o
   2  10   4  -1       10.42       13.05      0.81 o
   2  10   4   0       10.02       16.43      0.86 o
   2  10   4   1       80.06       95.39      1.77 o
   3  10   4  -5        2.47        3.27      0.46 o
   3  10   4  -3       14.24        9.71      1.63 o
   3  10   4  -2        3.62        3.80      0.57 o
   3  10   4  -1      936.24     1050.60      5.57 o
   3  10   4   0      166.36      177.48      4.47 o
   3  10   4   1       15.18       16.33      0.98 o
   3  10   4   3        6.44        4.62      0.81 o
   4  10   4  -1       34.49       38.06      2.29 o
   4  10   4   0       44.47       51.97      1.81 o
   4  10   4   1       88.65       97.92      1.93 o
   5  10   4  -1      127.35      131.40      2.32 o
   5  10   4   0        2.26        1.68      0.52 o
   5  10   4   1      149.75      157.67      2.92 o
   6  10   4  -1       23.26       23.74      1.24 o
   6  10   4   1      132.18      133.33      2.36 o
   6  10   4   3        7.24        4.19      1.07 o
   7  10   4  -3        5.47        3.80      1.00 o
   7  10   4  -1      394.41      395.18      7.46 o
   7  10   4   0      157.96      158.02      4.28 o
   7  10   4   1       15.72       13.82      1.03 o
   8  10   4  -1       22.69       22.86      1.27 o
   8  10   4   0       11.77       12.27      1.05 o
   8  10   4   1       24.81       24.07      1.29 o
   9  10   4  -1       33.18       27.37      1.62 o
   9  10   4   1       53.63       47.62      2.53 o
  10  10   4   1       29.84       21.75      1.46 o
   0  11   4  -2        5.75        6.93      1.50 o
   0  11   4   0      679.24      849.09     21.39 o
   0  11   4   2        4.02        4.69      0.81 o
   1  11   4  -5        0.90        1.19      0.38 o
   1  11   4  -2        4.41        4.04      0.52 o
   1  11   4  -1        1.72        1.79      0.46 o
   1  11   4   0     1449.82     1703.89     33.33 o
   2  11   4  -2       19.60       21.90      0.96 o
   2  11   4  -1       97.26      110.81      1.89 o
   2  11   4   0     1002.65     1137.43     20.94 o
   2  11   4   1        1.93        2.18      0.48 o
   2  11   4   2        4.33        4.18      0.64 o
   3  11   4  -2       11.79       10.62      0.76 o
   3  11   4  -1       10.10       11.29      0.84 o
   3  11   4   0     1001.77     1108.69     20.99 o
   3  11   4   1       13.47       15.59      1.01 o
   4  11   4  -5        2.93        2.20      0.55 o
   4  11   4  -3        7.33       13.61      3.18 o
   4  11   4  -2        1.59        2.17      0.52 o
   4  11   4  -1      121.61      138.19      2.75 o
   4  11   4   0      133.32      134.60      3.83 o
   4  11   4   2        2.60        3.06      0.57 o
   5  11   4  -2        3.96        3.21      0.67 o
   5  11   4  -1       19.43       21.04      1.17 o
   5  11   4   0      256.56      249.88      7.10 o
   5  11   4   1        5.38        5.97      0.72 o
   6  11   4  -5        1.54        1.62      0.52 o
   6  11   4  -2        6.72        5.38      0.74 o
   6  11   4  -1      143.79      146.45      2.48 o
   6  11   4   0      225.83      219.11      4.92 o
   6  11   4   1       28.35       31.01      1.48 o
   7  11   4  -2        9.16        5.54      0.91 o
   7  11   4  -1        3.65        4.37      0.88 o
   7  11   4   0      141.50      114.23      3.04 o
   7  11   4   1       24.75       25.01      1.31 o
   8  11   4  -1       23.77       27.44      1.55 o
   8  11   4   1        5.70        7.34      0.91 o
   9  11   4  -1        7.08        5.98      0.86 o
   9  11   4   0       17.55        4.80      1.17 o
  10  11   4  -1       10.95        9.59      2.05 o
  10  11   4   0       52.53       46.90      4.06 o
   0  12   4  -4        2.30        1.75      0.53 o
   0  12   4   0     1987.13     2101.85     66.80 o
   0  12   4   2        7.89        8.66      0.98 o
   1  12   4  -2        2.85        2.20      0.69 o
   1  12   4  -1       88.04       95.68      1.93 o
   1  12   4   0      396.13      434.89      7.56 o
   1  12   4   1      109.59      125.96      2.08 o
   1  12   4   2        3.40        2.99      0.65 o
   2  12   4  -2        2.21        2.22      0.55 o
   2  12   4  -1        1.46        2.39      0.60 o
   2  12   4   0     1456.38     1543.40     26.78 o
   2  12   4   2        4.59        5.35      0.70 o
   3  12   4  -3        1.44        1.99      0.58 o
   3  12   4  -1       84.90       96.27      2.03 o
   3  12   4   0      526.86      556.72     10.40 o
   3  12   4   1       29.91       32.95      1.20 o
   4  12   4   0     1121.79     1144.92     21.71 o
   4  12   4   2        7.49        9.08      1.79 o
   5  12   4  -2        3.09        4.30      0.96 o
   5  12   4  -1       10.08        9.27      0.83 o
   5  12   4   0      298.46      307.87      7.41 o
   5  12   4   1      102.05      107.48      2.30 o
   6  12   4  -2        1.70        1.87      0.60 o
   6  12   4  -1        4.08        4.50      0.69 o
   6  12   4   0      452.04      438.44      8.87 o
   6  12   4   1        2.33        3.52      0.64 o
   7  12   4  -1       45.43       52.57      1.63 o
   7  12   4   0      314.10      290.54      6.21 o
   7  12   4   2        3.88        3.61      1.01 o
   8  12   4   0      232.81      208.80      5.19 o
   9  12   4   0       51.12       28.50      2.65 o
   9  12   4   1       25.06       22.78      1.50 o
   0  13   4  -2        2.56        2.78      0.77 o
   0  13   4   0       14.39       10.40      1.17 o
   1  13   4  -1       20.46       22.74      1.12 o
   1  13   4   0     1729.05     1997.68     39.04 o
   2  13   4  -1       23.84       26.51      1.10 o
   2  13   4   1       61.51       69.91      2.01 o
   2  13   4   2       11.57       11.35      0.83 o
   3  13   4  -1       13.98       13.55      0.86 o
   3  13   4   0     1042.17     1155.60     26.99 o
   3  13   4   1       14.25       16.78      0.98 o
   4  13   4  -1        4.84        4.26      0.67 o
   4  13   4   1      211.82      216.12      5.14 o
   5  13   4  -1       60.81       65.75      1.84 o
   5  13   4   0      541.32      561.63     12.02 o
   5  13   4   1        9.56        8.51      0.88 o
   6  13   4  -1      108.44       99.55      2.17 o
   6  13   4   0        2.62        2.85      0.62 o
   6  13   4   1       72.11       70.19      2.08 o
   6  13   4   2        3.78        3.06      0.88 o
   7  13   4  -1       19.42       17.05      1.07 o
   7  13   4   0      108.00       98.97      4.31 o
   7  13   4   1       17.57       14.03      1.13 o
   8  13   4  -1       12.97        8.61      1.05 o
   8  13   4   0        6.60        5.98      1.01 o
   8  13   4   1       63.00       47.70      2.01 o
   0  14   4  -2        2.48        3.23      0.67 o
   0  14   4   0      128.52      144.33      4.42 o
   1  14   4   0        2.09        4.35      0.60 o
   1  14   4   1        8.09        9.04      0.96 o
   2  14   4  -2        2.35        1.67      0.53 o
   2  14   4   0       31.34       35.53      1.32 o
   2  14   4   1        9.76       10.85      0.81 o
   3  14   4  -1       12.99        9.52      0.76 o
   3  14   4   1       35.25       37.91      1.41 o
   4  14   4  -2        2.04        2.23      0.64 o
   4  14   4  -1        5.24        5.19      0.79 o
   4  14   4   0       56.33       77.27      2.48 o
   4  14   4   1       18.34       18.45      1.15 o
   5  14   4  -1        3.84        2.13      0.58 o
   5  14   4   0       49.81       48.36      1.91 o
   5  14   4   1       36.29       36.63      1.50 o
   6  14   4   0        0.50        3.11      0.84 o
   6  14   4   1       18.86       16.71      1.08 o
   7  14   4  -1        7.86        4.69      0.88 o
   7  14   4   1        9.63        3.70      1.12 o
   0  15   4  -2        3.35        3.99      0.88 o
   0  15   4   0     1721.55     1714.65     36.55 o
   1  15   4   0     2809.66     2770.06     43.75 o
   1  15   4   1        4.20        3.80      0.64 o
   2  15   4  -2        3.39        3.75      0.95 o
   2  15   4   0     1251.94     1267.34     24.57 o
   2  15   4   1       11.33       11.19      0.86 o
   3  15   4  -1       21.92       23.43      1.38 o
   3  15   4   0     1958.71     1888.28     34.42 o
   4  15   4  -1       35.71       32.18      1.46 o
   4  15   4   0      603.28      605.69     14.15 o
   5  15   4  -1        4.86        4.21      0.84 o
   5  15   4   0      858.73      852.29     24.02 o
   5  15   4   1        4.03        3.63      0.84 o
   6  15   4   0      203.00      192.04      7.46 o
   6  15   4   1       19.39       12.45      1.29 o
   7  15   4   0      330.24      319.64     22.43 o
   0  16   4   0      678.82      791.26     22.09 o
   1  16   4  -2        3.71        3.59      1.07 o
   1  16   4  -1       26.63       23.00      1.55 o
   1  16   4   0      149.14      147.37      4.61 o
   1  16   4   1       16.81       18.67      1.48 o
   2  16   4   0      504.80      553.67     12.41 o
   2  16   4   1        8.74        7.43      0.83 o
   3  16   4   0       86.73       89.36      5.16 o
   4  16   4   0      273.55      319.23     11.78 o
   4  16   4   1       11.92        9.71      1.25 o
   5  16   4  -1       56.39       52.95      4.01 o
   5  16   4   0       15.70       15.28      2.53 o
   5  16   4   1       19.08       17.07      1.55 o
   6  16   4   0       69.36       76.64      5.76 o
   0  17   4   0      101.53       76.72      6.50 o
   1  17   4   0      129.34       70.14      3.83 o
   2  17   4   0      199.43      164.62      7.87 o
   2  17   4   1       16.45        9.94      1.31 o
   3  17   4   0       67.19       46.93      4.37 o
   4  17   4   0       35.06       39.68      4.04 o
   4  17   4   1       31.01       26.27      3.09 o
   5  17   4   0       52.27       31.48      3.58 o
   6  17   4   1       27.46       19.49      3.70 o
   0  18   4   0      174.99      128.33     12.10 o
   2  18   4   0      152.36      103.57      6.94 o
   3  18   4  -1       32.10       34.21      3.46 o
   3  18   4   0       24.51       18.45      3.85 o
   3  18   4   1       12.19       10.55      2.22 o
   4  18   4   0      105.89       67.64      5.40 o
   5  18   4  -1       19.32       16.55      3.92 o
   5  18   4   1       34.37       24.96      4.68 o
   0  19   4   0       24.13       13.99      3.89 o
   1  19   4   0       21.97       11.62      3.71 o
   2  19   4   0       38.61       28.00      5.12 o
   3  19   4   0       17.19       27.81      5.05 o
   2  20   4   0      364.52      257.31     19.72 o
   2   0   5   1       59.55       38.42      1.43 o
   3   0   5  -5        2.11        2.91      0.46 o
   3   0   5  -1       78.34       58.83      1.19 o
   3   0   5   1      475.33      381.13      3.23 o
   3   0   5   3        4.62        4.45      1.34 o
   4   0   5  -1      221.31      211.51      2.29 o
   4   0   5   1       66.78       58.17      1.34 o
   4   0   5   3        3.11        1.58      0.52 o
   5   0   5  -1        3.25        3.46      0.70 o
   5   0   5   1      171.83      170.82      2.30 o
   5   0   5   3       10.20        9.18      0.69 o
   5   0   5   5        2.83        1.72      0.48 o
   6   0   5  -3        1.21        2.68      0.77 o
   6   0   5  -1      413.90      466.89      4.30 o
   6   0   5   1       77.26       80.62      1.91 o
   6   0   5   5        3.96        2.96      0.72 o
   7   0   5  -1      107.21      126.16      2.49 o
   7   0   5   1      337.04      380.55      4.23 o
   7   0   5   3       11.20        8.22      0.84 o
   8   0   5  -1        4.57        5.72      0.86 o
   8   0   5   1       10.86       11.02      1.32 o
   9   0   5  -1       65.96       73.18      2.72 o
   9   0   5   1       58.68       60.63      2.03 o
  10   0   5  -1       37.19       42.43      2.22 o
  10   0   5   1        8.67        8.96      1.20 o
  11   0   5  -1       35.77       29.79      2.18 o
  11   0   5   1       47.19       37.36      2.30 o
   1   1   5   0     3363.43     2725.75     81.35 o
   1   1   5   1      333.21      274.03      3.68 o
   2   1   5  -1       12.69       10.25      0.53 o
   2   1   5   1        4.56        3.70      0.38 o
   3   1   5  -5        1.90        2.58      0.31 o
   3   1   5  -3        5.41        3.42      0.36 o
   3   1   5  -2        1.09        0.81      0.26 o
   3   1   5  -1      639.73      576.00      2.89 o
   3   1   5   0     2541.27     2322.60     48.58 o
   3   1   5   1       90.44       77.08      1.19 o
   4   1   5  -3        2.88        3.78      0.58 o
   4   1   5  -2       22.74       22.18      0.69 o
   4   1   5  -1       86.25       82.48      1.07 o
   4   1   5   0     5690.74     5336.47     74.78 o
   4   1   5   1       94.63       84.11      1.07 o
   4   1   5   2        2.99        2.39      0.38 o
   4   1   5   3        1.34        0.86      0.24 o
   5   1   5  -5        3.15        2.41      0.31 o
   5   1   5  -3        4.81        4.78      0.79 o
   5   1   5  -2        2.14        2.70      0.33 o
   5   1   5  -1      360.99      376.39      2.51 o
   5   1   5   0     2443.77     2445.65     36.60 o
   5   1   5   1      641.12      657.83      3.18 o
   5   1   5   2        1.36        1.53      0.31 o
   5   1   5   3        1.48        1.75      0.40 o
   5   1   5   5        1.76        1.01      0.29 o
   6   1   5  -2       28.17       31.05      1.03 o
   6   1   5  -1       63.04       69.64      1.25 o
   6   1   5   0     5404.09     5589.05     92.66 o
   6   1   5   1       49.99       52.29      1.17 o
   6   1   5   2        4.81        4.26      0.57 o
   7   1   5  -5        1.21        2.11      0.43 o
   7   1   5  -3        3.98        4.92      0.58 o
   7   1   5  -2        0.40        1.38      0.43 o
   7   1   5  -1      470.91      526.25      3.66 o
   7   1   5   0      741.43      805.12     14.15 o
   7   1   5   1      124.03      136.60      2.01 o
   7   1   5   3        1.17        1.32      0.43 o
   8   1   5  -2       28.56       26.89      2.20 o
   8   1   5  -1       36.35       42.08      1.31 o
   8   1   5   0      697.14      787.41     11.69 o
   8   1   5   1       34.25       39.07      1.17 o
   8   1   5   2        9.38        8.82      0.84 o
   9   1   5  -2        2.02        2.58      0.79 o
   9   1   5  -1      141.15      156.57      2.30 o
   9   1   5   0      454.76      503.63      9.47 o
   9   1   5   1      136.06      151.24      2.27 o
  10   1   5  -2        8.71        6.72      1.08 o
  10   1   5  -1       23.01       21.85      1.31 o
  10   1   5   0      394.94      432.26      7.05 o
  10   1   5   1       31.17       29.58      1.24 o
  11   1   5  -1       59.29       50.87      1.65 o
  11   1   5   0       46.10       37.34      2.10 o
  11   1   5   1       18.55       17.16      1.38 o
   0   2   5  -2        4.37        3.52      0.38 o
   0   2   5   2        3.57        1.25      0.40 o
   1   2   5  -3        0.21        0.70      0.21 o
   1   2   5  -1      108.76       95.48      1.29 o
   1   2   5   0     6150.60     6234.04    131.01 o
   1   2   5   1        2.83        2.94      0.34 o
   2   2   5  -1      274.36      262.40      2.22 o
   2   2   5   1       41.14       40.48      1.01 o
   3   2   5  -5        1.21        1.31      0.28 o
   3   2   5  -4        0.49        0.74      0.24 o
   3   2   5  -2        4.99        5.52      0.53 o
   3   2   5  -1      256.86      256.17      4.02 o
   3   2   5   0     3057.66     2971.78     57.52 o
   3   2   5   1       31.46       31.44      1.03 o
   3   2   5   2        7.45        6.57      0.70 o
   4   2   5  -5        0.47        0.69      0.22 o
   4   2   5  -3        5.69        4.49      0.48 o
   4   2   5  -2        4.21        4.09      0.45 o
   4   2   5  -1      585.24      555.44      2.82 o
   4   2   5   0     5863.14     5157.38    120.75 o
   4   2   5   1      158.45      137.27      1.84 o
   4   2   5   2       10.28       10.19      0.69 o
   5   2   5  -5        0.21        1.15      0.34 o
   5   2   5  -1        3.66        3.85      0.38 o
   5   2   5   0      804.41      821.40     13.10 o
   5   2   5   1        8.26        9.06      0.52 o
   6   2   5  -5        2.25        1.87      0.34 o
   6   2   5  -3        2.07        2.25      0.52 o
   6   2   5  -1      393.59      423.75      2.78 o
   6   2   5   0     4839.97     4924.93     69.17 o
   6   2   5   1      128.56      129.74      2.01 o
   7   2   5  -2        7.47        8.54      0.81 o
   7   2   5  -1       17.74       19.80      0.83 o
   7   2   5   0      153.67      179.09      3.44 o
   7   2   5   1        7.41        7.89      0.67 o
   7   2   5   2        9.91        9.71      0.67 o
   8   2   5  -2        4.27        3.99      0.86 o
   8   2   5  -1      210.47      225.25      2.97 o
   8   2   5   0      632.94      708.58     10.97 o
   8   2   5   1      119.63      125.54      1.91 o
   9   2   5  -1        2.36        2.54      0.60 o
   9   2   5   0       43.27       56.80      1.82 o
   9   2   5   1        6.66        8.37      0.77 o
  10   2   5  -1       51.31       50.09      1.53 o
  10   2   5   0      366.46      383.26      6.38 o
  10   2   5   1       37.95       37.11      1.51 o
  11   2   5   0       13.53       11.05      1.13 o
   0   3   5  -2        1.92        1.67      0.33 o
   0   3   5   0     1078.53     1162.39     26.42 o
   0   3   5   2       12.68       12.79      0.77 o
   1   3   5  -2        2.87        2.53      0.36 o
   1   3   5  -1        2.63        3.75      0.34 o
   1   3   5   0      518.16      464.56      8.97 o
   1   3   5   1      182.39      206.46      2.39 o
   1   3   5   2        1.45        1.50      0.45 o
   2   3   5  -3        4.82        4.73      0.52 o
   2   3   5  -2        2.76        3.63      0.40 o
   2   3   5  -1      163.26      173.78      1.89 o
   2   3   5   1        2.46        2.87      0.38 o
   3   3   5  -1      281.54      285.90      2.54 o
   3   3   5   0      645.71      564.31     11.26 o
   3   3   5   1       79.68       89.30      1.53 o
   4   3   5  -3       11.16       10.90      0.76 o
   4   3   5  -2        3.81        5.29      0.53 o
   4   3   5  -1      164.23      163.12      2.51 o
   4   3   5   0      485.00      483.36     11.38 o
   4   3   5   1        1.75        2.65      0.40 o
   4   3   5   2        8.35       10.23      0.72 o
   5   3   5  -1      176.66      172.66      2.15 o
   5   3   5   0      128.81      117.70      2.30 o
   5   3   5   1      296.02      292.22      2.34 o
   5   3   5   2        1.29        1.19      0.31 o
   5   3   5   3        1.98        2.72      0.50 o
   6   3   5  -4        0.75        2.27      0.43 o
   6   3   5  -3        8.88       10.90      0.84 o
   6   3   5  -2        1.67        2.82      0.50 o
   6   3   5  -1      223.76      227.14      2.32 o
   6   3   5   0     3132.07     3085.55     46.14 o
   6   3   5   1       27.51       28.04      0.93 o
   7   3   5  -1      175.05      180.95      2.51 o
   7   3   5   0      237.83      247.96      5.17 o
   7   3   5   1       20.49       21.44      0.91 o
   8   3   5  -3        5.78        5.24      0.72 o
   8   3   5  -2        8.79        8.78      0.83 o
   8   3   5  -1       56.61       62.37      1.41 o
   8   3   5   0       30.33       34.45      1.20 o
   8   3   5   1       23.81       24.84      0.96 o
   8   3   5   2        6.06        6.45      0.76 o
   9   3   5  -1       56.09       55.97      1.50 o
   9   3   5   0        5.32        6.53      0.70 o
   9   3   5   1       26.81       27.95      1.12 o
  10   3   5  -1       41.74       41.50      1.82 o
  10   3   5   0      165.15      180.31      3.73 o
  10   3   5   1       40.90       39.23      1.43 o
  11   3   5  -1       17.28       14.34      1.19 o
  11   3   5   0       24.28       25.89      1.60 o
   0   4   5   0     4120.09     4437.80     99.26 o
   0   4   5   2        1.25        1.99      0.45 o
   1   4   5  -5        0.88        1.25      0.29 o
   1   4   5  -2        5.23        5.67      0.46 o
   1   4   5  -1       19.66       23.14      0.70 o
   1   4   5   1       83.79       98.69      1.43 o
   2   4   5  -2        4.12        4.54      0.41 o
   2   4   5  -1      162.01      184.88      2.41 o
   2   4   5   0     1896.66     2168.81     39.44 o
   2   4   5   1       13.73       15.68      0.77 o
   2   4   5   2        2.47        2.20      0.46 o
   3   4   5  -5        3.05        2.29      0.38 o
   3   4   5  -3        3.28        1.72      0.34 o
   3   4   5  -2        7.78        8.54      0.65 o
   3   4   5  -1       53.03       51.69      1.67 o
   3   4   5   1      354.50      376.23      4.90 o
   3   4   5   2        1.16        1.65      0.43 o
   3   4   5   3        3.81        6.09      0.67 o
   4   4   5  -2        1.19        1.93      0.52 o
   4   4   5  -1       79.09       85.59      1.62 o
   4   4   5   0     1822.89     1773.36     34.74 o
   4   4   5   2        8.77        8.13      0.69 o
   5   4   5  -2       10.76        9.76      0.65 o
   5   4   5  -1        1.96        1.34      0.45 o
   5   4   5   0    11101.32    10848.86    221.76 o
   5   4   5   1        4.64        4.33      0.50 o
   6   4   5  -3        1.17        1.86      0.40 o
   6   4   5  -1      294.38      309.46      2.63 o
   6   4   5   0      363.56      359.49      6.19 o
   6   4   5   1       16.60       15.25      0.93 o
   6   4   5   2        8.50        6.81      0.60 o
   7   4   5  -1        1.67        1.79      0.48 o
   7   4   5   0     2123.39     2171.18     31.84 o
   7   4   5   1      120.96      117.00      2.17 o
   7   4   5   2        8.34        7.34      0.89 o
   7   4   5   3        2.51        2.17      0.50 o
   8   4   5  -1       10.39       12.53      0.77 o
   8   4   5   0      291.42      299.85      5.38 o
   8   4   5   1        3.09        3.28      0.62 o
   8   4   5   2        2.05        2.37      0.60 o
   9   4   5  -2       20.07       16.98      0.93 o
   9   4   5  -1        3.06        2.63      0.58 o
   9   4   5   0      900.74      953.52     15.06 o
   9   4   5   1        6.65        5.24      0.64 o
  10   4   5  -1       50.68       51.54      1.67 o
  10   4   5   0       38.55       32.44      1.98 o
  11   4   5   0       79.71       73.73      2.85 o
  11   4   5   1        6.28        5.71      0.95 o
  11   4   5   2        6.13        3.80      1.08 o
   0   5   5  -2       21.47       23.86      0.95 o
   0   5   5   0     1125.10     1246.06     28.47 o
   0   5   5   2       10.75       10.83      1.20 o
   1   5   5  -2        2.60        2.41      0.36 o
   1   5   5  -1       24.37       28.91      0.86 o
   1   5   5   0     8123.13     8885.54    175.31 o
   1   5   5   1       39.49       40.19      1.05 o
   2   5   5  -1       57.09       66.37      1.27 o
   2   5   5   0       19.64       30.65      1.25 o
   2   5   5   1       24.20       27.20      0.88 o
   2   5   5   2        6.67        5.69      0.55 o
   3   5   5  -1       11.17       13.36      0.69 o
   3   5   5   0     5916.56     5986.67    109.14 o
   3   5   5   1      258.40      269.46      3.63 o
   4   5   5  -3        2.28        3.39      0.48 o
   4   5   5  -2       23.55       27.06      1.07 o
   4   5   5  -1       45.49       47.39      1.29 o
   4   5   5   0      673.71      721.97     13.74 o
   4   5   5   1        8.98       10.92      0.72 o
   4   5   5   2        4.60        3.20      0.74 o
   5   5   5  -2        4.84        6.33      0.91 o
   5   5   5  -1        8.41        7.08      0.60 o
   5   5   5   0     3976.43     3877.43     74.35 o
   6   5   5  -3        2.43        2.77      0.43 o
   6   5   5  -2       10.15        7.58      0.93 o
   6   5   5  -1      124.65      126.59      2.06 o
   6   5   5   0       42.27       61.04      2.01 o
   6   5   5   1       16.33       14.01      0.93 o
   7   5   5  -2        1.95        1.91      0.58 o
   7   5   5  -1        5.09        6.12      0.58 o
   7   5   5   0     1360.08     1334.67     21.16 o
   7   5   5   1       54.66       52.81      1.58 o
   8   5   5  -2        4.04        6.19      0.83 o
   8   5   5  -1       18.51       18.39      0.91 o
   8   5   5   0      133.46      133.71      2.89 o
   8   5   5   1       54.43       55.42      2.11 o
   9   5   5   0      553.81      554.15     11.71 o
   9   5   5   1        2.50        3.49      0.67 o
  10   5   5  -1       43.48       42.32      2.05 o
  10   5   5   0       21.67       23.14      1.41 o
  11   5   5   0       71.57       60.08      2.60 o
  11   5   5   1        4.41        4.44      0.81 o
   0   6   5  -2        1.43        1.65      0.48 o
   0   6   5   0      328.97      323.87      7.74 o
   1   6   5  -2        9.36       11.14      0.84 o
   1   6   5  -1       41.10       42.80      0.96 o
   1   6   5   0     1826.07     1964.83     40.83 o
   1   6   5   1       30.02       35.96      0.93 o
   1   6   5   2        2.91        3.99      0.77 o
   2   6   5  -5        0.66        1.58      0.41 o
   2   6   5  -3        4.26        3.59      0.79 o
   2   6   5  -2        7.41        6.76      0.55 o
   2   6   5  -1      451.79      547.40      4.07 o
   2   6   5   0      138.62      174.88      4.35 o
   2   6   5   1       32.26       40.07      1.08 o
   2   6   5   2        9.32       11.36      0.70 o
   2   6   5   4        1.56        1.75      0.41 o
   3   6   5  -5        2.28        2.20      0.36 o
   3   6   5  -4        0.16        1.94      0.50 o
   3   6   5  -2        1.88        1.43      0.36 o
   3   6   5  -1      249.25      278.64      3.03 o
   3   6   5   0      568.24      586.25     10.73 o
   3   6   5   1       36.10       43.84      1.24 o
   4   6   5  -5        1.64        1.48      0.41 o
   4   6   5  -3       11.77        6.36      1.31 o
   4   6   5  -1     1230.55     1324.26      6.36 o
   4   6   5   0      210.29      199.65      5.04 o
   4   6   5   1      166.77      175.81      2.85 o
   5   6   5  -5        2.00        3.01      0.93 o
   5   6   5  -2       10.83       11.64      1.12 o
   5   6   5   0     1093.22     1142.53     22.83 o
   5   6   5   1      108.26      111.22      2.06 o
   5   6   5   2        2.96        2.56      0.53 o
   6   6   5  -5        3.30        2.61      0.45 o
   6   6   5  -3        4.01        4.16      0.70 o
   6   6   5  -1      690.69      669.95      4.68 o
   6   6   5   0       12.60       13.98      0.98 o
   6   6   5   1      151.95      155.63      3.51 o
   6   6   5   2        7.91        5.26      0.70 o
   7   6   5  -1       19.68       19.65      1.01 o
   7   6   5   0        4.67        5.64      0.67 o
   7   6   5   1       21.29       22.21      1.17 o
   8   6   5  -1      474.27      474.53      4.25 o
   8   6   5   0       53.37       53.38      1.84 o
   8   6   5   1      166.51      164.72      3.37 o
   9   6   5  -1       12.71       12.55      0.95 o
   9   6   5   0      140.01      150.85      4.02 o
   9   6   5   1       27.14       22.81      1.36 o
  10   6   5  -1       78.06       77.22      2.17 o
  10   6   5   1       59.34       54.08      1.89 o
  11   6   5   0       14.25       10.49      1.07 o
   0   7   5  -4        2.11        2.42      0.50 o
   0   7   5  -2       51.10       61.35      1.94 o
   0   7   5   0     7193.14     7998.91    168.21 o
   0   7   5   2        1.05        2.08      0.55 o
   1   7   5  -1       18.19       21.57      1.00 o
   1   7   5   0     1038.45     1142.07     18.00 o
   1   7   5   2        4.84        6.15      0.55 o
   2   7   5  -2        6.03        6.10      1.13 o
   2   7   5  -1       88.22      102.32      1.84 o
   2   7   5   0     2694.74     3125.36     51.04 o
   2   7   5   1        2.90        3.20      0.52 o
   2   7   5   2        2.08        2.54      0.50 o
   3   7   5   0     1342.52     1437.23     25.20 o
   3   7   5   1       60.64       68.21      1.65 o
   3   7   5   2        1.72        1.32      0.43 o
   4   7   5  -3        2.84        3.47      0.67 o
   4   7   5  -1       41.56       47.84      1.39 o
   4   7   5   0     3875.78     4076.67     70.02 o
   4   7   5   1       23.44       24.89      1.10 o
   4   7   5   3        1.44        2.61      0.79 o
   5   7   5  -1       12.34       10.57      1.00 o
   5   7   5   0      792.55      833.35     16.02 o
   5   7   5   1       31.50       29.77      1.20 o
   6   7   5  -2       19.68       18.88      1.03 o
   6   7   5  -1      150.23      151.84      2.58 o
   6   7   5   0      577.14      584.31     12.10 o
   6   7   5   1       16.49       16.37      1.01 o
   6   7   5   2        3.10        3.20      0.84 o
   7   7   5  -1        2.72        2.82      0.60 o
   7   7   5   0      743.57      743.08     15.16 o
   7   7   5   1       71.65       66.82      1.87 o
   8   7   5  -2        4.41        3.97      0.93 o
   8   7   5  -1        6.10        6.43      0.81 o
   8   7   5   0      669.19      688.72     18.96 o
   8   7   5   1       28.51       27.37      1.34 o
   9   7   5   0      153.07      148.56      3.99 o
   9   7   5   1       20.56       17.67      1.20 o
  10   7   5  -1       26.12       18.29      1.31 o
  10   7   5   0       35.43       26.15      1.56 o
  10   7   5   1        6.79        7.43      0.93 o
  10   7   5   2        3.18        3.71      1.10 o
  11   7   5   0       90.73       73.68      2.70 o
  11   7   5   1        9.55       11.23      1.25 o
   0   8   5   0     4698.93     5240.22    109.61 o
   1   8   5  -5        2.24        3.46      0.45 o
   1   8   5  -3        4.89        4.99      1.15 o
   1   8   5  -1      267.75      324.30      3.25 o
   1   8   5   0    10911.77    12099.47    334.56 o
   1   8   5   1      168.67      195.99      2.15 o
   1   8   5   2        0.70        1.25      0.36 o
   1   8   5   3        3.02        3.85      0.70 o
   2   8   5   0     1722.28     2009.47     37.54 o
   3   8   5  -3        3.67        3.25      0.84 o
   3   8   5  -1      274.93      307.52      3.09 o
   3   8   5   0     7185.55     7883.46    134.50 o
   3   8   5   1       46.66       50.06      1.41 o
   4   8   5  -1        4.31        4.44      0.57 o
   4   8   5   0     2063.81     2190.69     47.55 o
   4   8   5   1       41.68       44.88      1.36 o
   5   8   5  -5        0.97        2.29      0.46 o
   5   8   5  -1       20.31       18.45      1.00 o
   5   8   5   0     2430.72     2531.98     46.78 o
   5   8   5   1      103.61      116.10      2.23 o
   5   8   5   3        2.78        3.28      0.79 o
   6   8   5  -1       19.66       26.47      1.48 o
   6   8   5   0      276.07      273.24      6.50 o
   6   8   5   2        1.87        3.01      0.93 o
   7   8   5  -2        4.03        2.65      0.88 o
   7   8   5  -1      165.08      167.88      2.84 o
   7   8   5   0      910.54      966.69     19.43 o
   8   8   5  -1        3.70        5.74      0.77 o
   8   8   5   0      266.24      277.70      6.41 o
   8   8   5   1       20.87       23.12      1.29 o
   9   8   5  -1       15.27       15.69      1.12 o
   9   8   5   0      134.21      154.16      4.09 o
   9   8   5   1       16.66       19.20      1.24 o
  10   8   5  -1       16.53       19.27      1.24 o
  10   8   5   0       18.12       14.39      1.58 o
   0   9   5  -2        4.84        4.37      0.69 o
   0   9   5   0      931.00     1095.11     26.90 o
   1   9   5  -2        4.97        4.56      0.57 o
   1   9   5  -1       83.67       98.02      1.60 o
   1   9   5   0      893.10      997.07     18.96 o
   1   9   5   1        1.70        3.23      0.45 o
   1   9   5   2        1.63        1.53      0.48 o
   2   9   5  -2       20.11       24.57      0.95 o
   2   9   5  -1        7.20        9.82      0.69 o
   2   9   5   0     2501.66     2771.13     45.25 o
   2   9   5   1       17.74       22.24      1.08 o
   2   9   5   2       11.94       13.03      0.84 o
   3   9   5  -1      106.19      119.04      2.05 o
   3   9   5   0      405.14      414.70      7.96 o
   3   9   5   1      631.19      725.29      4.93 o
   3   9   5   2        1.77        1.50      0.48 o
   3   9   5   3        2.53        5.88      0.91 o
   3   9   5   5        1.93        2.41      0.53 o
   4   9   5  -1      112.53      119.10      2.34 o
   4   9   5   0      339.37      350.09      9.25 o
   4   9   5   1       12.35       13.79      0.88 o
   4   9   5   2        5.95        3.87      0.60 o
   5   9   5  -2        2.96        4.37      0.62 o
   5   9   5  -1      328.38      347.11      3.70 o
   5   9   5   0      227.04      218.17      4.97 o
   5   9   5   1      236.22      261.90      3.33 o
   5   9   5   2        3.03        4.14      0.95 o
   6   9   5  -2        1.59        2.20      0.53 o
   6   9   5  -1        0.96        2.61      0.58 o
   6   9   5   0      695.38      682.46     13.12 o
   6   9   5   1        7.67        8.51      0.86 o
   7   9   5  -1      171.22      170.94      2.89 o
   7   9   5   0        9.85       10.30      0.93 o
   7   9   5   1      367.46      385.26      5.81 o
   7   9   5   3        3.15        3.61      0.83 o
   8   9   5  -1       37.79       33.93      1.53 o
   8   9   5   0       16.18       15.61      1.17 o
   8   9   5   1        3.48        4.68      0.77 o
   9   9   5  -1       89.97       90.73      2.32 o
   9   9   5   0       10.69       11.64      1.03 o
   9   9   5   1       49.59       48.75      1.79 o
  10   9   5   0       74.31       72.60      2.51 o
   0  10   5   0     4589.07     5167.92    111.51 o
   1  10   5  -3        0.90        1.63      0.38 o
   1  10   5  -2        6.08        6.48      0.93 o
   1  10   5  -1       57.04       67.04      1.70 o
   1  10   5   0      248.93      360.45      8.68 o
   1  10   5   1      144.21      170.68      2.20 o
   2  10   5  -1        1.14        1.70      0.45 o
   2  10   5   0     2799.40     3176.67     51.66 o
   2  10   5   1       21.20       27.04      1.10 o
   2  10   5   2       15.19       16.16      1.41 o
   3  10   5  -2        5.65        5.17      0.60 o
   3  10   5  -1       36.58       40.26      1.31 o
   3  10   5   0      215.32      277.15      8.06 o
   4  10   5  -1       22.36       25.24      1.10 o
   4  10   5   0     2204.18     2412.93     41.94 o
   4  10   5   1       45.89       47.91      1.94 o
   5  10   5  -1        9.38       10.23      0.98 o
   5  10   5   0        9.55        7.70      0.91 o
   5  10   5   1      156.58      165.08      2.99 o
   5  10   5   3        3.98        3.92      1.03 o
   6  10   5  -1        1.19        1.98      0.62 o
   6  10   5   0      735.16      814.78     15.47 o
   6  10   5   1       29.76       29.09      1.27 o
   6  10   5   2       12.51       11.31      1.20 o
   7  10   5  -1        7.07        5.83      0.79 o
   7  10   5   0       38.18       35.41      1.89 o
   8  10   5  -1       13.06       15.25      1.27 o
   8  10   5   0      337.46      356.82     10.69 o
   8  10   5   1       11.01       10.55      1.00 o
   9  10   5   0        8.24       12.60      1.10 o
   9  10   5   1       17.61       17.21      1.17 o
  10  10   5   0       85.29       72.97      2.89 o
   0  11   5  -2        7.26        6.74      0.88 o
   0  11   5   0     5791.95     6330.71    167.21 o
   0  11   5   2       11.12       13.08      1.10 o
   1  11   5  -1       10.64       13.58      0.81 o
   1  11   5   1        9.93       11.33      0.79 o
   2  11   5  -2        4.27        4.80      0.60 o
   2  11   5  -1       27.23       34.88      1.22 o
   2  11   5   0     5460.96     6103.81    108.85 o
   2  11   5   1       17.48       19.73      1.10 o
   3  11   5  -2        2.44        2.89      0.55 o
   3  11   5  -1        1.76        2.72      0.65 o
   3  11   5   0       44.52       51.11      1.75 o
   3  11   5   1       81.01       99.09      2.08 o
   4  11   5   0     3154.56     3385.07     58.38 o
   4  11   5   1        3.58        4.26      0.65 o
   4  11   5   2        8.91       10.97      1.63 o
   5  11   5  -1        8.16        7.70      0.79 o
   5  11   5   0       10.42        9.33      0.98 o
   5  11   5   1       76.63       81.16      2.06 o
   6  11   5  -2       11.37       12.98      0.93 o
   6  11   5  -1       59.51       69.17      1.84 o
   6  11   5   0     1521.86     1642.06     30.34 o
   6  11   5   1       10.49        8.65      0.88 o
   7  11   5   0       87.98       76.33      2.54 o
   7  11   5   1       31.36       30.79      1.48 o
   8  11   5  -2        5.81        5.47      0.83 o
   8  11   5   0      428.05      465.64     10.07 o
   8  11   5   2        4.88        4.90      1.20 o
   9  11   5   1       15.90        3.42      0.93 o
   0  12   5   0      694.22      735.58     17.04 o
   1  12   5  -2        3.74        5.28      1.38 o
   1  12   5  -1       24.07       28.23      1.20 o
   1  12   5   0     1557.49     1870.09     30.72 o
   1  12   5   1       15.56       17.40      1.00 o
   1  12   5   2        1.48        3.03      0.76 o
   2  12   5  -1       37.43       41.93      1.38 o
   2  12   5   0      152.86      153.12      3.42 o
   3  12   5  -2        4.07        3.28      0.62 o
   3  12   5  -1        4.67        5.21      0.65 o
   3  12   5   0      726.33      840.96     18.38 o
   3  12   5   1       16.29       19.39      1.20 o
   4  12   5  -1       71.54       76.48      1.84 o
   4  12   5   0      293.86      303.64      6.65 o
   4  12   5   1        3.40        3.04      0.60 o
   4  12   5   2        5.90        1.94      0.62 o
   5  12   5  -1       13.36       13.86      1.13 o
   5  12   5   0      703.74      768.78     31.99 o
   5  12   5   1       44.39       48.32      1.68 o
   6  12   5  -1       46.63       47.67      1.60 o
   6  12   5   0        5.84        6.62      0.84 o
   6  12   5   1       12.09       12.03      1.08 o
   7  12   5  -1       29.62       29.46      1.43 o
   7  12   5   0       52.03       49.66      2.03 o
   7  12   5   1       14.82       13.94      1.13 o
   8  12   5  -1       12.78       10.73      1.05 o
   8  12   5   0       15.95       18.15      1.29 o
   9  12   5   0      107.51       85.39      3.76 o
   9  12   5   1        7.43        3.35      1.03 o
   0  13   5   0       20.40       32.22      2.25 o
   1  13   5  -2        2.10        2.23      0.53 o
   1  13   5  -1       40.77       49.25      1.50 o
   1  13   5   0      316.39      383.86      7.62 o
   1  13   5   1        6.09        8.17      0.84 o
   2  13   5  -2       17.78       19.25      1.08 o
   2  13   5  -1        5.51        6.65      0.79 o
   2  13   5   0       20.94       29.96      1.31 o
   2  13   5   1        4.13        4.45      0.69 o
   3  13   5  -1        2.72        3.27      0.69 o
   3  13   5   0      397.03      446.52      8.58 o
   3  13   5   1       64.10       68.68      2.03 o
   4  13   5  -1        2.76        2.27      0.72 o
   4  13   5   0       31.98       34.86      1.62 o
   5  13   5  -1       75.78       81.98      2.10 o
   5  13   5   0      312.67      357.60      7.65 o
   5  13   5   1        5.28        5.72      0.81 o
   6  13   5   0       70.01       71.10      2.39 o
   6  13   5   1       10.79       10.78      1.51 o
   7  13   5  -1       21.06       20.30      1.31 o
   7  13   5   0      243.24      229.37      5.88 o
   7  13   5   1       43.90       42.17      1.75 o
   8  13   5   0       19.01        9.04      1.44 o
   0  14   5   0      440.08      518.86     13.87 o
   1  14   5  -1       17.83       20.47      1.05 o
   1  14   5   0     1609.44     1821.75     31.37 o
   1  14   5   1       29.11       29.81      1.51 o
   2  14   5  -1       45.82       51.06      1.63 o
   2  14   5   0      326.92      393.22      8.18 o
   2  14   5   1       19.98       22.97      1.13 o
   2  14   5   2        2.14        2.53      0.62 o
   3  14   5  -2        2.66        2.37      0.67 o
   3  14   5  -1       60.82       61.08      1.70 o
   3  14   5   0      890.08      950.52     19.03 o
   3  14   5   1       11.16       12.14      0.95 o
   4  14   5  -1      106.69      108.95      2.32 o
   4  14   5   0      167.20      185.52      4.54 o
   4  14   5   1       66.60       75.00      2.06 o
   5  14   5  -1        5.38        7.10      1.08 o
   5  14   5   0      380.25      428.06      8.99 o
   5  14   5   1       22.42       20.78      1.25 o
   6  14   5  -1       70.44       66.05      2.15 o
   6  14   5   0       67.61       70.93      3.03 o
   6  14   5   1       67.11       65.67      2.01 o
   7  14   5  -1        9.57        7.70      1.08 o
   7  14   5   0       66.04       64.55      2.73 o
   0  15   5  -2        8.41        7.00      0.91 o
   0  15   5   0        0.49        4.28      0.88 o
   0  15   5   2       10.29        6.60      1.29 o
   1  15   5   0       12.61       15.33      1.01 o
   1  15   5   1        3.24        2.27      0.60 o
   2  15   5  -1       41.36       43.92      1.60 o
   2  15   5   0        8.94       12.26      0.98 o
   2  15   5   1        3.29        2.72      0.67 o
   3  15   5  -1        5.99        5.64      0.74 o
   3  15   5   0        8.71       10.92      0.93 o
   3  15   5   1        3.46        2.17      0.65 o
   4  15   5  -1       36.04       35.21      1.48 o
   4  15   5   2        2.88        2.89      0.69 o
   5  15   5  -1        8.11        8.99      1.01 o
   5  15   5   0       56.43       56.54      2.11 o
   5  15   5   1        8.38        4.31      0.77 o
   6  15   5  -1       72.50       61.25      3.01 o
   0  16   5   0       66.46       81.74      4.40 o
   1  16   5  -2        3.78        3.27      0.89 o
   1  16   5   0     1786.96     1860.82     30.98 o
   2  16   5  -1        5.68        5.86      0.69 o
   2  16   5   0       98.92      101.22      2.82 o
   2  16   5   1        3.00        2.73      0.69 o
   3  16   5  -1       15.93       14.68      1.31 o
   3  16   5   0     1120.51     1116.44     22.49 o
   3  16   5   1       10.67        9.76      0.96 o
   4  16   5  -1       28.69       26.42      1.77 o
   4  16   5   0       29.18       29.16      1.72 o
   4  16   5   2        4.11        2.39      0.74 o
   5  16   5  -1        3.52        3.39      0.93 o
   5  16   5   0      506.65      516.25     20.58 o
   6  16   5  -1       17.62       13.91      3.82 o
   6  16   5   0       38.26       20.97      4.68 o
   6  16   5   1       12.95       11.64      3.20 o
   7  16   5   0      143.78      101.53      9.56 o
   0  17   5   0      197.17      190.37      6.84 o
   1  17   5   0      125.50      128.59      4.74 o
   1  17   5   1       20.10       17.12      1.24 o
   2  17   5   0      130.20      109.31      4.62 o
   3  17   5  -1       14.81       15.59      2.06 o
   3  17   5   0      103.59      108.80     10.90 o
   3  17   5   1       24.57       22.93      2.27 o
   4  17   5   0       43.26       58.31      6.79 o
   4  17   5   1       11.07        9.20      2.25 o
   5  17   5   0       78.67       68.49      8.22 o
   5  17   5   1       64.43       50.11      5.60 o
   1  18   5   0      168.03      152.58      9.58 o
   2  18   5   0      126.04      124.85     11.88 o
   3  18   5   0      107.68      125.20     11.90 o
   4  18   5   0       74.59       66.53      5.52 o
   5  18   5   0       37.54       42.31      5.76 o
   0  19   5   0      496.66      405.23     28.67 o
   2  19   5   0      563.89      539.46     36.43 o
   4  19   5   0      287.10      214.50     17.41 o
   2   0   6   0     2803.14     2302.67     68.92 o
   3   0   6   0     3797.81     3002.26     59.24 o
   3   0   6   2        3.62        2.56      0.53 o
   4   0   6  -2        5.52        4.69      0.48 o
   4   0   6   0     5724.21     5060.62     97.09 o
   4   0   6   2        2.79        2.82      0.62 o
   4   0   6   4        2.33        1.46      0.43 o
   5   0   6  -4        1.76        1.13      0.36 o
   5   0   6  -2       18.34       17.57      1.19 o
   5   0   6   0     1589.49     1438.14     31.60 o
   6   0   6  -4        1.28        2.96      0.79 o
   6   0   6   0        6.60        6.70      0.67 o
   7   0   6   0       38.65       40.41      1.96 o
   7   0   6   2        8.85        7.79      1.08 o
   8   0   6  -2        3.11        5.11      0.98 o
   8   0   6   0      176.91      177.94      4.80 o
   8   0   6   2        8.13        6.36      0.91 o
   9   0   6  -2       13.06       13.74      1.48 o
   9   0   6   0        6.65       11.05      1.19 o
  10   0   6   0       60.79       59.99      2.61 o
  11   0   6   0       34.97       19.39      3.11 o
   0   1   6  -2       15.03        9.04      0.96 o
   0   1   6   0      170.21      130.56      6.14 o
   1   1   6  -1       12.47        9.58      0.57 o
   1   1   6   0     6040.33     5025.72    103.37 o
   1   1   6   1       20.79       15.39      0.65 o
   1   1   6   2        2.56        1.75      0.33 o
   2   1   6  -2        1.53        0.86      0.26 o
   2   1   6  -1        1.07        1.39      0.29 o
   2   1   6   0     1873.73     1626.52     29.62 o
   2   1   6   2        3.18        2.29      0.41 o
   2   1   6   3        0.31        7.01      1.07 o
   3   1   6  -1       13.10       10.07      0.52 o
   3   1   6   0     3511.72     3075.57     54.51 o
   3   1   6   1      390.36      358.56      3.40 o
   3   1   6   3        1.44        1.62      0.40 o
   3   1   6   5        1.49        1.58      0.46 o
   4   1   6  -2        9.54        8.39      0.62 o
   4   1   6  -1       26.13       25.25      0.64 o
   4   1   6   0       27.35       24.43      0.84 o
   4   1   6   1       35.71       34.83      0.83 o
   4   1   6   2        1.64        1.10      0.28 o
   5   1   6  -5        0.89        2.25      0.43 o
   5   1   6  -3        0.67        1.34      0.40 o
   5   1   6  -2        0.08        0.96      0.29 o
   5   1   6  -1        5.45        4.88      0.38 o
   5   1   6   0     2130.91     1933.11     33.85 o
   5   1   6   1        3.72        3.61      0.41 o
   5   1   6   5        1.98        1.72      0.43 o
   6   1   6  -3        3.89        5.29      0.72 o
   6   1   6  -2        2.81        2.66      0.70 o
   6   1   6  -1       36.28       39.09      1.01 o
   6   1   6   0      639.66      614.03      9.18 o
   6   1   6   1        1.93        1.87      0.45 o
   6   1   6   2        2.61        2.51      0.38 o
   7   1   6  -4        2.54        2.13      0.48 o
   7   1   6  -2        2.39        4.56      0.64 o
   7   1   6  -1        2.05        2.37      0.41 o
   7   1   6   0      471.91      465.38      7.20 o
   7   1   6   1       31.20       32.22      0.96 o
   8   1   6  -3        3.90        3.71      0.79 o
   8   1   6  -1      111.51      124.65      1.93 o
   8   1   6   0        7.50       19.44      2.96 o
   8   1   6   1       11.38       11.67      0.74 o
   9   1   6   0      255.53      281.51      5.17 o
   9   1   6   1       25.09       22.57      1.12 o
  10   1   6  -1       46.44       42.03      1.41 o
  10   1   6   0       84.51       88.24      2.39 o
  10   1   6   1        5.39        5.76      0.74 o
   0   2   6   0     2198.21     2086.21     50.08 o
   1   2   6  -5        0.48        0.86      0.26 o
   1   2   6  -3        3.06        4.66      0.65 o
   1   2   6  -1      105.20      105.62      1.48 o
   1   2   6   0      174.69      168.88      3.44 o
   1   2   6   1      114.49      118.75      1.65 o
   2   2   6  -5        1.17        1.58      0.31 o
   2   2   6  -2        0.90        0.86      0.28 o
   2   2   6  -1      144.31      152.86      2.22 o
   2   2   6   0      793.83      813.80     15.11 o
   2   2   6   2        3.00        3.11      0.43 o
   3   2   6  -3        0.18        2.84      0.53 o
   3   2   6  -2        1.18        1.22      0.38 o
   3   2   6  -1       76.46       75.45      1.55 o
   3   2   6   0       96.22       97.04      2.58 o
   3   2   6   1      271.90      277.56      3.01 o
   3   2   6   3        4.27        2.10      0.60 o
   3   2   6   5        2.72        4.07      0.52 o
   4   2   6  -5        4.04        3.15      0.31 o
   4   2   6  -3       10.14        6.72      0.67 o
   4   2   6  -1      724.16      718.08      4.19 o
   4   2   6   0     1766.73     1654.21     29.43 o
   4   2   6   1       28.92       28.83      1.17 o
   5   2   6  -3        5.52        4.02      0.43 o
   5   2   6  -2        2.11        2.29      0.33 o
   5   2   6  -1       23.57       23.00      0.74 o
   5   2   6   0      454.93      448.02      7.72 o
   5   2   6   1      516.63      481.52      3.06 o
   5   2   6   5        1.18        1.24      0.38 o
   6   2   6  -5        3.88        4.86      0.53 o
   6   2   6  -4        1.73        1.25      0.38 o
   6   2   6  -3        3.29        4.69      0.57 o
   6   2   6  -2        4.37        5.00      0.62 o
   6   2   6  -1      102.06      103.90      1.46 o
   6   2   6   0      523.95      521.53      9.06 o
   6   2   6   1       11.71       12.39      0.70 o
   6   2   6   2        2.75        2.34      0.40 o
   6   2   6   5        2.10        1.67      0.41 o
   7   2   6  -3        2.60        2.56      0.52 o
   7   2   6  -2        2.11        2.18      0.40 o
   7   2   6  -1       12.59       13.77      0.70 o
   7   2   6   0       84.09       87.26      1.91 o
   7   2   6   1      216.32      206.94      3.06 o
   7   2   6   3        1.99        3.01      0.83 o
   7   2   6   5        2.16        2.68      0.53 o
   8   2   6  -5        1.64        1.79      0.48 o
   8   2   6  -3        4.24        5.59      0.74 o
   8   2   6  -1      211.91      224.59      2.94 o
   8   2   6   0      439.08      450.05      7.32 o
   8   2   6   1       17.85       18.67      0.86 o
   9   2   6   0      170.83      174.67      3.52 o
   9   2   6   1       99.05       98.12      2.11 o
  10   2   6   0       57.41       53.60      1.98 o
  10   2   6   1        2.52        3.61      0.74 o
  11   2   6   0       16.39       11.19      2.46 o
  11   2   6   1       16.40       10.19      2.42 o
   0   3   6  -2        2.33        1.63      0.33 o
   0   3   6   0      964.09      995.73     31.70 o
   1   3   6   0       73.51       74.93      1.93 o
   1   3   6   1      174.56      191.93      2.06 o
   1   3   6   2        2.79        3.08      0.67 o
   2   3   6  -2       21.07       22.54      0.79 o
   2   3   6  -1       29.68       30.34      1.00 o
   2   3   6   0      947.72      986.03     24.19 o
   2   3   6   1       78.87       89.43      1.56 o
   3   3   6  -1       28.11       27.47      0.95 o
   3   3   6   0        1.95       17.93      1.93 o
   3   3   6   1       46.94       48.89      1.25 o
   4   3   6  -5        1.63        2.06      0.40 o
   4   3   6  -3        2.00        1.96      0.46 o
   4   3   6  -2        4.08        4.02      0.45 o
   4   3   6  -1      274.21      290.12      3.11 o
   4   3   6   0      238.92      224.82      5.14 o
   4   3   6   1       11.97       12.12      0.77 o
   5   3   6  -2        0.41        1.08      0.31 o
   5   3   6  -1        9.91        8.65      0.57 o
   5   3   6   0       84.32       85.51      2.44 o
   5   3   6   1      120.11      117.41      2.10 o
   5   3   6   2        5.48        4.71      0.67 o
   5   3   6   4        4.66        1.93      0.50 o
   6   3   6  -3        1.80        2.32      0.46 o
   6   3   6  -2       19.41       17.59      0.76 o
   6   3   6  -1       58.28       52.24      1.32 o
   6   3   6   0       25.66       20.85      0.84 o
   6   3   6   1      194.05      190.21      2.25 o
   7   3   6  -1       24.14       23.64      0.86 o
   7   3   6   1        5.13        5.84      0.57 o
   7   3   6   2       16.34       13.74      0.84 o
   8   3   6  -5        1.93        2.30      0.65 o
   8   3   6  -2        8.11        5.98      0.91 o
   8   3   6  -1      156.19      153.92      2.08 o
   8   3   6   0        7.02        5.88      0.62 o
   8   3   6   1        2.49        2.70      0.58 o
   9   3   6  -1        3.47        4.62      0.64 o
   9   3   6   0       78.82       80.88      2.85 o
   9   3   6   1       21.59       19.18      1.36 o
  10   3   6  -1        9.70        9.01      1.17 o
  10   3   6   0       38.73       33.97      1.56 o
  10   3   6   1       49.68       47.53      1.79 o
  11   3   6  -1        3.40        3.35      1.03 o
  11   3   6   0        5.99        4.04      0.88 o
   0   4   6   0     3031.63     3379.07     82.27 o
   0   4   6   2        4.37        5.71      0.65 o
   1   4   6  -2        6.13        7.68      0.62 o
   1   4   6  -1      419.38      476.47      3.11 o
   1   4   6   0     2140.94     2354.33     34.66 o
   1   4   6   1        7.26        9.33      0.53 o
   2   4   6  -4        1.05        1.41      0.40 o
   2   4   6  -3        2.28        2.39      0.45 o
   2   4   6  -1       97.63      109.50      1.70 o
   2   4   6   0        2.77        6.53      0.57 o
   2   4   6   1       27.47       32.08      1.13 o
   2   4   6   2        4.64        4.69      0.74 o
   3   4   6  -5        1.69        1.25      0.33 o
   3   4   6  -3        8.70        9.47      0.96 o
   3   4   6  -2        3.33        4.09      0.48 o
   3   4   6  -1        1.08        1.48      0.36 o
   3   4   6   0     1385.85     1445.83     26.40 o
   3   4   6   2        2.53        2.68      0.53 o
   4   4   6  -5        2.27        2.39      0.45 o
   4   4   6  -3        1.66        1.79      0.45 o
   4   4   6  -2        1.71        1.44      0.38 o
   4   4   6  -1       34.41       32.52      1.46 o
   4   4   6   0      976.76      944.96     17.36 o
   4   4   6   1       53.90       54.65      1.82 o
   4   4   6   3        3.96        2.36      0.58 o
   5   4   6  -5        3.81        2.03      0.38 o
   5   4   6  -3       20.73       19.29      1.19 o
   5   4   6  -2        2.38        2.84      0.55 o
   5   4   6  -1      583.62      594.81      4.04 o
   5   4   6   0      274.35      269.08      6.00 o
   6   4   6  -3        2.81        2.48      0.69 o
   6   4   6  -1       56.04       54.29      1.44 o
   6   4   6   0       78.78       68.85      1.91 o
   6   4   6   1       49.35       49.68      1.38 o
   6   4   6   3        2.24        2.54      0.79 o
   7   4   6  -5        0.95        1.25      0.40 o
   7   4   6  -3       14.36       10.31      1.07 o
   7   4   6  -1      112.61      112.82      1.81 o
   7   4   6   0       95.43      102.15      2.48 o
   7   4   6   1        9.66       10.31      0.81 o
   8   4   6  -2        2.56        2.30      0.48 o
   8   4   6  -1       12.97       11.91      0.79 o
   8   4   6   0       42.07       44.16      1.67 o
   8   4   6   1       32.94       34.54      1.34 o
   9   4   6  -1      181.32      182.08      3.54 o
   9   4   6   1       23.60       23.74      1.38 o
  10   4   6   0       31.64       29.28      1.58 o
  10   4   6   1       24.49       20.90      1.29 o
  11   4   6  -1       49.69       38.27      1.89 o
  11   4   6   1        5.45        6.05      1.03 o
   0   5   6   0      108.79      157.43      5.07 o
   1   5   6  -2        1.94        1.87      0.36 o
   1   5   6  -1       98.15      115.68      1.68 o
   1   5   6   0      305.58      310.89      5.69 o
   2   5   6  -5        0.92        1.65      0.36 o
   2   5   6  -2        9.14        9.44      0.64 o
   2   5   6  -1       13.67       15.94      0.72 o
   2   5   6   0      537.26      504.77      9.58 o
   2   5   6   1      114.49      135.93      1.93 o
   2   5   6   2        5.01        5.31      0.57 o
   3   5   6  -5        0.19        1.17      0.34 o
   3   5   6   0      100.94      100.15      3.09 o
   3   5   6   1      338.44      374.03      3.59 o
   3   5   6   3        6.86        5.33      1.38 o
   3   5   6   5        4.81        5.79      0.98 o
   4   5   6  -5        1.08        2.97      0.69 o
   4   5   6  -1      196.82      201.73      2.56 o
   4   5   6   0      148.81      176.07      4.31 o
   4   5   6   1      175.65      188.89      2.54 o
   4   5   6   3        1.49        2.51      0.69 o
   4   5   6   5        1.61        1.89      0.58 o
   5   5   6  -5        3.21        1.82      0.40 o
   5   5   6  -3        1.98        3.35      0.74 o
   5   5   6  -1      130.13      133.97      2.37 o
   5   5   6   0      177.21      158.93      4.01 o
   5   5   6   1       57.18       61.32      1.72 o
   5   5   6   2        6.86        7.72      0.77 o
   5   5   6   5        3.72        2.29      0.60 o
   6   5   6  -5        3.63        2.11      0.43 o
   6   5   6   0       60.31       57.00      1.98 o
   6   5   6   1      267.75      271.94      3.56 o
   6   5   6   5        3.82        4.64      0.83 o
   7   5   6  -1       22.56       24.46      1.20 o
   7   5   6   0        0.52        2.17      0.69 o
   7   5   6   1       68.09       72.77      1.94 o
   7   5   6   3        2.24        3.75      1.24 o
   7   5   6   5        4.22        2.29      0.64 o
   8   5   6  -1       37.43       38.97      1.39 o
   8   5   6   0      103.45      100.94      2.99 o
   8   5   6   1       87.75       95.94      3.23 o
   9   5   6  -1       22.10       21.45      1.17 o
   9   5   6   0       12.42       15.35      1.15 o
  10   5   6  -1        9.81        7.55      0.91 o
  10   5   6   1       47.49       45.04      1.77 o
  11   5   6   0       11.57        6.96      1.29 o
   0   6   6   0     2567.65     2701.08     57.67 o
   1   6   6  -5        1.56        2.61      0.46 o
   1   6   6  -3        4.47        4.07      0.58 o
   1   6   6  -1      200.94      234.62      2.32 o
   1   6   6   0        0.30        2.60      0.38 o
   1   6   6   1       46.33       54.24      1.24 o
   2   6   6  -1       10.16       11.04      0.74 o
   2   6   6   0      385.35      451.44      8.37 o
   2   6   6   1        0.90        1.41      0.45 o
   2   6   6   2        9.26       10.83      0.69 o
   3   6   6   0       23.39       34.02      1.39 o
   3   6   6   1       72.51       81.33      2.01 o
   4   6   6   0     2653.48     2664.98     49.08 o
   4   6   6   1       23.11       24.41      1.07 o
   4   6   6   2        4.44        4.37      0.58 o
   5   6   6  -5        2.03        2.53      0.46 o
   5   6   6  -1      238.95      229.61      2.94 o
   5   6   6   0      315.59      331.81      7.86 o
   6   6   6  -2        8.53       10.18      1.48 o
   6   6   6  -1       13.88       14.34      1.12 o
   6   6   6   0      584.74      613.32     13.46 o
   6   6   6   1        5.95        7.46      0.81 o
   6   6   6   2        6.17        6.22      0.77 o
   7   6   6  -1       22.13       22.78      1.19 o
   7   6   6   0      195.13      197.57      5.50 o
   7   6   6   1       12.27       11.86      0.96 o
   8   6   6  -1        3.31        3.63      0.91 o
   8   6   6   0      896.77      911.61     19.60 o
   8   6   6   1       14.85       14.90      1.08 o
   8   6   6   2        1.77        2.60      0.69 o
   9   6   6  -1       29.39       30.00      1.51 o
   9   6   6   0      234.64      232.02      5.60 o
  10   6   6  -2       10.87       10.13      1.44 o
  10   6   6  -1        2.74        3.85      0.79 o
  10   6   6   0       93.36       81.05      2.70 o
  11   6   6  -1        3.51        2.91      0.81 o
  11   6   6   0       60.13       33.80      3.32 o
   0   7   6   0     1640.96     1829.88     39.23 o
   0   7   6   2       10.35       11.26      0.95 o
   1   7   6  -1       38.69       47.50      1.20 o
   1   7   6   0     2698.22     3000.25     56.45 o
   1   7   6   1      270.12      306.44      2.82 o
   1   7   6   3        1.10        1.56      0.46 o
   2   7   6  -2       15.45       18.39      0.89 o
   2   7   6  -1       28.88       33.80      1.36 o
   2   7   6   0     4420.45     4898.51     82.91 o
   2   7   6   1        1.98        3.95      0.50 o
   3   7   6  -2        2.11        3.13      0.65 o
   3   7   6  -1        4.25        3.39      0.52 o
   3   7   6   0     2338.89     2501.19     41.93 o
   3   7   6   2        1.40        1.87      0.62 o
   4   7   6  -2        2.08        2.63      0.52 o
   4   7   6  -1        3.11        4.01      0.65 o
   4   7   6   0      741.50      790.71     15.32 o
   4   7   6   2        6.70        9.01      1.41 o
   4   7   6   5        2.22        2.66      0.58 o
   5   7   6  -1       23.12       26.16      1.15 o
   5   7   6   0      734.38      757.62     15.61 o
   5   7   6   1      225.48      222.17      3.46 o
   5   7   6   2        2.95        3.13      0.96 o
   5   7   6   3        1.46        2.42      0.72 o
   6   7   6  -2        6.54        8.32      0.81 o
   6   7   6  -1        6.51        5.76      0.76 o
   6   7   6   0     1008.49     1026.33     20.56 o
   6   7   6   1        2.40        2.94      0.64 o
   7   7   6  -2        2.16        5.60      1.15 o
   7   7   6   0      477.85      485.37     15.49 o
   7   7   6   1       13.57       14.61      1.05 o
   7   7   6   2        6.98        7.20      1.20 o
   8   7   6  -2        3.96        3.23      0.98 o
   8   7   6  -1       45.59       48.27      2.25 o
   8   7   6   0       39.69       50.69      2.01 o
   8   7   6   1        3.61        5.09      0.77 o
   9   7   6  -1        4.16        4.74      0.79 o
   9   7   6   0       15.50       19.15      1.29 o
  10   7   6  -1        6.04        5.24      0.84 o
  10   7   6   0       28.30       34.09      1.70 o
   0   8   6   0     1847.00     2028.55     43.35 o
   0   8   6   2       12.65       11.57      1.17 o
   1   8   6  -2       10.92       14.22      1.25 o
   1   8   6  -1       11.60       12.70      0.79 o
   1   8   6   0      148.02      146.94      2.94 o
   1   8   6   1        3.95        4.50      0.70 o
   1   8   6   2        2.45        3.04      0.64 o
   2   8   6  -3        1.29        2.15      0.57 o
   2   8   6  -2        1.39        1.84      0.53 o
   2   8   6  -1       73.42       89.56      2.18 o
   2   8   6   0     2463.01     2695.91     48.31 o
   2   8   6   1       11.27       13.87      0.81 o
   2   8   6   2        6.74        7.50      1.34 o
   3   8   6  -3        5.90       10.52      1.74 o
   3   8   6  -2       10.51        9.03      0.72 o
   3   8   6  -1       41.50       49.63      1.56 o
   3   8   6   0        0.66        5.97      0.74 o
   3   8   6   1      105.34      121.98      2.13 o
   4   8   6  -1       68.32       79.08      1.75 o
   4   8   6   0      430.39      404.30      7.86 o
   4   8   6   1       19.10       23.07      1.32 o
   4   8   6   2        6.88        5.11      1.56 o
   5   8   6  -3        5.10        6.64      0.89 o
   5   8   6  -1       88.27       97.57      2.11 o
   5   8   6   0       31.14       25.70      1.46 o
   5   8   6   1       13.37       15.56      1.01 o
   6   8   6  -1       91.05      102.20      2.27 o
   6   8   6   0      197.98      187.17      4.68 o
   6   8   6   1       12.62       13.31      1.03 o
   7   8   6  -3        5.57        5.90      1.05 o
   7   8   6  -1       30.08       29.91      1.39 o
   7   8   6   0      114.66      111.62      3.39 o
   7   8   6   1       34.56       34.54      1.50 o
   8   8   6   1        5.34        5.76      0.86 o
   9   8   6  -1       41.66       39.69      1.63 o
  10   8   6  -1        2.88        4.02      0.93 o
  10   8   6   1        5.91        3.23      0.77 o
   0   9   6  -2       19.63       19.70      1.17 o
   0   9   6   0      328.52      386.70      9.25 o
   0   9   6   2        4.33        4.54      0.76 o
   1   9   6  -2        2.14        2.01      0.57 o
   1   9   6  -1       53.98       63.54      2.18 o
   1   9   6   0     3096.77     3642.73     55.92 o
   1   9   6   2        3.16        3.49      0.52 o
   2   9   6  -4        0.29        1.74      0.57 o
   2   9   6  -2        9.80        8.03      0.69 o
   2   9   6  -1        1.45        2.20      0.50 o
   2   9   6   0      592.48      706.15     12.27 o
   2   9   6   1       12.50       13.89      0.91 o
   3   9   6   0     2548.66     2924.87     56.32 o
   3   9   6   1        3.02        4.68      0.70 o
   4   9   6  -2       15.91       15.85      0.93 o
   4   9   6  -1        2.98        3.49      0.60 o
   4   9   6   0      286.47      309.67      6.29 o
   4   9   6   1       33.29       34.52      1.39 o
   5   9   6  -1       62.93       69.76      1.98 o
   5   9   6   0      675.83      742.91     18.41 o
   5   9   6   1        3.48        4.33      0.72 o
   6   9   6  -1       11.61       14.08      1.07 o
   6   9   6   0      265.82      248.80      6.19 o
   6   9   6   1       49.95       54.89      1.87 o
   7   9   6  -1        5.62        6.27      0.81 o
   7   9   6   0      584.70      603.15     13.34 o
   7   9   6   1        9.25       13.08      1.19 o
   8   9   6  -2        2.04        2.27      0.62 o
   8   9   6  -1        9.93       10.18      0.95 o
   8   9   6   0      165.08      164.94      4.33 o
   8   9   6   1       25.94       28.36      1.41 o
   9   9   6  -1       15.66       11.79      1.05 o
   9   9   6   0       42.58       42.22      1.86 o
   9   9   6   1       10.08       10.76      1.07 o
  10   9   6  -1        5.33        5.21      0.83 o
  10   9   6   0       64.71       39.14      1.82 o
  10   9   6   1       17.35        7.46      1.00 o
   0  10   6  -2        7.31        9.03      0.91 o
   0  10   6   0      429.33      480.25     11.21 o
   1  10   6  -1       91.14      101.79      1.77 o
   1  10   6   0     1379.53     1519.80     25.72 o
   2  10   6  -3        0.98        4.50      1.34 o
   2  10   6  -1       70.58       84.71      2.01 o
   2  10   6   0     1336.93     1462.60     24.41 o
   2  10   6   1       10.98       13.84      0.93 o
   3  10   6  -1        4.12        4.44      0.64 o
   3  10   6   0      571.55      615.58     13.98 o
   3  10   6   1      127.88      149.78      2.44 o
   4  10   6  -3        1.34        2.96      0.89 o
   4  10   6  -2        2.37        2.34      0.58 o
   4  10   6  -1      121.39      131.89      2.87 o
   4  10   6   0       86.11      103.68      3.03 o
   4  10   6   1        1.69        2.03      0.55 o
   5  10   6  -1      127.78      133.02      2.54 o
   5  10   6   0      441.99      481.70     11.16 o
   5  10   6   1       71.65       77.96      2.05 o
   6  10   6  -1       64.01       69.07      1.93 o
   6  10   6   0      210.30      226.92      5.90 o
   6  10   6   1       17.56       17.02      1.10 o
   7  10   6   0        6.48       10.13      1.36 o
   7  10   6   1       58.11       60.32      1.96 o
   8  10   6  -1       11.27       11.62      1.01 o
   8  10   6   0        6.31        6.50      1.56 o
   8  10   6   1        2.77        2.91      0.70 o
   9  10   6  -1       17.21       17.53      1.22 o
   9  10   6   0       19.87       21.47      1.38 o
   9  10   6   1       16.36       14.99      1.15 o
   0  11   6  -2       32.32       34.09      1.53 o
   0  11   6   0      479.74      571.48     16.21 o
   0  11   6   2        6.22        5.91      1.00 o
   1  11   6  -1       85.37      101.36      2.05 o
   1  11   6   0      384.55      449.82      9.06 o
   1  11   6   1      100.88      112.48      2.06 o
   1  11   6   2        2.21        2.30      0.62 o
   2  11   6  -3        0.28        2.34      0.76 o
   2  11   6  -1        0.85        1.81      0.53 o
   2  11   6   0      655.67      744.88     14.18 o
   2  11   6   1        9.45       11.21      0.89 o
   3  11   6  -1        3.87        3.51      0.60 o
   3  11   6   0      316.01      364.56      7.22 o
   3  11   6   1        5.96        5.28      0.70 o
   4  11   6  -2        9.05        8.29      0.79 o
   4  11   6  -1       51.91       57.57      1.79 o
   4  11   6   0      306.91      326.48      7.34 o
   4  11   6   1       30.58       33.64      1.38 o
   5  11   6  -1       74.31       80.33      2.06 o
   5  11   6   0      130.09      150.55      3.89 o
   5  11   6   1       76.02       79.15      2.29 o
   6  11   6  -1       14.51       16.73      1.10 o
   6  11   6   0      370.94      397.31      8.37 o
   6  11   6   1       17.76       17.74      1.15 o
   7  11   6   0      101.53      105.33      3.21 o
   7  11   6   1       11.57       11.52      1.07 o
   8  11   6  -1       74.80       73.71      2.13 o
   8  11   6   0       73.69       59.69      2.25 o
   8  11   6   1       17.09       15.94      1.20 o
   9  11   6  -1        9.17        8.27      0.96 o
   9  11   6   0       25.80       24.57      2.11 o
   0  12   6   0      677.69      695.58     17.74 o
   0  12   6   2        7.62        8.20      1.00 o
   1  12   6  -2        2.82        1.94      0.58 o
   1  12   6  -1       51.60       60.12      1.70 o
   1  12   6   0      137.17      150.21      3.25 o
   1  12   6   1        8.08        8.11      0.70 o
   2  12   6  -1        1.72        2.37      0.74 o
   2  12   6   0      482.74      495.00      9.92 o
   2  12   6   2        1.72        1.74      0.57 o
   3  12   6  -1       16.30       17.41      1.12 o
   3  12   6   0       39.46       44.49      1.68 o
   3  12   6   1      122.76      137.83      2.56 o
   4  12   6  -1       17.34       21.33      1.39 o
   4  12   6   0      101.40      107.85      2.91 o
   4  12   6   1        8.62       10.02      0.96 o
   4  12   6   2        7.99        6.34      1.77 o
   5  12   6  -2        5.48        3.51      1.03 o
   5  12   6  -1       50.90       57.49      1.84 o
   5  12   6   1       23.39       29.62      1.44 o
   6  12   6  -1       17.01       20.53      1.22 o
   6  12   6   1        5.25        4.26      1.29 o
   7  12   6  -1        1.85        2.20      0.70 o
   7  12   6   0       31.01       17.96      1.31 o
   7  12   6   1       80.25       85.52      3.40 o
   8  12   6  -1       22.02       21.90      1.34 o
   8  12   6   0        7.62        3.21      0.77 o
   8  12   6   1       10.86        7.50      0.96 o
   9  12   6  -1       20.46       18.50      1.75 o
   9  12   6   0       37.35       16.14      2.46 o
   0  13   6   0       38.21       42.20      2.34 o
   1  13   6  -2        6.28        6.09      1.00 o
   1  13   6   0      762.27      888.54     15.01 o
   1  13   6   1        1.54        2.18      0.58 o
   2  13   6  -1       12.18       14.70      0.96 o
   2  13   6   0       80.16       90.68      2.78 o
   2  13   6   1       10.45       12.24      1.01 o
   2  13   6   2        3.23        3.92      0.88 o
   3  13   6   0      651.54      738.26     14.16 o
   3  13   6   1       61.68       67.94      1.86 o
   4  13   6  -1       94.11      104.36      2.63 o
   4  13   6   0        6.99        9.64      1.20 o
   4  13   6   1       12.66       13.27      1.07 o
   5  13   6   0      131.10      153.77      4.31 o
   5  13   6   1        9.82       11.48      1.05 o
   6  13   6   0       22.86       25.80      1.44 o
   6  13   6   1       20.00       13.92      1.25 o
   7  13   6   0      128.74      136.89      3.90 o
   7  13   6   1        7.69        7.36      0.96 o
   8  13   6   1        4.97        4.73      1.00 o
   0  14   6   0      842.57      917.96     23.36 o
   1  14   6  -1       13.32       14.63      1.05 o
   1  14   6   0     1080.79     1128.03     20.44 o
   1  14   6   1        6.00        5.74      0.77 o
   2  14   6  -1        8.56       10.57      0.96 o
   2  14   6   0     1152.91     1262.35     21.26 o
   2  14   6   1       12.31       12.82      1.03 o
   2  14   6   2        5.19        3.40      0.81 o
   3  14   6  -1        8.21        9.37      0.88 o
   3  14   6   0      780.12      810.74     20.66 o
   4  14   6  -1        3.40        4.01      0.74 o
   4  14   6   0      615.24      690.75     13.72 o
   4  14   6   1        2.08        3.11      0.83 o
   5  14   6  -1       20.16       21.25      1.44 o
   5  14   6   0      617.66      640.66     12.94 o
   5  14   6   1        4.68        2.94      0.76 o
   6  14   6  -1        8.90        7.50      0.93 o
   6  14   6   0      502.57      521.41     10.66 o
   6  14   6   1       19.02       16.76      1.32 o
   7  14   6  -1       12.37       11.14      1.25 o
   7  14   6   0      195.87      162.90      4.99 o
   0  15   6  -2        5.79        5.64      0.96 o
   1  15   6  -1       10.11       10.86      0.93 o
   1  15   6   0      114.34      105.00      3.28 o
   1  15   6   1        8.87        7.70      0.88 o
   2  15   6  -1        2.37        3.61      0.72 o
   2  15   6   0        5.49        8.11      1.07 o
   3  15   6  -1       18.21       18.88      1.15 o
   3  15   6   0       98.12      101.99      3.20 o
   3  15   6   1        9.98        8.32      1.15 o
   5  15   6   0       36.00       36.05      1.77 o
   0  16   6   0      144.46      161.47      4.83 o
   1  16   6  -1        2.73        3.11      0.70 o
   2  16   6  -2        3.95        4.45      0.69 o
   2  16   6  -1        4.69        4.68      0.81 o
   2  16   6   0       92.03      112.70      2.82 o
   2  16   6   1        5.77        4.04      0.76 o
   4  16   6  -1        4.17        5.29      1.10 o
   4  16   6   0       67.08       63.00      2.46 o
   4  16   6   1       19.79       14.56      1.29 o
   5  16   6  -1       12.92        9.51      1.17 o
   5  16   6   0        6.13        3.49      0.98 o
   0  17   6   0      214.18      205.62      7.22 o
   1  17   6   0      352.68      344.46      7.72 o
   2  17   6  -1        9.10        6.41      0.86 o
   2  17   6   0      282.07      220.61      6.00 o
   3  17   6   0      206.84      178.16      6.48 o
   3  17   6   1       23.29       16.97      1.38 o
   4  17   6  -1       15.03       12.88      2.53 o
   4  17   6   0      150.90      121.88     10.73 o
   5  17   6   0      122.79       97.07      6.96 o
   6  17   6  -1       10.66        8.72      2.78 o
   0  18   6   0       24.15       16.47      2.99 o
   1  18   6   0       21.90       12.00      2.36 o
   3  18   6   0       40.54       26.32      5.40 o
   1   0   7  -1      354.21      249.49      5.66 o
   1   0   7   1       29.91       18.93      1.96 o
   2   0   7  -3        4.82        2.80      0.81 o
   2   0   7  -1      299.07      225.39      3.61 o
   3   0   7  -5        3.61        1.77      0.33 o
   3   0   7  -1       25.76       20.42      0.98 o
   4   0   7  -3        7.01        8.08      1.01 o
   4   0   7  -1      169.59      147.15      2.06 o
   4   0   7   1      228.28      201.85      2.46 o
   5   0   7  -3        8.18        4.73      0.76 o
   5   0   7  -1      328.34      304.03      3.52 o
   5   0   7   1       25.85       21.21      0.96 o
   6   0   7  -3       14.38       14.04      0.86 o
   6   0   7  -1      644.89      654.98      4.83 o
   6   0   7   1       90.44       81.76      1.84 o
   6   0   7   3        4.69        2.68      0.88 o
   7   0   7  -5        2.55        2.65      0.60 o
   7   0   7  -1       19.06       19.01      1.10 o
   8   0   7  -1       65.68       65.01      1.96 o
   8   0   7   1      392.90      372.57      4.18 o
   9   0   7  -1       59.55       52.10      2.08 o
  10   0   7  -1      167.33      143.52      3.42 o
  10   0   7   1       68.26       45.25      2.70 o
   0   1   7   0     2851.60     2566.63     68.47 o
   1   1   7  -3        3.34       54.99      2.58 o
   1   1   7  -1        3.92        3.40      0.40 o
   1   1   7   0        7.11        6.34      0.62 o
   1   1   7   1      111.98       94.50      1.68 o
   2   1   7  -1        1.47        1.87      0.40 o
   2   1   7   0     3428.00     3227.73     70.84 o
   2   1   7   1       57.23       49.10      1.36 o
   2   1   7   2        9.63        6.00      1.70 o
   3   1   7  -2        2.34        1.60      0.52 o
   3   1   7  -1      196.04      173.62      2.08 o
   3   1   7   0        5.34        5.43      0.52 o
   3   1   7   1       53.23       44.87      1.46 o
   3   1   7   2        4.43        4.01      0.70 o
   4   1   7  -1       38.72       35.07      1.01 o
   4   1   7   0     1779.36     1594.52     25.15 o
   4   1   7   1       29.74       25.55      0.86 o
   5   1   7  -5        2.80        3.44      0.34 o
   5   1   7  -3        3.22        2.05      0.41 o
   5   1   7  -1      113.32       96.87      1.41 o
   5   1   7   0      102.50       96.13      1.94 o
   5   1   7   1       44.90       42.77      1.00 o
   5   1   7   2       22.96       17.78      1.07 o
   5   1   7   3        2.50        1.87      0.40 o
   6   1   7   0     1223.42     1150.61     17.57 o
   6   1   7   1      108.14       94.41      1.46 o
   6   1   7   2        3.80        3.61      0.62 o
   7   1   7  -2        2.40        3.42      0.53 o
   7   1   7  -1       73.47       72.01      1.46 o
   7   1   7   0       15.04       11.76      0.72 o
   7   1   7   1       24.45       24.08      0.88 o
   7   1   7   2        4.52        3.28      0.86 o
   8   1   7  -1       17.53       17.60      0.91 o
   8   1   7   0      414.03      359.32      6.81 o
   8   1   7   1        6.22        6.69      0.67 o
   9   1   7  -1       17.83       17.41      1.03 o
   9   1   7   0       58.42       48.25      1.67 o
   9   1   7   1        3.13        2.97      0.64 o
   9   1   7   2        6.98        7.19      1.55 o
  10   1   7   0      156.25      123.75      4.38 o
  10   1   7   1       19.55       15.94      1.39 o
   0   2   7   0     1629.58     1457.21     35.34 o
   1   2   7  -1      127.42      129.98      1.86 o
   1   2   7   0    16160.55    16885.54    522.90 o
   2   2   7  -2        2.90        3.18      0.50 o
   2   2   7  -1        4.27        4.74      0.50 o
   2   2   7   0      431.20      423.11      8.29 o
   2   2   7   1       24.77       24.60      0.96 o
   2   2   7   2        8.61        7.72      2.08 o
   3   2   7  -1        7.91        6.96      0.55 o
   3   2   7   0    12850.49    12938.71    249.50 o
   3   2   7   1       36.95       34.47      1.24 o
   4   2   7  -1        2.22        2.58      0.48 o
   4   2   7   0     1592.76     1456.45     28.73 o
   4   2   7   1       55.65       51.31      1.46 o
   5   2   7  -2        4.95        4.26      0.62 o
   5   2   7  -1      101.53       94.98      1.65 o
   5   2   7   0     5583.24     5338.71     92.83 o
   5   2   7   1       19.34       19.01      0.89 o
   5   2   7   2        8.12        6.70      0.89 o
   6   2   7  -2        9.33        9.32      0.55 o
   6   2   7  -1       19.19       17.29      0.74 o
   6   2   7   0        4.36        3.87      0.48 o
   6   2   7   1       11.47        9.18      0.58 o
   7   2   7  -2        1.86        3.04      0.84 o
   7   2   7  -1        2.01        1.72      0.52 o
   7   2   7   0     2926.45     2824.13     42.32 o
   7   2   7   1       16.64       14.15      0.76 o
   8   2   7   0      371.76      379.38      6.46 o
   8   2   7   1        3.24        3.52      0.58 o
   9   2   7  -1       13.52       11.64      0.91 o
   9   2   7   0      541.65      508.27      9.87 o
   9   2   7   1        6.67        4.68      0.79 o
   9   2   7   2       10.17        3.70      0.98 o
  10   2   7  -1        3.61        2.51      0.69 o
   0   3   7   0     4238.90     4442.77    106.03 o
   0   3   7   2        2.80        2.37      0.58 o
   1   3   7  -2        3.72        5.42      0.65 o
   1   3   7  -1       90.64       99.03      1.89 o
   1   3   7   0      773.05      779.30     13.94 o
   1   3   7   1      261.77      290.06      2.66 o
   2   3   7  -2        8.63       10.42      0.76 o
   2   3   7  -1        1.33        1.68      0.36 o
   2   3   7   0     1350.63     1367.13     23.74 o
   2   3   7   1       31.17       35.22      1.20 o
   2   3   7   2        6.83        6.74      0.64 o
   3   3   7   0      479.35      461.75     11.05 o
   3   3   7   1      125.74      137.78      2.36 o
   3   3   7   3        4.47        6.19      0.95 o
   4   3   7  -1       41.89       48.68      1.51 o
   4   3   7   0     2044.85     2106.97     61.03 o
   4   3   7   1       72.55       78.99      1.94 o
   5   3   7  -5        2.73        1.91      0.38 o
   5   3   7  -2        5.23        6.24      1.12 o
   5   3   7  -1       28.88       30.58      1.17 o
   5   3   7   0      354.21      347.52      7.51 o
   5   3   7   1      626.71      642.32      4.92 o
   5   3   7   2        1.96        2.65      0.57 o
   6   3   7   0      338.92      325.12      9.47 o
   6   3   7   1       19.59       18.81      0.95 o
   6   3   7   2        5.11        5.86      0.89 o
   7   3   7  -1       22.98       21.69      0.88 o
   7   3   7   0       71.82       70.67      2.30 o
   7   3   7   1      167.96      164.89      2.49 o
   7   3   7   3        6.92        4.47      1.03 o
   8   3   7  -2        1.20        1.84      0.48 o
   8   3   7  -1       42.66       43.46      1.39 o
   8   3   7   0      234.85      231.63      5.04 o
   8   3   7   1        8.27        7.79      0.77 o
   9   3   7  -1       21.22       20.73      1.17 o
   9   3   7   0       45.18       51.83      1.89 o
   9   3   7   1      139.88      129.22      2.68 o
  10   3   7   0       21.06       18.26      1.31 o
  11   3   7  -1       19.74       13.10      2.15 o
   0   4   7   0     8191.76     9042.91    189.77 o
   1   4   7  -1       20.07       23.31      0.88 o
   1   4   7   0      174.87      208.66      4.42 o
   1   4   7   1        3.01        4.13      0.50 o
   1   4   7   2        9.35       12.03      0.88 o
   2   4   7  -1       29.32       36.39      1.22 o
   2   4   7   0     1797.16     2044.04     35.15 o
   2   4   7   1        2.68        3.61      0.48 o
   2   4   7   2        8.83        9.52      0.69 o
   3   4   7  -5        1.51        2.18      0.40 o
   3   4   7  -2        6.04        7.12      0.62 o
   3   4   7  -1       11.46       11.14      0.72 o
   3   4   7   0       89.46      103.68      2.65 o
   3   4   7   1        5.72        5.17      0.58 o
   3   4   7   2        2.28        2.68      0.50 o
   4   4   7  -1        6.17        7.20      0.70 o
   4   4   7   0     2788.24     2716.22     48.56 o
   4   4   7   1       33.80       37.30      1.50 o
   5   4   7  -1       55.14       56.14      1.63 o
   5   4   7   0      410.78      414.02      8.94 o
   5   4   7   1       18.58       21.01      1.12 o
   5   4   7   2        3.70        2.42      0.77 o
   6   4   7  -1       56.16       55.54      1.51 o
   6   4   7   0       83.99       89.91      2.68 o
   6   4   7   2        2.62        2.08      0.60 o
   7   4   7  -2       13.87       12.29      0.86 o
   7   4   7  -1       11.14       11.17      0.93 o
   7   4   7   0       86.91       80.50      2.54 o
   7   4   7   1        3.00        2.87      0.67 o
   8   4   7   0      224.03      221.98      5.67 o
   8   4   7   1       61.77       65.56      2.08 o
   9   4   7  -1       10.23        9.90      0.98 o
   9   4   7   0      190.15      172.63      4.47 o
   9   4   7   1        5.94        5.00      1.03 o
  10   4   7  -1       14.78       13.77      1.13 o
  10   4   7   3        0.22        4.33      1.03 o
   0   5   7  -2       20.05       23.65      1.15 o
   0   5   7   2        5.44        3.71      0.65 o
   1   5   7  -2        3.12        2.60      0.50 o
   1   5   7   0     2190.77     2337.57     36.93 o
   1   5   7   1       69.93       75.91      1.51 o
   1   5   7   2        1.88        2.17      0.46 o
   2   5   7  -2        4.01        4.92      0.57 o
   2   5   7   0     9031.89     9986.65    189.96 o
   2   5   7   1        0.95        1.96      0.64 o
   3   5   7  -5        0.04        1.56      0.38 o
   3   5   7   0     1745.09     1786.01     32.61 o
   3   5   7   1      395.55      440.25      5.11 o
   3   5   7   2        3.18        4.37      1.19 o
   3   5   7   3        3.12        3.82      0.77 o
   4   5   7  -2       10.29       11.19      0.91 o
   4   5   7  -1        7.41        6.88      0.76 o
   4   5   7   0     8656.58     8876.52    158.15 o
   4   5   7   1        9.50       11.11      0.81 o
   5   5   7  -1       11.19       11.16      0.89 o
   5   5   7   0      247.84      236.97      5.95 o
   5   5   7   1        8.70       10.38      1.05 o
   5   5   7   2        9.34       10.13      1.24 o
   6   5   7  -1        2.30        2.92      0.64 o
   6   5   7   0     2575.58     2546.19     52.47 o
   6   5   7   1        3.43        3.58      0.67 o
   7   5   7  -1       33.56       38.64      1.50 o
   7   5   7   0      234.90      238.57     15.11 o
   7   5   7   1      201.73      206.42      3.18 o
   7   5   7   2        2.28        3.70      1.17 o
   8   5   7   0     1198.39     1154.19     23.04 o
   9   5   7  -1       33.93       33.88      1.53 o
   9   5   7   1       13.81       12.81      1.17 o
  10   5   7   0      216.72      203.00      5.42 o
  10   5   7   1        6.35        5.97      0.91 o
   0   6   7   0       88.09      116.88      3.49 o
   0   6   7   2       10.86       10.14      0.96 o
   1   6   7  -2        6.58        7.51      0.58 o
   1   6   7  -1       79.57       94.63      1.62 o
   1   6   7   0      246.44      262.24      4.69 o
   1   6   7   1        3.94        5.42      0.72 o
   2   6   7  -2       15.13       18.43      0.95 o
   2   6   7   0      187.47      191.30      4.04 o
   2   6   7   1       34.15       38.73      1.32 o
   2   6   7   2        6.19        6.33      0.62 o
   2   6   7   4        0.13        1.93      0.55 o
   3   6   7  -3        1.25        1.99      0.52 o
   3   6   7  -2        1.83        1.68      0.53 o
   3   6   7  -1       15.35       14.59      0.98 o
   3   6   7   0      315.40      342.62      7.43 o
   3   6   7   1       43.93       49.66      1.50 o
   4   6   7  -1       23.17       27.59      1.17 o
   4   6   7   0       29.95       33.14      1.38 o
   4   6   7   1       61.11       69.33      1.96 o
   4   6   7   2        5.48        5.86      0.69 o
   5   6   7  -2        2.94        1.96      0.57 o
   5   6   7  -1       72.85       81.04      2.82 o
   5   6   7   0       94.26       98.28      3.89 o
   5   6   7   1       50.89       54.34      1.79 o
   6   6   7  -2        4.58        4.71      0.72 o
   6   6   7  -1        5.78        5.24      0.74 o
   6   6   7   0       85.73       99.52      2.94 o
   6   6   7   1        6.14        4.71      1.03 o
   7   6   7   0      122.16      134.53      4.93 o
   7   6   7   1       30.91       31.51      1.43 o
   8   6   7  -1        9.15        7.65      0.88 o
   8   6   7   0        5.63        4.66      0.77 o
   9   6   7  -1       18.85       18.84      1.24 o
   9   6   7   0        9.91       11.60      1.07 o
   9   6   7   1       11.77       11.31      1.08 o
  10   6   7   0        4.97        6.48      0.95 o
  10   6   7   1       10.41        3.92      0.81 o
   0   7   7  -2       17.20       13.86      1.15 o
   0   7   7   0     1722.18     1993.24     42.63 o
   0   7   7   2        4.72        3.40      1.08 o
   1   7   7  -2        3.51        3.97      0.84 o
   1   7   7  -1       80.59       87.41      2.01 o
   1   7   7   0        0.29        2.41      0.45 o
   1   7   7   1       86.55      104.04      1.87 o
   2   7   7  -2        3.78        3.23      0.48 o
   2   7   7  -1       15.04       18.46      1.08 o
   2   7   7   0     2203.39     2484.32     52.84 o
   2   7   7   1        1.40        1.67      0.52 o
   2   7   7   2        1.89        2.49      0.52 o
   3   7   7  -3        2.85        3.33      0.91 o
   3   7   7  -2        7.79        6.15      0.62 o
   3   7   7  -1      146.32      159.84      2.44 o
   3   7   7   0       75.42       92.69      2.42 o
   3   7   7   1      133.64      156.02      3.06 o
   3   7   7   2        7.97        8.03      1.46 o
   3   7   7   3        1.71        2.58      0.79 o
   4   7   7  -2       10.84        9.76      0.83 o
   4   7   7  -1      137.39      151.17      2.48 o
   4   7   7   0     1216.16     1307.17     24.27 o
   4   7   7   1        3.19        4.37      0.72 o
   4   7   7   2        5.45        5.98      0.88 o
   5   7   7   1      316.50      335.06      3.73 o
   5   7   7   3        3.15        6.43      1.19 o
   5   7   7   5        1.18        2.68      0.74 o
   6   7   7  -1       34.22       36.84      2.01 o
   6   7   7   0      845.49      857.48     17.43 o
   6   7   7   1        6.48        6.31      0.83 o
   7   7   7  -2        7.02        4.45      0.74 o
   7   7   7  -1       80.31       77.98      2.10 o
   7   7   7   0      118.32      109.83      3.21 o
   7   7   7   1      144.44      151.79      2.85 o
   7   7   7   2        9.99        8.80      1.32 o
   8   7   7  -1       80.46       81.07      2.49 o
   8   7   7   0      366.77      372.90      8.29 o
   9   7   7  -1       11.29        9.92      0.96 o
   9   7   7   1       61.64       65.13      2.05 o
  10   7   7   0      123.62       86.55      2.84 o
   0   8   7   0     1976.59     2227.41     47.65 o
   1   8   7  -1       37.83       40.88      1.24 o
   1   8   7   0     1229.35     1470.82     24.57 o
   1   8   7   2        6.40        6.67      0.72 o
   2   8   7  -3        0.87        1.79      0.53 o
   2   8   7  -2        3.71        3.51      0.58 o
   2   8   7  -1       67.60       80.38      2.03 o
   2   8   7   0      103.94      152.50      3.54 o
   2   8   7   1       15.15       18.45      1.00 o
   2   8   7   2        1.22        1.55      0.48 o
   3   8   7  -1       58.43       62.99      1.72 o
   3   8   7   0     1014.85     1150.17     20.32 o
   3   8   7   1        6.10        4.71      0.72 o
   4   8   7  -2        4.90        5.31      0.76 o
   4   8   7  -1      112.13      125.49      2.94 o
   4   8   7   0      693.92      721.61     14.03 o
   4   8   7   1        5.64        7.13      0.74 o
   5   8   7  -1       11.21       10.06      0.88 o
   5   8   7   0      504.58      503.53     10.93 o
   5   8   7   1        9.23       10.43      0.88 o
   6   8   7  -1      159.74      175.34      4.13 o
   6   8   7   0       10.86       10.97      1.01 o
   6   8   7   1      116.32      125.22      3.75 o
   7   8   7  -1        7.15        6.64      0.84 o
   7   8   7   0      289.66      269.65      6.34 o
   7   8   7   1        5.49        6.00      0.86 o
   8   8   7  -1       73.27       83.22      2.23 o
   8   8   7   0       72.93       81.07      2.72 o
   8   8   7   1       28.49       32.01      1.53 o
   9   8   7  -1        4.21        5.17      1.00 o
   9   8   7   0       82.13       75.09      2.60 o
   9   8   7   1       11.89       14.16      1.17 o
  10   8   7  -1       42.26       31.96      2.03 o
  10   8   7   1       64.30       51.28      2.17 o
   0   9   7   0     1535.33     1705.47     36.79 o
   1   9   7  -1       13.52       13.58      0.77 o
   1   9   7   0     1290.68     1433.31     24.39 o
   1   9   7   1       71.02       69.33      2.05 o
   2   9   7  -2        3.50        3.68      0.62 o
   2   9   7   0      563.67      606.79     13.55 o
   2   9   7   1       26.01       32.35      1.22 o
   2   9   7   2        2.87        2.46      0.76 o
   3   9   7  -5        2.14        4.06      0.65 o
   3   9   7  -2        3.58        3.56      0.74 o
   3   9   7  -1      285.18      325.76      3.49 o
   3   9   7   0     1024.63     1133.78     24.20 o
   3   9   7   1      223.70      252.13      3.16 o
   3   9   7   3        7.19        5.71      1.82 o
   4   9   7  -2        3.28        3.32      0.70 o
   4   9   7  -1       93.71      103.11      2.11 o
   4   9   7   0      691.60      707.58     12.81 o
   4   9   7   1       32.41       45.85      1.89 o
   5   9   7  -1       21.36       25.68      1.29 o
   5   9   7   0      302.68      313.64      7.68 o
   5   9   7   1        4.24        2.75      0.77 o
   6   9   7   0       66.30       65.87      3.32 o
   6   9   7   1       32.52       34.74      1.65 o
   6   9   7   2        3.47        2.39      0.72 o
   7   9   7  -5        2.37        2.18      0.62 o
   7   9   7  -2        7.00        6.29      0.84 o
   7   9   7  -1       47.95       49.70      1.79 o
   7   9   7   0      188.24      197.43      5.69 o
   7   9   7   1       60.54       61.95      2.01 o
   8   9   7   0       52.87       58.09      2.23 o
   8   9   7   1        6.19        7.08      1.07 o
   9   9   7   0       11.11       11.74      1.10 o
   0  10   7  -2        3.73        4.42      0.91 o
   0  10   7   0       46.11       85.02      3.30 o
   0  10   7   2       23.23       23.88      1.67 o
   1  10   7  -2        4.35        4.59      0.53 o
   1  10   7  -1       50.01       57.64      1.91 o
   1  10   7   0     4388.46     5012.48     78.39 o
   1  10   7   1        8.68       10.23      0.81 o
   1  10   7   2        3.24        1.84      0.53 o
   2  10   7  -2        5.55        6.10      0.64 o
   2  10   7  -1       24.50       29.48      1.25 o
   2  10   7   0       16.34       30.39      1.29 o
   2  10   7   1        5.86        7.60      0.79 o
   2  10   7   2        3.87        2.39      0.57 o
   3  10   7  -2        7.91        6.27      1.19 o
   3  10   7  -1       14.44       17.19      1.10 o
   3  10   7   0     3476.63     3952.74     76.21 o
   3  10   7   1        2.55        3.18      0.62 o
   4  10   7  -1       26.40       29.95      1.29 o
   4  10   7   0       11.88       10.54      0.95 o
   4  10   7   1       11.27       12.58      0.93 o
   4  10   7   2        8.61        7.72      0.96 o
   5  10   7  -1       82.42       87.05      2.73 o
   5  10   7   0     1986.15     2126.81     44.73 o
   5  10   7   1        3.85        3.25      0.91 o
   6  10   7  -1       35.83       34.12      1.58 o
   6  10   7   0       18.85       25.03      1.50 o
   6  10   7   1       23.32       27.49      1.55 o
   7  10   7  -1       19.75       22.88      1.32 o
   7  10   7   0      945.37     1020.22     20.66 o
   8  10   7  -1        7.30        8.29      0.95 o
   8  10   7   0       17.65       28.45      1.56 o
   8  10   7   1        8.83        8.25      1.29 o
   9  10   7  -1        5.92        5.19      1.48 o
   9  10   7   0      280.88      243.26      5.90 o
   0  11   7   0      222.20      208.45      6.48 o
   0  11   7   2        3.74        2.70      0.81 o
   1  11   7   0      139.62      145.02      3.82 o
   1  11   7   1       12.27       13.20      0.91 o
   2  11   7  -2        8.48        7.77      0.81 o
   2  11   7  -1       17.88       22.45      1.19 o
   2  11   7   0        0.53        2.32      0.67 o
   2  11   7   1        4.17        5.00      0.67 o
   2  11   7   2        5.09        6.88      0.79 o
   3  11   7  -2        1.85        3.01      0.84 o
   3  11   7  -1       20.72       20.85      1.07 o
   3  11   7   0      326.88      355.60      7.17 o
   3  11   7   1        2.75        5.04      0.76 o
   3  11   7   2        2.15        2.11      0.58 o
   4  11   7  -1        2.07        2.17      0.60 o
   4  11   7   0       59.94       65.05      2.30 o
   4  11   7   1        4.51        5.11      0.74 o
   4  11   7   2        2.53        2.44      0.62 o
   5  11   7  -1        2.30        3.42      0.69 o
   5  11   7   0       69.00       76.10      2.53 o
   5  11   7   1       33.34       34.81      1.77 o
   6  11   7  -1       34.18       33.69      1.50 o
   6  11   7   0       22.83       18.91      1.34 o
   7  11   7   0      231.78      238.67      5.86 o
   7  11   7   1        3.76        3.42      1.07 o
   9  11   7  -1       15.27       12.24      1.27 o
   9  11   7   0        5.32        2.96      0.84 o
   9  11   7   1       15.55       12.41      1.51 o
   0  12   7  -2        5.95        6.65      0.91 o
   0  12   7   0      683.52      777.67     20.04 o
   1  12   7   0      946.32     1021.62     17.09 o
   1  12   7   1        4.54        5.54      0.67 o
   2  12   7  -2        2.74        4.99      0.89 o
   2  12   7  -1       23.66       27.88      1.22 o
   2  12   7   0      994.25     1110.61     19.70 o
   2  12   7   2        4.16        3.08      0.60 o
   3  12   7  -2        3.32        3.08      0.96 o
   3  12   7   0      657.05      702.23     13.08 o
   3  12   7   1        4.01        3.63      0.64 o
   4  12   7  -2        5.16        4.19      0.89 o
   4  12   7  -1       66.46       80.40      2.22 o
   4  12   7   0      241.83      242.03      7.15 o
   4  12   7   1        8.04        7.12      0.81 o
   5  12   7   0      115.37      117.50      3.61 o
   6  12   7  -1       38.18       38.28      1.60 o
   6  12   7   0      213.03      223.27      5.69 o
   6  12   7   1       21.23       21.64      1.43 o
   7  12   7  -1        4.62        4.35      1.07 o
   7  12   7   0       47.02       49.72      2.11 o
   8  12   7  -2        2.95        3.08      0.89 o
   8  12   7  -1       26.64       24.19      1.39 o
   8  12   7   0       12.09       11.17      1.58 o
   0  13   7   0     1738.41     2061.78     44.56 o
   0  13   7   2        1.87        5.05      1.01 o
   1  13   7  -2        6.22        6.60      0.74 o
   1  13   7  -1       21.11       22.12      1.31 o
   1  13   7   0       28.57       33.37      1.46 o
   1  13   7   1       20.41       19.72      1.12 o
   2  13   7  -2        9.19        7.91      0.89 o
   2  13   7   0     1220.41     1462.67     24.22 o
   3  13   7  -2        3.14        4.86      1.22 o
   3  13   7  -1       99.44      108.76      2.82 o
   3  13   7   0        9.52       12.24      0.98 o
   3  13   7   1       35.59       35.95      1.48 o
   4  13   7   0     1002.30     1155.15     22.09 o
   4  13   7   1        3.01        2.63      0.70 o
   5  13   7  -2        7.51        6.50      0.88 o
   5  13   7   0        3.73        2.77      0.81 o
   5  13   7   1        7.02        6.52      0.89 o
   6  13   7   0      449.04      502.57     11.11 o
   6  13   7   1        2.56        2.72      0.76 o
   7  13   7  -1       49.94       51.57      1.96 o
   7  13   7   1        3.83        3.18      0.81 o
   8  13   7   0      195.64      148.08      5.93 o
   0  14   7  -2        3.97        3.39      0.98 o
   0  14   7   0      293.74      302.48      7.80 o
   0  14   7   2        3.90        4.92      0.95 o
   1  14   7  -1       21.58       22.50      1.19 o
   1  14   7   0      122.18      147.24      3.82 o
   2  14   7   0      190.23      217.12      5.35 o
   2  14   7   1       22.04       24.08      1.24 o
   3  14   7  -1       19.67       20.70      1.55 o
   3  14   7   0       58.95       66.70      2.44 o
   3  14   7   1        4.12        3.78      0.76 o
   4  14   7   0       67.26       68.23      2.41 o
   4  14   7   1       19.88       18.43      1.25 o
   5  14   7  -1       83.53       83.48      2.30 o
   5  14   7   0      105.11      100.67      2.97 o
   6  14   7   0       21.09       24.55      1.81 o
   6  14   7   1       21.03       17.17      1.36 o
   7  14   7  -1       16.13       11.52      1.29 o
   7  14   7   0       19.48       12.84      1.63 o
   0  15   7  -2        3.12        2.63      0.79 o
   0  15   7   0      123.14      139.62      4.37 o
   1  15   7  -1        5.88        5.84      0.83 o
   1  15   7   0       33.48       41.46      1.65 o
   1  15   7   1       36.12       38.47      1.55 o
   2  15   7   0       96.29       98.02      2.70 o
   3  15   7  -1        3.73        4.59      0.88 o
   3  15   7   0        8.49       10.85      1.01 o
   3  15   7   1       34.76       39.06      1.58 o
   4  15   7  -2        2.71        4.16      1.10 o
   4  15   7   0       93.95      103.74      3.15 o
   5  15   7   0       13.81       13.67      1.32 o
   5  15   7   1      124.39      118.72      3.18 o
   6  15   7   0       39.79       31.75      2.39 o
   0  16   7   0      652.81      690.01     19.67 o
   1  16   7  -1        3.87        4.16      0.77 o
   2  16   7   0      627.62      621.49     10.88 o
   2  16   7   1        3.32        4.30      1.01 o
   3  16   7  -1        7.53        5.43      0.93 o
   3  16   7   0        6.17        8.60      1.20 o
   3  16   7   1        7.41        5.28      1.01 o
   4  16   7   0      211.08      200.92     10.23 o
   4  16   7   1       24.58       17.91      1.31 o
   5  16   7   0       15.52       11.62      1.41 o
   0  17   7   0      471.01      493.78     13.89 o
   1  17   7  -1        6.56        6.43      1.12 o
   1  17   7   0      183.38      175.24      5.69 o
   2  17   7   0      382.03      369.68      9.76 o
   3  17   7   0       95.48       92.19      3.64 o
   4  17   7  -1       15.92       15.09      4.40 o
   4  17   7   0      265.42      217.25     18.17 o
   0  18   7   0       33.40       18.79      3.06 o
   3  18   7   0      259.34      194.65     16.66 o
   1   0   8   0    10740.97     8325.46    365.80 o
   2   0   8  -2        7.45        6.84      0.88 o
   2   0   8   0    19582.08    16808.06    498.61 o
   3   0   8  -2        1.84        1.43      0.43 o
   3   0   8   0     8099.49     6559.96    156.52 o
   4   0   8  -2       38.61       29.22      1.39 o
   4   0   8   0     4000.16     3435.32     87.05 o
   4   0   8   2        3.11        3.35      0.77 o
   5   0   8   0     2364.33     1934.38     37.80 o
   6   0   8  -4        2.27        1.82      0.46 o
   6   0   8  -2       33.52       30.17      1.65 o
   6   0   8   0     4919.38     4463.38     85.56 o
   6   0   8   2        8.80        5.42      0.74 o
   7   0   8  -2       19.93       13.65      1.03 o
   7   0   8   0     1512.65     1364.82     26.82 o
   8   0   8  -2       45.12       32.85      2.08 o
   8   0   8   0      413.44      404.65     13.31 o
   8   0   8   2        7.34        3.52      1.00 o
   9   0   8   0      188.44      162.59      8.89 o
   0   1   8  -2        2.81        3.03      0.60 o
   0   1   8   0      228.26      181.02      5.83 o
   0   1   8   2        6.18        3.68      0.91 o
   1   1   8  -2        2.23        3.66      1.12 o
   1   1   8  -1       78.79       64.28      1.60 o
   1   1   8   0      111.24       97.56      2.78 o
   1   1   8   1       33.36       26.46      1.32 o
   2   1   8  -3        1.51       11.17      1.07 o
   2   1   8  -2        4.97        5.81      0.91 o
   2   1   8  -1      112.57      101.51      1.89 o
   2   1   8   0      203.74      155.21      4.33 o
   2   1   8   1        4.85        3.78      0.50 o
   2   1   8   2        2.68        1.89      0.50 o
   3   1   8  -5        0.82        2.05      0.48 o
   3   1   8  -3        4.80        2.72      0.62 o
   3   1   8  -2        8.41        8.77      0.69 o
   3   1   8  -1      207.97      185.86      2.82 o
   3   1   8   0       36.16       31.53      1.19 o
   3   1   8   1       72.03       63.45      1.60 o
   3   1   8   2        3.68        3.04      0.53 o
   4   1   8  -3        1.98        1.32      0.38 o
   4   1   8  -1      161.01      146.60      1.89 o
   4   1   8   0       79.15       70.88      3.18 o
   4   1   8   1        5.17        3.42      0.48 o
   4   1   8   2        6.38        4.76      0.69 o
   5   1   8  -3        1.56        1.32      0.31 o
   5   1   8  -1      283.42      246.15      2.42 o
   5   1   8   0        0.50        1.24      0.31 o
   5   1   8   1        4.73        3.80      0.46 o
   5   1   8   3        2.10        2.58      0.62 o
   6   1   8  -3        1.60        1.82      0.50 o
   6   1   8  -2        3.25        3.56      0.52 o
   6   1   8  -1      165.77      145.86      1.93 o
   6   1   8   0       37.16       34.45      1.08 o
   6   1   8   1        4.60        4.45      0.58 o
   7   1   8  -3        1.15        1.74      0.41 o
   7   1   8  -2        3.57        4.73      0.67 o
   7   1   8  -1      103.07       88.51      1.65 o
   7   1   8   0        3.74        4.28      0.53 o
   7   1   8   1       12.38       12.10      0.81 o
   7   1   8   2        7.14        5.42      0.70 o
   8   1   8  -1       31.38       26.54      1.00 o
   9   1   8  -1       36.09       29.10      1.36 o
  10   1   8  -1       17.25       10.38      1.99 o
   0   2   8  -2        1.57        1.99      0.62 o
   0   2   8   0       57.23       49.41      2.08 o
   1   2   8  -1       13.97       13.13      0.84 o
   1   2   8   0      224.64      228.27      5.19 o
   1   2   8   1      160.39      172.89      2.51 o
   2   2   8  -1       79.38       86.38      1.89 o
   2   2   8   0      217.36      195.23      4.80 o
   2   2   8   1       39.09       34.83      1.24 o
   3   2   8  -3        6.97        5.74      0.91 o
   3   2   8  -1      614.37      636.55      4.85 o
   3   2   8   0       48.90       50.68      1.62 o
   3   2   8   1       43.88       44.11      1.44 o
   4   2   8  -2        3.96        5.00      1.62 o
   4   2   8  -1       54.90       52.74      1.58 o
   4   2   8   0       50.59       45.74      1.68 o
   4   2   8   1      248.93      248.66      3.16 o
   5   2   8  -5        2.27        2.99      0.38 o
   5   2   8  -3        7.42        7.08      0.74 o
   5   2   8  -2        2.34        1.94      0.43 o
   5   2   8  -1      170.55      163.74      2.25 o
   5   2   8   0       51.26       49.10      1.75 o
   5   2   8   1      317.92      323.16      4.07 o
   6   2   8  -2        4.43        3.54      0.45 o
   6   2   8  -1      285.70      285.84      3.40 o
   6   2   8   0       33.82       27.59      1.32 o
   6   2   8   1       22.44       14.53      0.98 o
   7   2   8  -5        1.34        1.31      0.43 o
   7   2   8  -3        6.49        4.64      0.83 o
   7   2   8  -1      358.89      339.08      3.28 o
   7   2   8   1       38.88       37.05      1.48 o
   8   2   8  -1       53.63       48.63      1.70 o
   8   2   8   0       13.72       12.05      0.93 o
   8   2   8   1       88.04       75.98      2.32 o
   9   2   8  -1       73.75       65.36      2.01 o
   9   2   8   0       18.24       10.66      1.03 o
   9   2   8   1       40.87       35.79      1.86 o
  10   2   8  -1       95.98       82.94      3.33 o
   0   3   8   0     4193.64     4415.68    117.62 o
   0   3   8   2        1.57        2.13      0.62 o
   1   3   8  -2        1.35        2.23      0.72 o
   1   3   8  -1       31.09       33.81      1.08 o
   1   3   8   0    12747.97    13765.97    329.15 o
   1   3   8   1       37.31       41.84      1.43 o
   2   3   8  -2        6.93        6.58      0.64 o
   2   3   8  -1       23.27       24.77      0.96 o
   2   3   8   0     1908.71     1975.11     33.97 o
   2   3   8   1       19.71       21.09      1.10 o
   3   3   8  -2        2.07        3.25      0.70 o
   3   3   8  -1      114.79      120.37      2.13 o
   3   3   8   0     6767.05     7004.76    124.53 o
   3   3   8   1      173.81      180.55      2.66 o
   4   3   8  -3        2.21        2.68      0.72 o
   4   3   8  -2        3.42        4.01      0.77 o
   4   3   8  -1       59.64       56.04      1.62 o
   4   3   8   0     2209.37     2199.18     48.89 o
   4   3   8   1       70.64       72.68      1.89 o
   4   3   8   2        9.58        9.83      1.10 o
   5   3   8  -2       10.83       11.84      2.36 o
   5   3   8   0     3064.87     3059.12     59.58 o
   5   3   8   1        1.82        1.60      0.52 o
   6   3   8  -2        2.86        3.11      0.62 o
   6   3   8  -1       45.68       43.53      1.50 o
   6   3   8   0      625.24      600.24     16.55 o
   6   3   8   1       49.31       51.43      1.94 o
   6   3   8   2        4.43        4.44      0.72 o
   7   3   8  -2        8.64        8.53      2.18 o
   7   3   8  -1       41.62       41.62      1.43 o
   7   3   8   0      431.85      424.93     12.22 o
   7   3   8   1       88.69       87.71      2.17 o
   8   3   8  -2        6.94        6.70      0.76 o
   8   3   8  -1       35.32       36.41      1.62 o
   8   3   8   0      410.23      372.02      9.32 o
   8   3   8   1       41.03       41.09      2.08 o
   8   3   8   2        5.10        3.71      0.77 o
   9   3   8  -2       10.60        4.97      1.19 o
   9   3   8  -1        4.27        3.44      0.76 o
   9   3   8   0      160.80      163.21      4.30 o
   9   3   8   1        3.42        3.11      0.77 o
  10   3   8  -1        7.41        2.89      0.88 o
  10   3   8   0      113.60       91.08      5.95 o
  10   3   8   1        9.56        9.13      1.81 o
   0   4   8  -2       25.01       27.95      1.29 o
   0   4   8   0      833.71      940.29     20.70 o
   1   4   8  -1       86.77       99.46      1.74 o
   1   4   8   0      634.68      680.44     12.41 o
   1   4   8   1        1.98        2.22      0.53 o
   2   4   8  -2        1.36        1.13      0.36 o
   2   4   8  -1        7.40        9.03      0.74 o
   2   4   8   0     3350.95     3627.89     61.68 o
   2   4   8   1       51.12       57.91      1.48 o
   2   4   8   2        8.13        7.74      0.67 o
   3   4   8  -1       17.85       19.29      0.95 o
   3   4   8   0      530.91      535.98     10.45 o
   3   4   8   1       14.12       16.98      1.07 o
   4   4   8  -2       21.85       21.76      1.24 o
   4   4   8  -1       16.44       17.81      0.95 o
   4   4   8   0      423.80      450.74     10.93 o
   4   4   8   1       39.10       37.84      1.50 o
   5   4   8  -1       51.45       50.78      1.65 o
   5   4   8   0      136.17      145.00      4.37 o
   5   4   8   1        3.00        4.59      0.72 o
   6   4   8  -2        4.91        4.19      0.69 o
   6   4   8  -1        7.77        8.18      0.84 o
   6   4   8   0      940.16      957.82     19.25 o
   6   4   8   1       39.77       36.89      1.48 o
   6   4   8   2        3.42        2.37      0.67 o
   7   4   8  -1        1.91        3.11      0.72 o
   7   4   8   0      130.00      138.93      3.75 o
   7   4   8   1        4.40        4.64      0.96 o
   8   4   8  -2        8.45        8.87      1.29 o
   8   4   8  -1       24.78       21.25      1.32 o
   8   4   8   0       39.00       38.95      2.29 o
   9   4   8   0       12.29       10.07      1.05 o
   9   4   8   1       13.22        9.06      1.19 o
  10   4   8   0       53.19       52.05      3.08 o
   0   5   8   0     2339.13     2702.01     57.24 o
   0   5   8   2        2.28        2.70      0.65 o
   1   5   8  -2        5.24        3.92      0.67 o
   1   5   8  -1        6.01        4.49      0.55 o
   1   5   8   0     3062.23     3416.17     57.07 o
   1   5   8   1       19.32       21.25      1.12 o
   2   5   8  -1      265.93      319.86      3.25 o
   2   5   8   0     3030.40     3383.72     60.87 o
   2   5   8   1        6.57        8.22      0.70 o
   2   5   8   2        5.70        4.97      0.62 o
   3   5   8  -5        3.46        2.92      0.48 o
   3   5   8  -3        7.45        7.01      0.81 o
   3   5   8  -2        3.47        3.35      0.84 o
   3   5   8  -1      768.70      837.44      6.46 o
   3   5   8   0     2027.14     2143.50     39.13 o
   3   5   8   1       22.13       22.93      1.24 o
   4   5   8  -3        8.18        7.44      1.34 o
   4   5   8  -1      294.85      331.67      3.52 o
   4   5   8   0     1182.81     1225.67     22.61 o
   4   5   8   1       82.03       88.82      1.98 o
   5   5   8  -1      223.83      246.96      3.61 o
   5   5   8   0      597.50      584.56     12.36 o
   5   5   8   1        9.56        9.63      0.95 o
   6   5   8  -3        4.76        8.65      1.32 o
   6   5   8  -1      537.10      567.53      5.09 o
   6   5   8   0      830.31      838.16     18.07 o
   6   5   8   1       25.94       26.66      1.62 o
   6   5   8   2       11.59        8.65      1.29 o
   7   5   8  -3        3.51        3.54      0.98 o
   7   5   8  -1      352.86      366.52      4.21 o
   7   5   8   0      240.74      247.03      5.84 o
   7   5   8   2        2.05        2.39      0.69 o
   8   5   8  -1      104.65      108.08      2.58 o
   8   5   8   0      191.99      192.16      4.85 o
   8   5   8   1       61.62       63.90      2.01 o
   9   5   8  -2        2.75        3.21      0.77 o
   9   5   8  -1       71.33       69.07      2.06 o
   9   5   8   0       19.83       20.68      1.77 o
   9   5   8   1        8.33        6.36      1.15 o
  10   5   8  -1       83.73       75.33      2.56 o
  10   5   8   0       90.25       70.43      2.96 o
   0   6   8  -2        1.50        1.93      0.55 o
   0   6   8   0      703.17      774.24     17.31 o
   0   6   8   2        4.71        5.57      0.83 o
   1   6   8   0      758.23      953.16     16.62 o
   1   6   8   1        3.33        4.23      0.60 o
   2   6   8  -2        9.20       10.31      0.79 o
   2   6   8  -1       12.62       14.06      0.86 o
   2   6   8   0       63.58       58.19      2.11 o
   2   6   8   1       31.47       37.32      1.51 o
   3   6   8  -1        9.57        9.87      0.81 o
   3   6   8   0      326.42      405.89      8.27 o
   3   6   8   1       76.95       87.36      2.03 o
   4   6   8  -2        7.91        9.97      2.46 o
   4   6   8  -1        3.87        5.29      0.69 o
   4   6   8   0      514.51      528.13     10.42 o
   4   6   8   1       15.27       14.65      1.08 o
   5   6   8  -1        4.29        5.26      0.91 o
   5   6   8   0      173.01      186.59      4.78 o
   5   6   8   1        6.42        7.01      0.89 o
   6   6   8  -2       19.89       18.15      1.17 o
   6   6   8  -1       21.98       20.35      1.22 o
   6   6   8   0        7.33        8.65      1.07 o
   6   6   8   1       68.28       69.42      2.73 o
   7   6   8  -1        7.13        5.52      0.83 o
   7   6   8   0       25.87       20.97      1.34 o
   7   6   8   1       43.45       42.34      1.67 o
   8   6   8  -2        3.86        2.89      0.70 o
   8   6   8   0      109.10      114.80      3.37 o
   9   6   8   0       47.23       34.23      1.93 o
   0   7   8   0     2137.36     2317.97     49.66 o
   1   7   8  -3        1.83        1.51      0.40 o
   1   7   8  -2        3.40        3.99      0.60 o
   1   7   8  -1       74.07       89.80      1.77 o
   1   7   8   0     8156.57     9094.43    158.86 o
   1   7   8   1      101.07      109.59      2.01 o
   1   7   8   2        3.89        5.07      1.10 o
   2   7   8  -2        6.79        7.86      0.67 o
   2   7   8  -1       28.77       36.79      1.24 o
   2   7   8   0      809.55      864.80     17.05 o
   3   7   8  -1       82.67      102.63      2.17 o
   3   7   8   0     4576.43     4871.59     87.64 o
   3   7   8   1       99.83      102.25      2.18 o
   3   7   8   2        2.38        3.56      0.65 o
   4   7   8  -2        1.40        2.58      0.57 o
   4   7   8  -1      229.22      254.44      3.94 o
   4   7   8   0     1154.17     1205.71     22.57 o
   4   7   8   1        3.79        4.01      0.81 o
   5   7   8  -5        0.80        2.27      0.57 o
   5   7   8  -3        2.43        2.58      0.65 o
   5   7   8  -2        9.18        6.67      1.68 o
   5   7   8  -1      171.62      172.16      2.77 o
   5   7   8   0     2504.99     2693.21     52.83 o
   5   7   8   1       18.41       18.29      1.41 o
   6   7   8  -1       23.85       23.55      1.34 o
   6   7   8   0      269.29      299.15      7.01 o
   7   7   8  -1       50.81       51.64      2.05 o
   7   7   8   0      374.81      424.06      9.30 o
   7   7   8   1       44.80       42.25      1.70 o
   8   7   8  -2        2.57        3.44      0.76 o
   8   7   8  -1       80.59       76.70      2.18 o
   8   7   8   0      174.61      188.41      5.48 o
   9   7   8  -2        6.88        5.54      1.51 o
   9   7   8  -1       16.19       11.98      1.08 o
   9   7   8   0      153.51      167.11      4.44 o
   0   8   8  -4        2.30        2.97      0.65 o
   0   8   8  -2       33.45       35.22      1.60 o
   0   8   8   0     1846.62     2100.48     44.87 o
   0   8   8   2        3.52        2.44      0.79 o
   1   8   8  -2        2.10        2.20      0.57 o
   1   8   8  -1        6.74        9.35      0.81 o
   1   8   8   0     4867.22     5626.39     87.83 o
   2   8   8   0     1692.00     1897.28     37.34 o
   2   8   8   1       20.63       27.85      1.19 o
   2   8   8   2       14.78       12.58      0.88 o
   3   8   8  -1       29.28       35.38      1.32 o
   3   8   8   0     3118.64     3517.96     63.07 o
   3   8   8   1       29.94       35.34      1.44 o
   4   8   8  -1        2.02        3.13      0.62 o
   4   8   8   0      937.20     1001.66     19.03 o
   4   8   8   1       22.78       24.58      1.44 o
   4   8   8   2        5.33        4.21      0.70 o
   5   8   8  -1       55.30       59.65      1.77 o
   5   8   8   0     1367.56     1447.39     26.82 o
   5   8   8   1        7.38        8.66      0.89 o
   6   8   8  -2        5.65        6.65      1.53 o
   6   8   8  -1        8.68        9.94      1.17 o
   6   8   8   0      408.42      440.59     14.27 o
   6   8   8   1       22.33       25.01      1.43 o
   7   8   8  -1       17.65       16.67      1.20 o
   7   8   8   0      436.02      451.53     10.40 o
   7   8   8   1        7.91        7.92      0.95 o
   8   8   8  -1       14.47       15.28      1.17 o
   8   8   8   0      103.75      108.87      3.32 o
   9   8   8  -1       15.83       13.48      1.15 o
   9   8   8   0      137.65      122.04      3.58 o
   0   9   8  -2        9.19        7.29      0.91 o
   0   9   8   0        4.92       18.89      1.36 o
   1   9   8  -1       39.60       41.31      1.44 o
   1   9   8   0      704.10      829.84     19.60 o
   1   9   8   1        5.22        6.27      0.67 o
   2   9   8  -2        3.54        3.21      0.81 o
   2   9   8  -1        1.83        2.37      0.55 o
   2   9   8   0      520.74      636.05     11.14 o
   2   9   8   1        1.80        2.18      0.60 o
   2   9   8   2        4.73        3.33      0.76 o
   3   9   8  -1       54.62       58.81      1.67 o
   3   9   8   0      544.56      627.68     13.08 o
   3   9   8   1        5.69        7.46      0.79 o
   4   9   8  -1       13.03       15.69      1.00 o
   4   9   8   0       19.00       31.32      1.50 o
   4   9   8   1       21.62       24.79      1.46 o
   5   9   8  -1        4.62        4.38      0.83 o
   5   9   8   0        8.44       10.47      1.00 o
   5   9   8   1       18.69       16.07      1.13 o
   5   9   8   2        3.66        2.73      0.79 o
   6   9   8  -1       12.37       18.24      1.27 o
   6   9   8   0      236.33      246.46      6.09 o
   7   9   8  -1       35.02       36.58      1.89 o
   7   9   8   0       53.97       63.48      2.41 o
   8   9   8  -1       13.85       17.21      1.24 o
   8   9   8   0       36.00       26.66      1.55 o
   8   9   8   1       14.38       14.68      1.20 o
   0  10   8   0     1426.23     1491.85     32.77 o
   0  10   8   2        4.29        5.19      0.93 o
   1  10   8  -1       10.81       13.46      0.93 o
   1  10   8   0      166.03      184.40      3.58 o
   2  10   8  -2       25.33       24.84      1.12 o
   2  10   8  -1       13.77       15.76      0.98 o
   2  10   8   0      542.10      612.95     13.13 o
   2  10   8   1       98.49      114.97      2.22 o
   3  10   8  -3        4.12        4.04      1.22 o
   3  10   8  -1       71.14       82.39      1.87 o
   3  10   8   0      162.23      191.45      4.37 o
   3  10   8   1      162.24      181.19      3.39 o
   4  10   8  -1       20.17       24.75      1.48 o
   4  10   8   0      807.95      872.88     16.81 o
   4  10   8   1      102.73      121.98      2.91 o
   4  10   8   2        3.16        3.70      0.77 o
   5  10   8  -1       81.10       86.16      2.32 o
   5  10   8   0       50.78       65.79      2.25 o
   5  10   8   1       63.10       64.40      1.93 o
   6  10   8  -2       10.31       13.24      1.53 o
   6  10   8  -1       65.62       66.63      2.15 o
   6  10   8   0      104.41      113.82      4.64 o
   6  10   8   1      160.11      161.30      3.27 o
   7  10   8  -1       86.30       88.65      2.41 o
   7  10   8   0       42.85       49.47      2.10 o
   7  10   8   1       72.86       76.94      2.32 o
   8  10   8  -1       24.88       20.90      1.34 o
   8  10   8   0      109.50      115.71      3.49 o
   8  10   8   1       26.58       12.34      1.36 o
   9  10   8  -1       21.36       17.24      1.25 o
   9  10   8   0        4.23        4.54      0.88 o
   0  11   8   0      657.02      837.11     30.19 o
   1  11   8  -2        3.28        2.84      0.55 o
   1  11   8  -1       97.43      105.10      2.34 o
   1  11   8   0       73.73      119.10      3.35 o
   1  11   8   1       75.35       77.58      2.13 o
   1  11   8   2        2.60        3.28      0.70 o
   2  11   8  -2        3.70        2.63      0.62 o
   2  11   8   0      441.79      555.08      9.90 o
   2  11   8   1        8.35       10.43      0.88 o
   3  11   8  -2        4.22        2.41      0.58 o
   3  11   8  -1        7.35        4.93      0.67 o
   3  11   8   0       20.84       34.59      1.44 o
   3  11   8   3        0.98        3.46      1.00 o
   4  11   8  -1       14.96       16.47      1.03 o
   4  11   8   0      360.58      387.72      7.67 o
   4  11   8   1       38.01       40.54      1.77 o
   5  11   8  -1       79.15       79.47      2.15 o
   5  11   8   0        3.00        2.92      0.67 o
   5  11   8   1       73.09       69.79      2.32 o
   6  11   8   0      150.76      149.78      4.28 o
   6  11   8   1       11.23       14.08      1.22 o
   8  11   8   0       73.80       49.53      2.44 o
   8  11   8   1       15.95       15.09      1.39 o
   0  12   8   0      590.58      639.73     14.89 o
   0  12   8   2        6.35        4.81      1.07 o
   1  12   8   0     2219.45     2595.22     43.60 o
   2  12   8  -1        4.58        4.92      0.76 o
   2  12   8   0      689.87      767.99     14.04 o
   3  12   8  -1       46.50       49.72      1.75 o
   3  12   8   0     1282.22     1499.26     30.65 o
   3  12   8   1       12.35       12.10      1.00 o
   4  12   8   0      356.30      371.32      7.43 o
   4  12   8   1        5.31        5.52      0.70 o
   4  12   8   2        4.86        4.07      0.67 o
   5  12   8  -1       16.83       20.15      1.29 o
   5  12   8   0      799.57      867.71     17.72 o
   5  12   8   1        6.92        8.87      1.10 o
   6  12   8  -1       16.14       17.41      1.77 o
   6  12   8   0      269.65      310.39      7.43 o
   7  12   8  -1       29.96       31.39      1.60 o
   7  12   8   0      183.92      184.64      6.65 o
   7  12   8   1       21.25       22.00      1.44 o
   8  12   8   0       41.59       33.85      1.74 o
   0  13   8   0      431.55      462.80     11.23 o
   1  13   8  -1        3.76        6.09      0.79 o
   1  13   8   1       18.33       17.65      1.27 o
   2  13   8  -1       49.01       56.76      1.70 o
   2  13   8   0      127.03      137.37      3.46 o
   2  13   8   1        2.66        3.63      0.79 o
   3  13   8  -1       98.92      108.66      2.23 o
   3  13   8   0        2.74        3.76      0.77 o
   4  13   8  -1       58.21       57.19      1.72 o
   4  13   8   0      191.21      197.97      4.76 o
   4  13   8   1        5.12        4.21      0.67 o
   5  13   8  -1       74.19       78.30      2.60 o
   5  13   8   0       20.10       19.30      1.43 o
   5  13   8   1       45.35       45.04      1.72 o
   6  13   8  -1       88.66       88.22      2.56 o
   6  13   8   0       11.90       16.09      1.36 o
   6  13   8   1       13.67       14.10      1.27 o
   7  13   8  -1       42.50       35.29      1.68 o
   7  13   8   1        6.26        5.98      1.34 o
   0  14   8   0      486.37      456.08     12.62 o
   0  14   8   2        8.56        7.70      1.10 o
   1  14   8  -1       15.24       15.66      1.08 o
   1  14   8   0       97.09      141.84      3.40 o
   2  14   8  -2        4.12        4.42      0.86 o
   2  14   8  -1        9.92       11.55      0.95 o
   2  14   8   0      321.69      310.10      8.03 o
   2  14   8   1       11.58       10.62      0.91 o
   3  14   8   0       56.22       68.97      2.49 o
   3  14   8   1       10.44        8.97      1.03 o
   4  14   8   0      189.69      187.26      4.61 o
   4  14   8   1        3.75        3.37      0.76 o
   4  14   8   2        4.66        4.35      1.38 o
   5  14   8  -1        9.38        7.34      1.29 o
   5  14   8   0       15.96       16.62      1.77 o
   6  14   8  -1        7.45        5.98      1.00 o
   6  14   8   0       42.70       40.38      2.85 o
   6  14   8   1       18.79       12.05      1.24 o
   0  15   8   0     1141.82     1252.16     31.22 o
   1  15   8  -1        3.50        2.75      0.69 o
   1  15   8   0     1496.61     1671.88     30.39 o
   1  15   8   1        9.03        6.76      0.88 o
   2  15   8   0      794.84      831.39     14.03 o
   3  15   8  -1       13.33       10.47      0.96 o
   3  15   8   0      809.23      906.32     17.36 o
   3  15   8   1        3.00        3.30      0.88 o
   4  15   8  -1        4.83        4.47      1.12 o
   4  15   8   0      686.48      691.11     13.60 o
   5  15   8   0      340.16      352.84      8.08 o
   5  15   8   1       19.94       15.85      1.27 o
   6  15   8   0      258.00      209.19     10.97 o
   0  16   8  -2        6.28        3.27      0.93 o
   0  16   8   0      130.84      156.37      4.45 o
   1  16   8   0       96.60       99.96      2.75 o
   1  16   8   1        5.93        4.02      0.91 o
   2  16   8   0      131.92      127.00      3.52 o
   2  16   8   1        7.36        6.94      0.91 o
   3  16   8   0       78.07       70.58      2.49 o
   4  16   8   0       41.37       48.32      2.08 o
   4  16   8   1       30.76       21.42      1.56 o
   0  17   8   0       84.72       83.75      3.28 o
   2  17   8  -1        4.70        3.92      0.95 o
   2  17   8   0       76.34       60.56      2.60 o
   3  17   8  -1       29.57       19.96      2.08 o
   3  17   8   0        6.40        4.92      1.12 o
   1  18   8   0      245.70      160.40     10.49 o
   3   0   9  -1       96.68       71.94      2.48 o
   3   0   9   1      502.95      404.44      8.47 o
   4   0   9  -3        1.38       10.23      1.36 o
   4   0   9  -1       34.35       32.03      1.68 o
   5   0   9   1       48.61       30.07      1.72 o
   6   0   9   1       18.15       15.83      1.41 o
   7   0   9  -1       46.06       37.89      2.05 o
   7   0   9   1      126.10       98.21      4.28 o
   8   0   9  -1       52.31       59.74      3.61 o
   0   1   9  -2        3.02        3.35      0.88 o
   0   1   9   0     4531.03     4188.21    168.38 o
   0   1   9   2        8.45        5.72      1.13 o
   1   1   9  -1      110.52       97.95      2.94 o
   1   1   9   0     5995.95     5618.74    167.61 o
   1   1   9   1       69.89       60.60      2.46 o
   2   1   9  -1       51.80       42.92      1.67 o
   2   1   9   0     1942.34     1650.93     40.21 o
   2   1   9   1       19.37       18.43      1.50 o
   3   1   9  -1       31.51       26.71      1.17 o
   3   1   9   0     3405.57     3102.68     74.69 o
   3   1   9   1       51.85       40.54      1.68 o
   4   1   9  -2        1.16        1.41      0.40 o
   4   1   9  -1      139.70      128.57      2.39 o
   4   1   9   0     1819.43     1542.64     30.43 o
   4   1   9   1       33.73       27.78      1.86 o
   5   1   9  -1       80.00       69.12      1.53 o
   5   1   9   0     1127.07      942.81     18.77 o
   5   1   9   1      228.92      187.75      3.15 o
   6   1   9  -5        1.05        0.96      0.29 o
   6   1   9  -1       67.05       56.11      1.46 o
   6   1   9   0      309.17      206.65      4.44 o
   6   1   9   1       64.51       59.57      2.03 o
   7   1   9   0      204.35      171.60      4.26 o
   7   1   9   1       72.92       55.99      2.08 o
   8   1   9  -1       44.32       37.46      1.56 o
   8   1   9   0      240.30      185.35      6.94 o
   8   1   9   1       24.44       20.41      2.37 o
   0   2   9   0     1130.16     1204.13     32.99 o
   0   2   9   2        2.72        2.13      0.70 o
   1   2   9  -1        1.67        1.43      0.41 o
   1   2   9   0      442.61      407.02      8.05 o
   1   2   9   1       38.18       33.44      1.56 o
   2   2   9  -2        5.96        5.21      0.83 o
   2   2   9  -1       16.83       13.87      0.86 o
   2   2   9   0        5.66        5.31      1.07 o
   2   2   9   1       21.32       21.56      1.20 o
   3   2   9  -1       55.63       54.77      1.67 o
   3   2   9   0       75.90       74.97      2.37 o
   3   2   9   1       89.19       81.78      2.65 o
   4   2   9  -2        2.48        2.36      0.65 o
   4   2   9  -1      115.51      111.36      2.22 o
   4   2   9   0      462.77      457.41      9.80 o
   4   2   9   1       31.46       27.90      1.27 o
   5   2   9  -1       14.23       13.01      0.89 o
   5   2   9   0       81.64       91.81      2.70 o
   5   2   9   1      142.43      132.62      2.56 o
   6   2   9  -2        3.51        2.72      0.53 o
   6   2   9  -1       18.79       15.45      1.01 o
   6   2   9   0       26.51       23.91      1.31 o
   6   2   9   1       66.44       57.23      1.75 o
   7   2   9  -1       29.02       25.99      1.29 o
   7   2   9   0       50.28       35.17      1.62 o
   7   2   9   1       48.27       40.33      1.63 o
   8   2   9  -1       47.46       35.29      1.50 o
   8   2   9   0       19.77       16.59      1.31 o
   8   2   9   1       25.58       21.78      1.48 o
   9   2   9  -1        3.97        5.19      1.55 o
   0   3   9  -2       10.60       13.79      1.08 o
   0   3   9   0     1566.99     1585.29     38.71 o
   0   3   9   2        7.91        6.38      0.89 o
   1   3   9  -5        0.64        1.70      0.43 o
   1   3   9  -2        2.06        2.34      0.46 o
   1   3   9  -1       38.32       38.21      1.27 o
   1   3   9   0     1958.34     2067.57     37.41 o
   1   3   9   1       49.43       48.89      1.48 o
   2   3   9  -1       41.73       46.66      1.38 o
   2   3   9   0      340.22      338.55      6.89 o
   2   3   9   1       12.75       16.06      1.03 o
   3   3   9  -1        6.80        8.20      0.88 o
   3   3   9   0     1236.86     1271.07     25.44 o
   3   3   9   1       25.28       29.60      1.34 o
   4   3   9  -2        4.87        6.27      1.00 o
   4   3   9  -1      154.68      160.68      2.75 o
   4   3   9   0      794.40      808.93     16.59 o
   4   3   9   1        8.44        7.34      0.91 o
   4   3   9   2        6.87        6.58      0.81 o
   5   3   9  -5        5.06        4.54      0.60 o
   5   3   9  -3        8.17        8.01      1.08 o
   5   3   9  -2        4.24        6.46      0.76 o
   5   3   9  -1       54.07       57.19      2.13 o
   5   3   9   0      763.43      751.50     15.51 o
   5   3   9   1      113.48      105.64      2.37 o
   6   3   9  -1       14.66       13.58      1.00 o
   6   3   9   0       53.98       49.87      2.03 o
   6   3   9   1       52.42       51.73      1.74 o
   7   3   9  -1        6.05        7.70      1.22 o
   7   3   9   0      179.86      175.82      6.00 o
   7   3   9   1       36.24       24.84      1.55 o
   8   3   9  -1       14.06       12.89      1.08 o
   8   3   9   0       83.18       82.00      2.97 o
   8   3   9   1        7.02        5.07      1.24 o
   9   3   9  -2        1.86        2.68      0.81 o
   9   3   9   0       58.73       62.57      3.40 o
   9   3   9   1       22.76       13.72      2.17 o
   0   4   9  -2       10.62       14.70      1.15 o
   0   4   9   0     2933.74     3275.79     78.77 o
   1   4   9  -1       12.82       15.56      0.88 o
   1   4   9   0     3143.31     3529.89     63.28 o
   1   4   9   1       27.01       30.05      1.24 o
   2   4   9   0     5784.09     6184.10    104.67 o
   2   4   9   2        6.96        7.48      0.74 o
   3   4   9  -4        1.18        1.41      0.43 o
   3   4   9  -1       11.13       10.61      0.83 o
   3   4   9   0     2284.52     2464.76     44.51 o
   3   4   9   1      201.10      226.02      4.07 o
   3   4   9   2        4.59        4.80      0.65 o
   4   4   9   0     1204.90     1251.95     25.13 o
   4   4   9   1       11.56       13.53      1.05 o
   5   4   9  -2        3.94        3.21      0.65 o
   5   4   9  -1        4.37        5.54      0.81 o
   5   4   9   0     1653.02     1636.40     36.87 o
   5   4   9   1        3.82        3.59      0.72 o
   5   4   9   2        6.13        6.74      0.88 o
   6   4   9  -1        4.32        5.11      0.88 o
   6   4   9   0     1134.00     1143.79     22.83 o
   7   4   9   0      596.48      531.31     11.26 o
   7   4   9   1       69.88       70.34      2.05 o
   7   4   9   2        9.81        7.34      0.93 o
   8   4   9  -1        1.66        2.48      0.74 o
   8   4   9   0       68.47       67.78      2.41 o
   8   4   9   1       17.23       14.72      1.15 o
   9   4   9   0      277.77      217.53      6.50 o
   0   5   9  -2        3.75        3.76      0.69 o
   0   5   9   0       61.94       80.85      3.20 o
   1   5   9  -1       28.64       34.02      1.17 o
   1   5   9   0      757.55      893.07     15.97 o
   1   5   9   1       32.88       35.84      1.32 o
   1   5   9   2        2.39        2.97      0.57 o
   2   5   9  -2        4.55        5.48      0.64 o
   2   5   9  -1       31.04       34.83      1.25 o
   2   5   9   0       57.33       61.87      2.94 o
   3   5   9  -5        1.74        2.30      0.55 o
   3   5   9  -2        2.17        3.32      0.67 o
   3   5   9  -1       10.91       13.00      0.95 o
   3   5   9   0      496.04      545.37     11.38 o
   3   5   9   1       38.75       40.09      1.55 o
   4   5   9  -1        4.80        4.71      0.72 o
   4   5   9   0        7.78        9.27      0.91 o
   4   5   9   1        2.28        2.85      0.65 o
   5   5   9  -1       16.33       21.42      1.25 o
   5   5   9   0        8.31        8.58      0.95 o
   5   5   9   1        9.31        9.99      1.00 o
   6   5   9  -2        4.58        6.14      1.13 o
   6   5   9  -1       24.09       22.74      1.77 o
   6   5   9   0       20.14       27.85      1.50 o
   6   5   9   2        3.02        2.89      0.76 o
   7   5   9   0       10.57       11.14      1.05 o
   7   5   9   1        7.66        4.74      0.86 o
   8   5   9  -1        7.48        7.51      0.93 o
   8   5   9   1        2.23        2.73      0.77 o
   9   5   9   0       21.41       20.77      1.60 o
   0   6   9   0      665.56      745.86     16.85 o
   0   6   9   2        8.07        6.10      1.01 o
   1   6   9   0       30.62       31.11      1.29 o
   1   6   9   1      105.72      124.25      3.01 o
   2   6   9  -2       25.46       27.81      1.19 o
   2   6   9  -1       39.96       46.93      1.48 o
   2   6   9   0      557.79      627.42     11.55 o
   2   6   9   1       24.67       33.69      1.41 o
   3   6   9  -1       44.71       49.94      1.60 o
   3   6   9   0       37.69       39.40      1.87 o
   3   6   9   1      181.41      214.19      3.52 o
   3   6   9   3        5.24        6.29      1.15 o
   4   6   9  -1      141.35      151.23      2.61 o
   4   6   9   0      393.18      436.47      9.68 o
   4   6   9   1       42.23       45.57      1.65 o
   5   6   9  -1       20.12       22.38      1.34 o
   5   6   9   1      360.08      393.70      6.52 o
   5   6   9   3        7.95        6.91      1.29 o
   6   6   9  -2        2.60        4.68      1.41 o
   6   6   9  -1       43.74       43.06      1.94 o
   6   6   9   0      144.51      161.71      4.38 o
   6   6   9   1       99.34      113.27      2.66 o
   7   6   9  -1       33.34       34.04      1.55 o
   7   6   9   0        5.36        8.53      0.98 o
   7   6   9   1       99.02      101.80      2.56 o
   7   6   9   3        3.95        4.18      1.24 o
   8   6   9  -1       52.83       47.58      1.81 o
   8   6   9   0       55.25       62.37      2.34 o
   8   6   9   1       43.04       39.01      2.37 o
   9   6   9   1       49.06       40.50      3.59 o
   0   7   9   0     1160.64     1428.55     31.06 o
   1   7   9  -3        3.03        4.93      0.86 o
   1   7   9  -2        6.12        7.70      1.01 o
   1   7   9  -1      179.55      203.14      2.77 o
   1   7   9   0     1380.30     1577.71     23.05 o
   1   7   9   2        3.90        3.35      0.77 o
   2   7   9  -1        3.21        3.15      0.60 o
   2   7   9   0     2757.59     3183.26     57.42 o
   2   7   9   2        2.85        2.85      0.86 o
   3   7   9  -2        6.29        5.59      1.27 o
   3   7   9  -1        3.38        6.12      0.83 o
   3   7   9   0      534.64      576.83     11.36 o
   3   7   9   2        3.98        2.77      0.65 o
   4   7   9   0      389.99      421.06      9.64 o
   4   7   9   1        9.41        9.42      0.96 o
   5   7   9  -5        3.53        2.18      0.58 o
   5   7   9  -3        8.16        7.50      1.82 o
   5   7   9  -1      274.94      297.98      4.11 o
   5   7   9   0      222.51      231.16      7.87 o
   6   7   9  -1       12.49       12.62      1.12 o
   6   7   9   0      555.68      558.86     12.07 o
   6   7   9   1        2.07        2.54      0.77 o
   7   7   9  -1       22.67       26.89      1.44 o
   7   7   9   0        0.22        2.75      0.74 o
   8   7   9   0       55.93       38.66      1.84 o
   9   7   9  -1       41.09       27.06      1.91 o
   0   8   9  -2       12.08       11.23      1.07 o
   0   8   9   0      785.68      881.26     22.26 o
   1   8   9  -1        4.21        5.81      0.62 o
   1   8   9   0      257.01      285.79      6.27 o
   1   8   9   1       55.42       64.29      1.89 o
   2   8   9  -1        8.69       10.35      0.88 o
   2   8   9   0     1653.10     1826.36     32.44 o
   2   8   9   1        4.35       10.25      1.12 o
   3   8   9  -1        2.79        4.95      0.83 o
   3   8   9   0      259.37      281.36      6.21 o
   4   8   9  -2        7.95        7.07      0.91 o
   4   8   9  -1        5.83        4.57      0.72 o
   4   8   9   0      340.86      368.46      7.77 o
   4   8   9   1       25.25       27.26      1.38 o
   5   8   9  -1       13.75       17.28      1.27 o
   5   8   9   0      235.54      239.74      6.02 o
   5   8   9   1       43.11       43.20      1.84 o
   5   8   9   2        1.23        2.41      0.79 o
   6   8   9  -1        9.20        6.91      0.93 o
   6   8   9   0      408.08      444.74      9.92 o
   6   8   9   1        5.86        8.85      1.43 o
   7   8   9  -1       10.28       11.62      1.07 o
   7   8   9   0      143.53      132.07      5.14 o
   7   8   9   1        3.31        5.71      0.91 o
   8   8   9  -1        9.45        9.97      1.05 o
   8   8   9   0       12.88       13.72      1.20 o
   8   8   9   1        8.38        8.60      1.01 o
   9   8   9  -1        5.95        6.48      0.98 o
   9   8   9   0       74.38       56.56      3.20 o
   0   9   9   0     1311.11     1497.28     32.82 o
   1   9   9  -2       11.67       10.98      0.77 o
   1   9   9  -1       44.38       44.45      1.48 o
   1   9   9   0       52.63       65.08      1.91 o
   1   9   9   1        3.96        2.85      0.65 o
   2   9   9  -1       96.03      112.63      2.18 o
   2   9   9   0     1016.69     1152.92     19.29 o
   2   9   9   1        2.02        3.20      0.67 o
   2   9   9   2        1.72        3.23      0.65 o
   3   9   9  -5        1.86        2.30      0.58 o
   3   9   9  -2        4.08        4.85      0.74 o
   3   9   9  -1        8.14        5.95      0.79 o
   3   9   9   0       24.04       25.96      1.41 o
   3   9   9   1      204.94      225.66      3.66 o
   4   9   9  -1       81.37       89.03      2.61 o
   4   9   9   0      606.78      660.98     13.79 o
   4   9   9   1       41.75       48.37      1.74 o
   5   9   9  -1       48.84       43.03      1.82 o
   5   9   9   0       21.49       24.58      1.81 o
   5   9   9   1       53.87       63.54      2.22 o
   6   9   9  -2        3.51        2.36      0.72 o
   6   9   9  -1      140.85      156.26      3.18 o
   6   9   9   0      212.64      214.61      7.56 o
   6   9   9   1       14.04       15.66      1.29 o
   7   9   9  -1        7.19        5.67      1.07 o
   7   9   9   1      113.18      107.17      2.65 o
   8   9   9  -1        7.12        7.99      1.34 o
   8   9   9   0       78.01       71.29      2.58 o
   8   9   9   1       40.01       35.14      1.68 o
   9   9   9  -1       19.06       13.31      1.27 o
   0  10   9   0       98.16       97.47      4.18 o
   0  10   9   2       19.00       15.78      1.38 o
   1  10   9  -2        4.22        2.27      0.60 o
   1  10   9   0       35.39       29.38      1.58 o
   1  10   9   1       19.52       20.03      1.13 o
   2  10   9  -2        4.53        4.97      1.25 o
   2  10   9   0      329.98      344.24      6.58 o
   2  10   9   1        2.93        3.70      0.70 o
   3  10   9  -1       13.39       14.41      1.29 o
   3  10   9   0       17.13       17.69      1.15 o
   4  10   9  -1       22.33       19.89      1.84 o
   4  10   9   0       60.90       61.20      2.18 o
   4  10   9   1        9.40       10.83      1.07 o
   4  10   9   2        4.82        2.68      0.84 o
   5  10   9  -2        5.89        4.38      0.93 o
   5  10   9  -1        3.38        4.54      0.88 o
   5  10   9   0       31.56       27.06      1.67 o
   5  10   9   1       32.46       37.30      1.82 o
   6  10   9   0      129.00      143.59      4.16 o
   6  10   9   1        1.40        2.37      0.79 o
   7  10   9  -1        5.07        5.09      0.86 o
   7  10   9   0       14.92        6.79      1.38 o
   8  10   9  -1       15.76       14.77      1.41 o
   8  10   9   0       13.22       13.10      1.68 o
   0  11   9   0     1536.36     1710.99     37.30 o
   1  11   9  -1        3.36        4.16      0.74 o
   1  11   9   0     2592.57     2774.35     46.60 o
   1  11   9   1       12.92       11.67      0.96 o
   2  11   9  -1       10.26       12.21      0.95 o
   2  11   9   0     2341.00     2611.50     51.09 o
   2  11   9   2        4.71        2.20      0.67 o
   3  11   9  -1        3.99        4.66      0.74 o
   3  11   9   0     1339.89     1448.41     43.29 o
   4  11   9  -1       34.28       31.73      1.53 o
   4  11   9   0      622.57      681.40     13.41 o
   4  11   9   1        2.19        2.34      0.65 o
   5  11   9  -1       26.65       27.02      1.56 o
   5  11   9   0      692.78      762.30     16.18 o
   5  11   9   1       14.53       12.58      1.22 o
   6  11   9   0      489.73      517.57     11.45 o
   7  11   9  -1        4.09        4.30      1.24 o
   7  11   9   0       59.83       69.47      3.01 o
   8  11   9   0       63.65       48.08      2.46 o
   0  12   9  -2       39.26       39.56      1.87 o
   0  12   9   0      205.73      241.25      6.58 o
   1  12   9  -1       19.06       20.47      1.17 o
   1  12   9   0     1012.17     1151.82     19.00 o
   1  12   9   1       37.78       40.02      1.56 o
   2  12   9  -1        6.84        8.23      1.08 o
   2  12   9   0      165.19      193.10      5.19 o
   2  12   9   2        2.09        3.13      0.88 o
   3  12   9  -1        4.06        4.19      0.77 o
   3  12   9   0      739.54      820.92     14.16 o
   3  12   9   1       16.28       20.42      1.32 o
   4  12   9  -2       12.08        9.70      0.88 o
   4  12   9  -1       18.02       14.92      1.07 o
   4  12   9   0       70.01       84.92      2.73 o
   5  12   9  -1        8.52        4.97      0.79 o
   5  12   9   0      349.07      380.86      8.65 o
   5  12   9   1       68.25       69.43      2.23 o
   6  12   9  -1        5.74        4.66      0.91 o
   6  12   9   0       13.39       15.90      1.38 o
   7  12   9   0      134.76      123.86      3.83 o
   7  12   9   1        8.02        6.57      1.12 o
   0  13   9   0      416.32      476.97     11.55 o
   1  13   9  -2        3.35        2.37      0.69 o
   1  13   9  -1       12.30       11.50      1.00 o
   1  13   9   0        1.18        1.87      0.62 o
   2  13   9   0      160.11      190.40      4.26 o
   3  13   9  -1       21.78       18.88      1.19 o
   3  13   9   1       29.63       26.23      1.36 o
   4  13   9  -1        7.99        6.33      0.77 o
   4  13   9   0      185.35      176.41      4.44 o
   4  13   9   1        8.28        6.69      0.84 o
   5  13   9  -2        4.97        3.13      0.86 o
   5  13   9  -1        7.84        3.82      0.81 o
   5  13   9   0       35.57       33.88      1.79 o
   5  13   9   1       11.34       13.96      1.31 o
   6  13   9  -1        7.37        6.43      1.00 o
   6  13   9   0       36.54       23.02      2.29 o
   7  13   9   0        5.94        9.52      2.10 o
   0  14   9   0       43.97       44.33      2.29 o
   1  14   9  -1        3.85        3.82      0.72 o
   1  14   9   0       84.69       82.70      3.28 o
   2  14   9  -1       16.50       19.86      1.20 o
   2  14   9   0       36.88       32.09      1.51 o
   2  14   9   1        4.22        4.57      0.77 o
   3  14   9   0       51.04       46.11      2.18 o
   3  14   9   1       60.91       52.04      1.79 o
   4  14   9  -1       62.58       59.46      1.93 o
   4  14   9   0       34.98       36.27      2.30 o
   4  14   9   1       25.89       21.75      1.27 o
   5  14   9  -1        9.09        8.75      1.03 o
   5  14   9   0      101.69       82.50      2.87 o
   5  14   9   1        9.46        7.41      1.39 o
   6  14   9  -1       25.11       20.18      1.31 o
   6  14   9   0        6.84        5.67      1.20 o
   6  14   9   1       12.08        8.37      1.34 o
   0  15   9   0       80.11      104.05      3.73 o
   1  15   9  -1       14.17       11.76      1.05 o
   1  15   9   0       88.78       66.84      2.20 o
   1  15   9   1        5.99        4.86      0.84 o
   2  15   9   0       28.43       38.83      1.65 o
   3  15   9  -2        3.67        2.61      0.77 o
   3  15   9   0       66.40       56.06      2.22 o
   4  15   9   0       34.28       30.20      1.60 o
   5  15   9  -1       13.25        4.99      0.98 o
   5  15   9   0       33.73       23.91      2.51 o
   0  16   9   0      100.55       93.10      3.94 o
   1  16   9   0      400.07      362.03      7.37 o
   2  16   9   0       75.47       73.85      2.58 o
   3  16   9  -1        7.87        5.24      0.93 o
   3  16   9   0      395.58      316.41      6.91 o
   4  16   9  -1       17.74       11.12      1.62 o
   4  16   9   0       42.63       38.51      3.75 o
   1  17   9   0       10.61        6.43      1.07 o
   2  17   9  -1        8.08        5.90      1.08 o
   4   0  10   0      819.23      578.44     27.32 o
   5   0  10   0      584.02      367.28     17.04 o
   6   0  10   0       52.61       38.70      3.23 o
   0   1  10   0     4757.72     4180.50    168.14 o
   1   1  10  -1       57.61       48.98      2.29 o
   1   1  10   0      977.94      802.37     25.13 o
   2   1  10  -2        4.55        5.40      0.95 o
   2   1  10  -1        6.38        4.74      0.95 o
   2   1  10   0     1977.88     1563.74     47.63 o
   2   1  10   1       11.33        5.19      1.58 o
   3   1  10  -1        7.45        6.81      1.08 o
   3   1  10   0      837.90      712.39     22.47 o
   4   1  10   0     3000.52     2630.56     79.28 o
   5   1  10  -3        7.83        5.36      0.72 o
   5   1  10  -2        2.96        3.47      1.15 o
   5   1  10  -1      142.99      124.18      2.77 o
   5   1  10   0      218.03      176.31      6.43 o
   5   1  10   1        6.50        6.33      1.41 o
   6   1  10  -2        5.56        5.76      1.51 o
   6   1  10  -1        7.09        6.46      0.86 o
   6   1  10   0      776.93      620.05     19.27 o
   7   1  10  -1       55.55       39.69      2.18 o
   7   1  10   0      144.74      114.87      6.76 o
   0   2  10  -2        6.47        5.83      0.81 o
   0   2  10   0      621.58      551.15     15.92 o
   1   2  10  -1       76.15       64.62      1.91 o
   1   2  10   0     3351.28     3009.92     60.61 o
   1   2  10   1      112.92      105.34      2.87 o
   2   2  10   0      110.93      104.21      3.68 o
   2   2  10   1        7.09        5.60      1.38 o
   3   2  10  -1      107.18       96.59      2.49 o
   3   2  10   0     2332.59     2059.00     43.15 o
   3   2  10   1       22.82       23.19      1.46 o
   4   2  10   0      318.64      286.51      8.08 o
   5   2  10  -5        2.49        1.96      0.52 o
   5   2  10  -1      238.07      190.44      4.07 o
   5   2  10   0     1275.43     1138.01     28.31 o
   5   2  10   1       54.20       48.29      2.03 o
   6   2  10  -1        7.29        6.76      1.08 o
   6   2  10   0       31.33       27.04      1.65 o
   6   2  10   1        4.73        4.78      1.05 o
   7   2  10  -1       69.80       57.93      2.58 o
   7   2  10   0      464.53      375.70     12.39 o
   7   2  10   1       15.65       14.25      2.01 o
   8   2  10  -1        7.34        4.52      1.41 o
   8   2  10   0       29.93       22.90      2.63 o
   0   3  10  -2        5.13        5.00      0.84 o
   0   3  10   0     1778.99     1897.97     51.50 o
   1   3  10  -1      162.24      172.89      2.91 o
   1   3  10   0       18.12       14.30      0.96 o
   1   3  10   1        5.95        4.42      0.70 o
   2   3  10  -2        2.21        2.39      0.50 o
   2   3  10  -1       11.67       12.22      0.84 o
   2   3  10   0      950.31      936.73     17.52 o
   2   3  10   1       11.27        9.30      0.88 o
   2   3  10   2        6.30        5.12      0.79 o
   2   3  10   3        0.16       14.39      2.39 o
   3   3  10  -1        6.15        5.78      0.74 o
   3   3  10   0       21.98       19.82      1.27 o
   3   3  10   1        1.79        1.72      0.57 o
   4   3  10  -2        3.38        3.42      0.83 o
   4   3  10  -1        5.36        5.29      0.77 o
   4   3  10   0     1783.97     1693.53     37.36 o
   4   3  10   1       63.55       61.85      1.94 o
   5   3  10  -1      161.24      166.09      2.92 o
   5   3  10   1       14.95       13.98      1.08 o
   6   3  10  -1       33.25       32.49      1.44 o
   6   3  10   0      879.77      736.24     15.09 o
   6   3  10   1       21.40       14.97      1.27 o
   7   3  10   0        4.70        5.24      0.95 o
   7   3  10   1        3.57        4.19      1.05 o
   8   3  10   0      600.46      442.48     20.56 o
   8   3  10   1       33.47       28.71      2.68 o
   0   4  10  -2        9.75        8.77      1.01 o
   0   4  10   0       30.89       23.10      1.60 o
   1   4  10  -2        2.33        2.89      0.57 o
   1   4  10  -1        2.92        3.18      0.60 o
   1   4  10   0     1141.99     1249.79     24.31 o
   2   4  10  -1        4.65        6.10      0.81 o
   2   4  10   0        2.76        9.83      1.27 o
   2   4  10   1        5.25        5.83      0.72 o
   3   4  10  -1       15.04       12.62      1.03 o
   3   4  10   0      949.96      991.79     19.84 o
   3   4  10   1      133.38      144.37      3.13 o
   4   4  10  -1      100.95      118.91      2.60 o
   4   4  10   0        9.52        7.46      0.91 o
   4   4  10   1        8.21        8.34      1.08 o
   5   4  10  -1        4.13        3.51      0.74 o
   5   4  10   0      259.33      236.37      5.76 o
   5   4  10   1       53.40       53.88      1.91 o
   5   4  10   2        2.07        3.21      0.79 o
   6   4  10  -1       50.95       55.13      2.15 o
   6   4  10   1       47.17       43.56      1.68 o
   7   4  10   0      205.89      183.49      4.69 o
   7   4  10   1       50.72       49.77      2.10 o
   8   4  10  -1      130.70      120.49      3.09 o
   8   4  10   1       26.66       21.20      2.49 o
   0   5  10   0      355.95      401.12     12.31 o
   0   5  10   2        9.95        7.67      1.15 o
   1   5  10  -2        1.87        1.68      0.48 o
   1   5  10  -1       36.64       38.03      1.58 o
   1   5  10   0      404.78      445.17      8.90 o
   1   5  10   1        0.78        2.10      0.67 o
   2   5  10  -2        2.97        3.66      0.74 o
   2   5  10  -1        4.60        5.62      0.86 o
   2   5  10   0       80.74       95.65      2.60 o
   2   5  10   1       44.16       48.08      1.60 o
   3   5  10  -1       63.16       63.33      1.79 o
   3   5  10   0      288.18      300.47      6.88 o
   3   5  10   1        9.47        7.89      1.00 o
   4   5  10  -1       33.89       39.99      1.67 o
   4   5  10   0       34.80       41.07      1.87 o
   4   5  10   1       36.07       33.45      1.60 o
   4   5  10   2        5.41        3.73      0.79 o
   5   5  10   0       94.12       95.70      3.04 o
   5   5  10   1        8.06        9.82      1.39 o
   6   5  10  -1       21.46       23.02      1.34 o
   6   5  10   0      202.14      188.24      6.46 o
   6   5  10   1       62.46       58.74      1.98 o
   7   5  10  -1       22.96       19.36      1.29 o
   7   5  10   0       37.65       34.85      1.74 o
   8   5  10  -1       27.74       28.00      1.48 o
   8   5  10   0       16.07        5.04      0.96 o
   0   6  10  -2        4.85        5.79      0.88 o
   0   6  10   0      760.32      866.92     22.11 o
   1   6  10   0     7694.21     8602.57    141.50 o
   1   6  10   1       80.90       87.24      2.25 o
   2   6  10  -1        1.08        2.65      0.72 o
   2   6  10   0      124.61      146.46      4.28 o
   2   6  10   1        3.43        3.78      0.81 o
   2   6  10   2        2.18        2.11      0.67 o
   3   6  10  -1       10.48        9.78      1.00 o
   3   6  10   0     5287.75     5666.91    101.37 o
   3   6  10   1        3.03        3.35      0.70 o
   4   6  10  -1       61.24       67.03      1.91 o
   4   6  10   0      442.39      491.19     10.81 o
   4   6  10   1        6.70        8.82      1.03 o
   5   6  10   0     2775.17     2908.71     57.06 o
   5   6  10   1       96.80       98.31      3.59 o
   6   6  10   0       38.23       43.06      2.22 o
   7   6  10   0     1012.11      982.58     26.56 o
   8   6  10  -1       22.17       20.78      1.34 o
   8   6  10   0       53.77       50.27      2.49 o
   0   7  10  -2       12.66       10.69      1.29 o
   0   7  10   0       76.83       70.52      3.08 o
   1   7  10  -1        1.85        2.22      0.65 o
   1   7  10   0      351.83      377.93      9.54 o
   1   7  10   1        6.44        5.60      0.81 o
   2   7  10  -2        3.12        3.28      0.79 o
   2   7  10   0       48.51       52.72      2.03 o
   2   7  10   1        7.23        6.88      0.89 o
   2   7  10   2        1.42        1.96      0.60 o
   3   7  10  -1        8.37       13.43      1.03 o
   3   7  10   0      324.23      358.44      7.56 o
   3   7  10   1        7.67        7.58      0.88 o
   4   7  10  -2        9.15        7.89      0.86 o
   4   7  10  -1       19.18       22.24      1.24 o
   4   7  10   0       13.47       19.96      1.25 o
   4   7  10   1       39.71       39.25      1.58 o
   5   7  10  -3        3.58        7.01      1.99 o
   5   7  10  -1       17.08       18.08      1.51 o
   5   7  10   0       99.22      117.31      3.59 o
   7   7  10  -2        2.51        4.31      0.84 o
   7   7  10  -1       32.71       35.48      1.70 o
   7   7  10   0       69.02       79.64      2.78 o
   7   7  10   1       13.23       10.28      1.07 o
   8   7  10  -1        6.73        4.11      0.89 o
   8   7  10   1        8.86        5.83      1.27 o
   0   8  10   0     1317.21     1505.55     32.85 o
   1   8  10  -1       16.55       18.72      1.17 o
   1   8  10   0       32.67       29.96      1.46 o
   1   8  10   1        3.56        2.94      0.70 o
   2   8  10  -2       16.11       15.82      1.05 o
   2   8  10  -1        6.39        7.37      0.88 o
   2   8  10   0      417.04      483.64      9.32 o
   2   8  10   1        2.09        2.75      0.70 o
   3   8  10  -1       20.22       22.40      1.27 o
   3   8  10   0       38.39       41.89      1.81 o
   3   8  10   1       92.27      100.87      2.41 o
   3   8  10   2        4.41        3.71      0.76 o
   4   8  10  -2        2.49        3.44      0.88 o
   4   8  10  -1        5.10        8.96      0.91 o
   4   8  10   0      577.71      601.10     14.46 o
   5   8  10  -1       39.26       39.56      1.84 o
   5   8  10   0        4.74        5.26      0.96 o
   5   8  10   1        4.87        4.61      1.24 o
   6   8  10  -1       33.32       35.96      1.72 o
   6   8  10   0       69.90       72.42      3.59 o
   6   8  10   1       10.76        8.63      1.12 o
   7   8  10  -1        6.88        6.67      0.96 o
   7   8  10   1       24.88       24.75      1.48 o
   7   8  10   2        5.44        4.04      0.89 o
   8   8  10  -1       13.37       11.72      1.15 o
   8   8  10   0       44.29       35.24      2.54 o
   0   9  10   0      957.51     1092.97     24.29 o
   0   9  10   2       11.04        5.76      1.07 o
   1   9  10  -1        9.16       10.07      0.91 o
   1   9  10   0      249.30      280.77      5.57 o
   1   9  10   1        7.79        9.20      0.91 o
   2   9  10  -1        9.52       10.57      0.91 o
   2   9  10   0     2220.73     2458.14     42.58 o
   3   9  10  -1       25.36       24.63      1.34 o
   3   9  10   0      224.83      259.92      8.34 o
   4   9  10  -1       12.86       15.69      1.13 o
   4   9  10   0      909.37      976.65     18.48 o
   5   9  10  -1        6.37        6.24      1.12 o
   5   9  10   0       43.61       51.73      2.29 o
   5   9  10   1       17.68       17.71      1.41 o
   6   9  10  -1       21.76       24.60      1.77 o
   6   9  10   0     1126.87     1138.13     23.29 o
   6   9  10   1        2.12        2.61      0.84 o
   7   9  10   0       39.17       38.03      1.91 o
   8   9  10  -1        5.69        6.36      0.93 o
   8   9  10   0      291.32      223.73      8.22 o
   9   9  10  -4        0.50        2.39      0.74 o
   0  10  10  -2        3.96        3.09      1.00 o
   0  10  10   0      110.81      122.19      6.36 o
   1  10  10   0      253.34      281.87      5.60 o
   1  10  10   1       15.24       14.11      1.08 o
   2  10  10  -2       10.11       10.54      1.01 o
   2  10  10  -1        2.15        2.65      0.69 o
   2  10  10   0       61.76       69.95      2.30 o
   2  10  10   1        2.35        2.82      0.84 o
   3  10  10  -2        2.20        2.08      0.62 o
   3  10  10  -1      121.66      129.48      2.73 o
   3  10  10   0      132.88      139.21      3.75 o
   3  10  10   1        7.65        7.13      1.00 o
   4  10  10  -1       18.02       17.67      1.31 o
   4  10  10   0       28.90       32.49      1.65 o
   4  10  10   1        4.09        3.04      0.77 o
   5  10  10  -1       27.73       32.32      1.72 o
   5  10  10   0       61.36       58.79      2.23 o
   5  10  10   1       19.65       18.00      1.32 o
   6  10  10   0        6.82       12.03      1.46 o
   7  10  10  -1       33.20       30.01      1.60 o
   7  10  10   0        9.32        5.26      0.95 o
   0  11  10   0       93.93      114.76      3.92 o
   1  11  10  -1       51.39       47.70      1.79 o
   1  11  10   0       31.04       34.45      1.55 o
   2  11  10  -1        9.22       10.92      0.95 o
   2  11  10   0       25.88       36.32      1.56 o
   3  11  10  -1        9.29       13.06      1.05 o
   3  11  10   0       28.39       30.17      1.50 o
   3  11  10   1        8.04        9.80      1.05 o
   4  11  10  -1       19.74       20.85      1.25 o
   4  11  10   0      196.72      220.64      5.60 o
   5  11  10  -1      113.54      111.41      2.75 o
   5  11  10   1        7.09        7.98      1.03 o
   6  11  10  -1       13.22       11.33      1.20 o
   6  11  10   0       99.41       84.41      4.23 o
   7  11  10  -1       19.29       19.06      1.39 o
   7  11  10   1        9.94        4.49      1.10 o
   0  12  10  -2        4.09        3.87      0.95 o
   0  12  10   0      279.33      283.75      7.55 o
   1  12  10   0      387.15      478.14      8.70 o
   1  12  10   1       20.06       15.49      1.12 o
   2  12  10  -2        1.68        2.72      0.69 o
   2  12  10   0       97.84       99.83      2.75 o
   3  12  10  -2        2.16        2.61      0.76 o
   3  12  10  -1       10.74       11.09      1.01 o
   3  12  10   0      194.47      228.96      5.09 o
   3  12  10   1        5.80        2.82      0.76 o
   4  12  10  -1       19.08       13.82      1.12 o
   4  12  10   0      116.21      111.24      3.23 o
   4  12  10   1        2.08        2.44      0.79 o
   5  12  10  -1       13.65       16.47      1.29 o
   5  12  10   0      182.51      173.81      6.38 o
   5  12  10   1       17.24       14.73      1.27 o
   6  12  10   0        8.09        6.74      1.08 o
   7  12  10  -1       12.37        7.92      0.96 o
   0  13  10   0      333.85      341.75      9.88 o
   1  13  10  -1       10.20        8.11      0.93 o
   1  13  10   0      277.21      282.42      6.00 o
   1  13  10   1        4.19        2.87      0.77 o
   2  13  10   0      462.22      434.47      8.01 o
   2  13  10   1       20.43       20.56      1.81 o
   3  13  10   0      170.88      164.22      4.02 o
   3  13  10   1        7.51        6.15      0.93 o
   4  13  10   0      168.76      155.42      4.35 o
   4  13  10   1       52.32       41.29      1.82 o
   5  13  10  -1        5.45        4.74      0.89 o
   5  13  10   0       60.10       51.42      2.51 o
   6  13  10   0      118.89       92.43      3.30 o
   0  14  10   0      195.80      198.53      5.33 o
   1  14  10  -1        3.95        3.49      0.83 o
   1  14  10   0      726.94      787.12     14.25 o
   2  14  10   0       89.28       84.34      2.51 o
   3  14  10  -1       23.06       19.15      1.32 o
   3  14  10   0      600.32      621.45     12.36 o
   3  14  10   1       19.58       16.81      1.31 o
   4  14  10  -1        8.62        8.42      1.34 o
   4  14  10   0       89.42       80.26      2.85 o
   4  14  10   1        3.08        3.32      0.83 o
   5  14  10   0      273.75      244.41      6.58 o
   5  14  10   1        7.68       10.64      1.91 o
   0  15  10   0       58.21       35.26      2.44 o
   1  15  10   0      220.20      188.01      4.47 o
   2  15  10   0       60.03       40.21      2.34 o
   3  15  10   0      174.87      145.71      3.92 o
   0  16  10   0       58.95       40.40      3.83 o
   1  16  10  -1        9.04        4.42      0.84 o
   1  16  10   0      263.85      181.81      6.03 o
   2  16  10   0       39.39       31.25      2.06 o
   3   1  11  -1      128.76       95.17      4.85 o
   4   1  11  -2        4.24        4.52      0.95 o
   4   1  11  -1       43.49       33.50      3.08 o
   5   1  11  -2        4.18        3.92      1.20 o
   0   2  11   0       27.95       74.52      3.75 o
   1   2  11  -1        8.39        6.50      1.17 o
   1   2  11   0        7.60       14.41      1.63 o
   2   2  11  -2        4.90        6.22      1.39 o
   2   2  11  -1       15.50       18.27      2.06 o
   2   2  11   0       25.23       24.93      2.56 o
   3   2  11  -1      123.84      108.23      3.49 o
   3   2  11   0       23.90       19.05      1.81 o
   4   2  11  -2        3.20        2.08      0.69 o
   4   2  11  -1        6.29        4.78      1.07 o
   4   2  11   0       47.82       30.34      2.25 o
   5   2  11  -1       90.73       66.36      3.76 o
   5   2  11   0       48.61       20.46      2.84 o
   6   2  11  -2        8.15        6.52      1.10 o
   6   2  11  -1       21.34       17.79      2.18 o
   6   2  11   0       46.44       34.07      3.20 o
   0   3  11   0      442.98      389.06     11.91 o
   1   3  11   0      855.80      777.34     16.71 o
   1   3  11   1        4.46        5.43      1.20 o
   1   3  11   3        0.73       16.42      2.10 o
   2   3  11  -1        9.45        9.94      0.98 o
   2   3  11   0     1573.43     1569.89     45.98 o
   2   3  11   1       13.95       10.40      1.51 o
   3   3  11   0      797.51      771.85     19.77 o
   4   3  11  -2        2.50        2.87      0.93 o
   4   3  11  -1       17.89       16.19      1.22 o
   4   3  11   0      188.00      149.88      5.00 o
   4   3  11   1       35.33       22.86      1.98 o
   5   3  11   0      251.35      198.28      7.20 o
   6   3  11  -1       24.86       24.67      1.84 o
   6   3  11   0      352.78      336.06     11.28 o
   0   4  11   0     2446.06     2558.81     69.14 o
   1   4  11  -1        5.37        7.00      0.81 o
   1   4  11   0      875.87      954.50     17.69 o
   1   4  11   1       28.81       29.16      1.82 o
   1   4  11   3        0.09        5.74      1.67 o
   2   4  11  -2        6.83        7.01      0.84 o
   2   4  11  -1        2.98        4.04      0.77 o
   2   4  11   0     1210.18     1017.65     36.12 o
   2   4  11   2        2.93        3.11      0.79 o
   3   4  11  -1       53.21       49.32      1.72 o
   3   4  11   0      363.12      397.72     12.94 o
   3   4  11   1       81.89       74.73      2.30 o
   4   4  11  -2        5.34        4.83      0.91 o
   4   4  11   0      929.09      903.28     22.30 o
   5   4  11  -1       48.14       47.14      1.81 o
   5   4  11   0       37.79       55.03      2.30 o
   6   4  11  -1        4.29        4.99      0.86 o
   6   4  11   0      147.93      151.43      4.90 o
   7   4  11  -1       25.03       19.87      1.75 o
   8   4  11  -2        8.49        6.29      1.65 o
   0   5  11  -2        4.58        3.71      0.96 o
   0   5  11   0      451.38      427.05     11.71 o
   0   5  11   2        7.47        5.74      1.07 o
   1   5  11  -2        3.59        6.34      0.95 o
   1   5  11  -1       17.87       21.25      1.22 o
   1   5  11   0        7.15        8.47      1.01 o
   2   5  11  -2        4.59        4.50      0.69 o
   2   5  11   0      339.09      303.72      6.57 o
   2   5  11   1       11.44       11.41      1.08 o
   3   5  11  -2        3.19        2.30      0.74 o
   3   5  11  -1       44.04       48.75      1.86 o
   3   5  11   0       34.93       35.50      1.70 o
   4   5  11  -2        2.53        4.40      1.20 o
   4   5  11  -1        0.88        2.11      0.70 o
   4   5  11   0      201.68      168.07      4.40 o
   5   5  11  -2        7.83        8.85      1.29 o
   5   5  11   0       32.42       28.83      1.67 o
   5   5  11   1        4.49        3.66      0.89 o
   6   5  11  -1        3.55        4.30      1.20 o
   6   5  11   0       99.22       70.62      3.75 o
   7   5  11  -1       26.83       24.48      1.60 o
   7   5  11   0       50.42       36.01      2.49 o
   0   6  11  -2       13.69       12.14      1.36 o
   0   6  11   0      625.25      687.29     17.93 o
   1   6  11  -2        3.35        2.51      0.76 o
   1   6  11  -1       11.80       12.34      1.39 o
   1   6  11   0      826.75      914.52     17.16 o
   1   6  11   1       15.50       17.00      1.20 o
   1   6  11   3        1.72        9.54      2.75 o
   2   6  11  -2        2.48        2.97      0.64 o
   2   6  11  -1       16.84       19.39      1.12 o
   2   6  11   0      123.46      127.55      3.25 o
   2   6  11   3        0.06        6.89      1.60 o
   3   6  11  -3        7.67        8.08      2.23 o
   3   6  11  -2        2.35        2.72      0.81 o
   3   6  11  -1      299.20      329.94      3.97 o
   3   6  11   0      455.48      471.42      9.47 o
   3   6  11   1        5.53        6.12      1.10 o
   4   6  11  -2        4.17        5.09      0.89 o
   4   6  11  -1       22.31       26.18      1.43 o
   4   6  11   0      313.06      330.14      7.55 o
   4   6  11   1        7.39       10.30      1.05 o
   5   6  11  -5        2.72        2.87      0.76 o
   5   6  11  -1      184.30      177.75      3.83 o
   5   6  11   0      326.72      335.95     10.37 o
   5   6  11   1        8.27        6.48      1.00 o
   6   6  11  -1       18.22       18.67      1.38 o
   6   6  11   0       35.91       35.81      1.86 o
   7   6  11  -1      128.19      125.13      5.57 o
   7   6  11   0       44.41       35.41      2.53 o
   0   7  11   0       69.50       65.38      3.09 o
   1   7  11  -1       17.78       15.57      1.12 o
   1   7  11   0      310.74      348.26      7.36 o
   2   7  11  -1        3.14        3.28      0.79 o
   2   7  11   0      511.84      557.97     10.50 o
   2   7  11   1        2.01        3.99      0.79 o
   2   7  11   2       10.93        6.26      0.79 o
   3   7  11  -1       30.30       30.75      1.44 o
   3   7  11   0      123.48      132.38      3.56 o
   3   7  11   1        8.02        9.11      1.03 o
   4   7  11   0       34.57       22.98      1.63 o
   5   7  11   0        9.10       15.16      1.38 o
   6   7  11  -1        3.76        3.37      1.00 o
   6   7  11   0      185.27      151.81      4.33 o
   6   7  11   1       12.38        9.52      1.17 o
   7   7  11  -2        3.65        2.68      0.84 o
   7   7  11  -1       20.11       20.34      1.43 o
   0   8  11   0      463.16      475.61     11.48 o
   1   8  11  -1       19.11       15.18      1.17 o
   1   8  11   0      427.53      458.51      9.37 o
   1   8  11   1       24.18       25.82      1.41 o
   2   8  11  -1        8.58       11.40      1.00 o
   2   8  11   0      388.02      397.62     10.69 o
   2   8  11   1       11.87       12.03      1.07 o
   2   8  11   2        2.81        2.48      0.74 o
   3   8  11  -1        2.61        4.01      1.12 o
   3   8  11   0      183.17      199.93      4.81 o
   4   8  11   0      172.89      184.02      4.86 o
   4   8  11   1       39.08       42.84      1.82 o
   5   8  11   0        9.33       12.65      1.51 o
   5   8  11   1       22.13       22.97      1.44 o
   6   8  11  -2        1.79        2.92      0.88 o
   6   8  11  -1       40.01       36.15      1.81 o
   6   8  11   0       43.45       51.19      2.27 o
   6   8  11   1       20.45       17.55      1.44 o
   6   8  11   2        1.85        3.03      0.98 o
   7   8  11  -1        8.01        7.62      1.05 o
   0   9  11  -2        7.13        5.33      1.36 o
   0   9  11   0       54.64       59.91      4.09 o
   1   9  11  -2        2.14        2.73      0.89 o
   1   9  11   0      252.79      276.66      5.55 o
   2   9  11  -2        5.96        4.16      0.91 o
   2   9  11  -1        9.44       10.69      1.08 o
   2   9  11   0        0.42        2.30      0.72 o
   2   9  11   1       38.21       40.17      1.65 o
   3   9  11  -1       22.95       19.25      1.34 o
   3   9  11   0      124.76      126.83      3.54 o
   3   9  11   1       28.77       32.27      1.58 o
   4   9  11  -1       23.77       28.30      1.75 o
   4   9  11   0       36.86       35.05      2.46 o
   4   9  11   1       27.80       26.22      1.55 o
   5   9  11  -1        1.50        3.32      1.01 o
   5   9  11   0       43.96       46.26      3.06 o
   5   9  11   1       11.69       10.74      1.51 o
   6   9  11  -1       29.06       28.91      1.67 o
   6   9  11   1       36.73       30.82      1.98 o
   7   9  11   0        3.77        3.61      1.10 o
   0  10  11   0      474.24      488.92     11.81 o
   1  10  11   0      490.11      535.40     10.02 o
   1  10  11   1       35.53       33.01      1.46 o
   1  10  11   2        4.31        2.97      0.88 o
   2  10  11  -1        3.64        3.49      0.72 o
   2  10  11   0      122.77      124.67      3.35 o
   3  10  11  -1        8.65        8.15      0.96 o
   3  10  11   0      397.76      410.48      9.63 o
   4  10  11   0      297.42      319.64      7.50 o
   5  10  11  -1        4.35        3.44      1.13 o
   5  10  11   0      459.85      453.31     11.33 o
   5  10  11   1       45.05       39.11      1.79 o
   6  10  11  -1        8.40        8.47      1.10 o
   6  10  11   0       57.56       55.56      2.49 o
   0  11  11   0      155.95      139.19      4.52 o
   1  11  11   0      874.72      900.89     19.15 o
   1  11  11   1        2.80        2.87      0.77 o
   2  11  11  -2        2.24        3.52      0.72 o
   2  11  11   0       42.53       38.90      1.67 o
   2  11  11   1        9.24        7.48      0.96 o
   3  11  11  -1        4.72        5.07      0.91 o
   3  11  11   0      553.67      586.06     12.57 o
   3  11  11   5        0.10        5.00      1.39 o
   4  11  11   0       69.22       68.02      2.61 o
   4  11  11   1        6.27        6.82      1.00 o
   5  11  11  -1        4.22        4.92      0.91 o
   5  11  11   0      200.58      219.92      5.60 o
   6  11  11   0        1.64        5.50      1.32 o
   0  12  11   0      231.58      241.54      6.72 o
   1  12  11  -1       34.62       28.95      1.50 o
   1  12  11   0        5.69        4.92      1.12 o
   1  12  11   1        5.30        6.74      1.19 o
   2  12  11  -2        9.64        5.78      0.98 o
   2  12  11   0       53.20       62.01      2.23 o
   3  12  11  -1        3.28        4.73      1.03 o
   3  12  11   0       14.31       12.55      1.24 o
   4  12  11   0       96.39       95.34      3.47 o
   4  12  11   1        4.68        4.37      0.95 o
   5  12  11  -1       49.23       37.49      1.93 o
   0  13  11   0      884.61      927.58     22.09 o
   1  13  11   0        9.15        9.09      1.03 o
   2  13  11   0      542.85      514.74      9.27 o
   2  13  11   1        5.50        4.07      0.83 o
   3  13  11  -1       14.47       10.93      1.19 o
   3  13  11   0       33.93       31.37      1.81 o
   3  13  11   1       13.54        9.40      1.12 o
   4  13  11   0      428.08      386.77      9.56 o
   5  13  11  -1        4.88        3.25      0.95 o
   0  14  11   0       38.55       32.59      2.18 o
   1  14  11   0       58.32       44.73      2.03 o
   1  14  11   1       12.60        5.71      0.96 o
   2  14  11  -1        4.62        3.25      0.96 o
   2  14  11   0       35.72       30.74      1.56 o
   3  14  11  -1       37.90       28.48      1.82 o
   3  14  11   0       19.63       15.69      1.93 o
   0  15  11   0      144.63       84.87      4.80 o
   1  15  11   0       15.53        6.05      0.93 o
   2  15  11  -1        6.64        3.82      0.93 o
   2  15  11   0      101.09       73.66      3.06 o
   0   3  12   0     2366.02     2253.04    101.91 o
   1   3  12  -1       18.14       15.59      1.74 o
   1   3  12   0     1404.12     1204.45     37.53 o
   2   3  12   0     1789.21     1539.64     70.41 o
   3   3  12  -1       94.00       85.08      3.39 o
   4   3  12  -1       18.89       18.03      1.82 o
   4   3  12   0     1231.20      962.19     44.88 o
   6   3  12  -2        4.91        4.14      1.38 o
   0   4  12   0       89.19       84.22      7.01 o
   1   4  12  -3        0.86       11.12      2.53 o
   1   4  12  -1       49.08       35.53      3.76 o
   1   4  12   0     1002.78      932.76     29.65 o
   1   4  12   1        7.21        9.56      1.56 o
   2   4  12  -3        0.06        5.78      1.34 o
   2   4  12  -1        8.30        5.05      1.34 o
   2   4  12   0      351.79      375.30     13.13 o
   3   4  12  -1       22.76       17.45      1.50 o
   3   4  12   0      680.49      611.83     20.08 o
   4   4  12  -1       30.02       20.66      1.98 o
   4   4  12   0       60.98       40.23      2.82 o
   5   4  12  -3        4.73        2.99      0.89 o
   5   4  12  -1      114.30      116.79      6.05 o
   1   5  12   0       46.27       33.90      1.91 o
   1   5  12   1        5.76        4.56      1.48 o
   2   5  12   0     1431.63     1433.90     29.91 o
   2   5  12   1        3.95        4.01      1.00 o
   3   5  12  -2        1.95        2.41      0.67 o
   3   5  12  -1       43.85       40.79      1.86 o
   3   5  12   0       44.95       36.27      2.60 o
   3   5  12   1      131.92      122.64      4.30 o
   4   5  12  -1        7.60        5.67      0.98 o
   4   5  12   0      385.73      331.62     11.86 o
   5   5  12  -1       16.64       12.33      1.39 o
   5   5  12   0        3.57        3.27      1.01 o
   5   5  12   1       91.02       64.46      4.88 o
   0   6  12  -2        4.13        3.52      1.00 o
   0   6  12   0     1221.47     1379.85     33.64 o
   1   6  12  -1        6.18        5.45      0.88 o
   1   6  12   0      744.94      667.28     12.89 o
   1   6  12   1       11.68        9.73      1.41 o
   2   6  12  -1       30.62       26.70      1.34 o
   2   6  12   0     1054.91     1051.60     19.48 o
   3   6  12   0      421.22      345.99      8.61 o
   3   6  12   1       11.34       10.78      1.87 o
   4   6  12  -1       10.99        6.45      0.91 o
   4   6  12   0      746.38      736.43     24.05 o
   4   6  12   1        4.35        3.94      1.15 o
   5   6  12  -1       13.53        8.96      1.55 o
   5   6  12   0      134.47       83.70      4.38 o
   6   6  12  -1       52.16       42.82      2.72 o
   6   6  12   0      344.43      278.86     15.30 o
   0   7  12   0     1061.71     1051.92     26.70 o
   1   7  12   0       13.43       14.80      1.32 o
   1   7  12   1       33.98       32.23      1.58 o
   2   7  12   0     1290.05     1342.05     24.58 o
   2   7  12   1       10.39        4.81      1.03 o
   3   7  12  -2        1.90        2.84      0.79 o
   3   7  12  -1       10.67       10.43      1.10 o
   3   7  12   0        9.04        7.70      1.00 o
   3   7  12   1       22.46       15.85      1.44 o
   4   7  12   0      561.53      545.70     14.87 o
   4   7  12   1       40.64       35.91      2.17 o
   5   7  12  -1        8.38        4.56      1.00 o
   5   7  12   1       76.09       32.90      2.20 o
   6   7  12   0      343.56      337.02     17.96 o
   0   8  12   0       20.47       19.55      1.77 o
   1   8  12  -1       20.92       22.74      1.34 o
   1   8  12   0     1759.51     1877.12     33.92 o
   1   8  12   1        9.58        8.35      1.56 o
   2   8  12  -2       14.77        8.75      1.53 o
   2   8  12  -1        9.02       10.06      1.15 o
   2   8  12   0      196.13      208.95      4.74 o
   3   8  12  -1        9.63       10.35      1.05 o
   3   8  12   0     1028.62     1054.33     25.05 o
   3   8  12   1        9.91        8.17      1.41 o
   4   8  12  -1        4.86        3.61      0.84 o
   4   8  12   1        4.01        3.76      0.96 o
   5   8  12  -1       50.07       37.10      2.32 o
   5   8  12   0      545.28      520.37     14.23 o
   5   8  12   1        6.57        7.41      1.58 o
   6   8  12  -1       16.05       11.48      2.68 o
   6   8  12   0        7.90       10.16      2.72 o
   0   9  12  -2        9.95        9.71      1.25 o
   0   9  12   0       63.87       63.93      3.51 o
   1   9  12   0     1175.53     1218.33     27.01 o
   1   9  12   3        0.11        4.62      1.24 o
   2   9  12   0      135.23      130.18      3.85 o
   3   9  12   0      761.60      786.17     16.37 o
   3   9  12   1        2.01        3.54      0.95 o
   4   9  12  -2        6.68        7.25      1.10 o
   4   9  12  -1        2.81        3.16      0.93 o
   4   9  12   0       62.04       40.84      1.99 o
   4   9  12   1        4.80        4.06      1.00 o
   5   9  12   0      300.66      273.54      8.41 o
   0  10  12  -2        5.30        3.49      1.08 o
   0  10  12   0       62.22       57.12      3.37 o
   1  10  12  -1       10.38        8.82      1.05 o
   1  10  12   0      481.22      477.42      9.76 o
   2  10  12  -1       52.39       50.44      2.32 o
   3  10  12  -1       14.54        6.24      0.91 o
   3  10  12   0      269.13      251.34      6.24 o
   4  10  12  -1       79.59       72.66      2.32 o
   4  10  12   0       38.00       33.26      1.98 o
   4  10  12   1       18.66       17.55      1.46 o
   5  10  12   0      130.88      122.02      5.81 o
   0  11  12   0      220.96      258.00      8.51 o
   1  11  12  -2        5.75        3.70      0.79 o
   1  11  12   0       61.01       65.24      2.32 o
   1  11  12   1       14.35       11.84      1.25 o
   2  11  12   0       89.64       90.11      2.78 o
   2  11  12   1       10.95        8.08      1.00 o
   3  11  12  -1        7.30        9.06      1.25 o
   3  11  12   0       51.94       47.27      2.48 o
   4  11  12  -1        6.11        7.77      1.05 o
   4  11  12   0      120.09      111.48      3.85 o
   4  11  12   1       44.24       32.75      2.68 o
   5  11  12  -2        8.30        6.46      1.10 o
   0  12  12   0       14.70       14.66      2.32 o
   1  12  12   0     1232.59     1181.09     19.27 o
   3  12  12   0      755.40      690.18     14.59 o
   3  12  12   1       28.14       16.45      1.70 o
   4  12  12  -1        4.80        3.03      0.96 o
   4  12  12   0       28.00       17.12      2.20 o
   0  13  12  -2        7.45        7.05      1.41 o
   0  13  12   0      125.24      104.97      4.38 o
   1  13  12   0      176.69      126.81      3.94 o
   1  13  12   1        6.34        4.92      1.15 o
   2  13  12   0       97.27       89.08      3.42 o
   3  13  12  -1       29.06       21.37      1.63 o
   3  13  12   0      140.26      102.23      5.36 o
   0  14  12   0       47.12       42.68      3.78 o
   3   3  13  -3        3.24        8.97      2.22 o
   0   4  13  -2       13.42       13.37      2.84 o
   1   5  13   0      532.28      605.26     26.32 o
   2   5  13   0      328.63      236.16     13.91 o
   3   5  13  -1       15.37       10.78      1.98 o
   1   6  13  -3        0.80        4.88      1.00 o
   1   6  13  -1       23.95       26.44      1.98 o
   1   6  13   0       12.77       16.09      2.06 o
   1   6  13   1       13.56       16.09      3.35 o
   2   6  13  -1        7.35        8.37      1.60 o
   2   6  13   0       17.12       28.21      2.61 o
   3   6  13   0       11.54        9.73      2.56 o
   4   6  13  -1       22.30       18.45      3.15 o
   0   7  13   0      580.16      553.16     28.54 o
   1   7  13   0       42.73       33.56      2.92 o
   2   7  13   0      569.86      509.25     17.43 o
   3   7  13  -1        8.58        7.15      1.27 o
   3   7  13   0       50.55       36.12      2.97 o
   4   7  13  -1        8.77       10.90      1.70 o
   0   8  13   0      286.07      245.17      8.78 o
   1   8  13  -1        5.10        5.59      1.58 o
   1   8  13   0      298.29      271.47     10.90 o
   2   8  13   0       82.96       50.52      3.56 o
   3   8  13   0      240.84      202.93     12.81 o
   4   8  13  -2        0.87        3.73      1.03 o
   4   8  13  -1       10.28        9.39      2.56 o
   0   9  13   0       58.45       74.40      4.86 o
   1   9  13  -1       12.83       10.23      1.38 o
   1   9  13   0      536.93      495.22     17.59 o
   1   9  13   1        7.09        7.10      1.84 o
   2   9  13  -1       10.47        5.91      1.03 o
   3   9  13  -1       43.55       39.73      2.01 o
   3   9  13   0      374.60      334.05     12.24 o
   4   9  13  -1       46.65       33.54      2.63 o
   0  10  13   0       31.15       22.07      2.84 o
   1  10  13   0       53.41       35.95      2.22 o
   0  11  13   0      693.32      614.30     21.25 o
   1  11  13   0      159.23      111.62      8.97 o
   2  11  13   0      458.39      380.01     21.06 o
   3  11  13  -1       11.42        6.07      1.62 o
   0  12  13   0      394.87      327.43     18.88 o
   4  13  13  -5        0.63        4.76      1.53 o
