# Supplementary material for: Modulated anharmonic ADPs are intrinsic to aperiodic crystals: a case study on incommensurate Rb2ZnCl4
Source: Acta Crystallogr B. 2011 May 14;67(Pt 3):205–17. doi: 10.1107/S0108768111013814 (PMC3098556; doi:10.1107/S0108768111013814)
Supplement: Supplementary file 3 [file b-67-00205-IIsup3.hkl]

#data_(A_rn2zncl4_A)
data_II
_audit_update_record
;
2011-01-25 # Formatted by publCIF
;
#=======================================================================
# Rb2ZnCl4 model A   Li Liang et al. STRUCTURE-FACTOR LIST

loop_
 _refln_index_h
 _refln_index_k
 _refln_index_l
 _refln_index_m_1
 _refln_F_squared_calc
 _refln_F_squared_meas
 _refln_F_squared_sigma
 _refln_observed_status
   4   0   0   2        4.65        4.59      0.48 o
   6   0   0   0    12153.31    13921.39    563.79 o
   6   0   0   2       37.78       36.03      1.36 o
   6   0   0   4        0.01        2.76      0.75 o
   8   0   0   0     9420.72    10405.77    297.32 o
   8   0   0   2        9.72       11.41      1.62 o
  12   0   0   0      461.93      358.08     12.88 o
   3   1   0   0        1.48       10.62      0.83 o
   3   1   0   1      277.26      207.71      1.65 o
   4   1   0   1      666.78      714.59      2.96 o
   4   1   0   2        2.80        1.41      0.22 o
   4   1   0   3        8.79        5.53      0.37 o
   5   1   0   0      134.94      176.06      4.32 o
   5   1   0   1        2.68        3.25      0.35 o
   5   1   0   2        4.78        5.16      0.39 o
   6   1   0   1      231.46      265.13      2.46 o
   6   1   0   3        0.44        2.33      0.39 o
   6   1   0   5        0.16        1.54      0.33 o
   7   1   0   0        0.74        8.42      0.92 o
   7   1   0   1       10.08       17.90      0.90 o
   8   1   0   1      157.24      176.43      2.48 o
   8   1   0   2        2.86        3.00      0.73 o
   8   1   0   3        3.88        2.55      0.55 o
   9   1   0   0       41.45       39.12      2.09 o
   9   1   0   1        4.14       10.60      0.86 o
  10   1   0   1       23.70       20.36      1.14 o
  11   1   0   0        1.25        7.11      1.25 o
  12   1   0   1       18.83       14.04      1.18 o
   3   2   0   1     1507.97     1039.60      3.47 o
   3   2   0   2        1.15        0.85      0.24 o
   3   2   0   5        1.49        1.75      0.29 o
   4   2   0   0      102.33       81.55      2.20 o
   4   2   0   1     1071.83     1142.22      3.93 o
   4   2   0   3       22.82        8.71      0.42 o
   4   2   0   5        3.10        3.12      0.29 o
   5   2   0   1     1381.85     1537.03      4.94 o
   5   2   0   2        0.45        0.97      0.29 o
   5   2   0   3        0.67        7.81      0.48 o
   5   2   0   5        0.32        1.12      0.26 o
   6   2   0   0      965.74      943.51     19.86 o
   6   2   0   1        3.53        6.87      0.50 o
   6   2   0   2        6.40        2.39      0.42 o
   7   2   0   1      897.57     1086.63      5.24 o
   7   2   0   3        1.11        6.10      0.59 o
   7   2   0   5        0.21        2.13      0.57 o
   8   2   0   1      286.09      369.33      3.45 o
   9   2   0   1      340.35      397.64      3.79 o
  10   2   0   0       75.25       71.61      2.98 o
  10   2   0   1       17.71       19.35      1.10 o
  11   2   0   1      125.29      132.61      2.66 o
  12   2   0   0        4.08        8.03      2.54 o
  12   2   0   1       23.45       22.27      1.76 o
   3   3   0   1        2.44        2.22      0.28 o
   3   3   0   2       36.13       15.34      0.55 o
   4   3   0   1      151.17      178.89      1.76 o
   4   3   0   2        1.21        1.08      0.22 o
   4   3   0   5        6.97        2.65      0.28 o
   5   3   0   1        3.00       10.14      0.59 o
   5   3   0   2       24.80       29.56      0.90 o
   5   3   0   3        1.36        1.89      0.31 o
   6   3   0   1      359.51      452.77      3.23 o
   6   3   0   3        3.47        5.57      1.07 o
   7   3   0   0     7724.05     9166.04    184.63 o
   7   3   0   2       55.75       67.03      1.43 o
   8   3   0   1       64.37       88.86      1.78 o
   8   3   0   5        2.57        2.76      0.51 o
   9   3   0   0     1127.23     1147.09     24.66 o
   9   3   0   1        3.29        8.31      0.79 o
   9   3   0   2        8.87       11.15      2.44 o
  10   3   0   1       84.49      112.18      2.22 o
  11   3   0   0      616.60      611.23     19.99 o
  11   3   0   2        7.58        9.33      1.93 o
   2   4   0   1      329.34      219.02      4.92 o
   2   4   0   2       23.75        6.80      1.08 o
   3   4   0   1       66.53       47.96      1.47 o
   4   4   0   1       24.83       12.92      0.59 o
   4   4   0   2        2.36        1.34      0.26 o
   4   4   0   3        3.09        1.18      0.24 o
   5   4   0   1       41.59       62.53      1.07 o
   5   4   0   5        1.23        2.00      0.40 o
   6   4   0   0     1085.12     1442.11     30.01 o
   6   4   0   1      241.76      276.21      2.35 o
   6   4   0   2        9.23        4.91      0.66 o
   6   4   0   3       14.96        8.34      0.64 o
   6   4   0   5        1.49        2.61      0.39 o
   7   4   0   1       19.27       25.56      1.10 o
   7   4   0   5        4.36        1.75      0.53 o
   8   4   0   0     1566.43     2021.84     41.80 o
   8   4   0   1       13.54       19.68      1.03 o
  10   4   0   0       32.68       28.70      1.91 o
  10   4   0   1       23.58       23.00      1.27 o
  12   4   0   0       90.29       72.98      3.56 o
  12   4   0   1       10.67        9.19      1.64 o
   1   5   0   1      549.00      413.04      4.74 o
   1   5   0   2       17.47        8.08      1.23 o
   1   5   0   3       16.74        3.79      1.03 o
   1   5   0   4        6.50        1.89      0.53 o
   2   5   0   1      801.74      635.21      9.15 o
   2   5   0   5        1.33        1.65      0.28 o
   3   5   0   0    12077.81     9787.50    211.36 o
   3   5   0   1      645.78      499.38      2.72 o
   3   5   0   3       58.66        9.63      1.12 o
   3   5   0   5       12.52        1.25      0.29 o
   4   5   0   1     1263.00     1231.79      3.79 o
   4   5   0   3        4.25        7.63      0.46 o
   4   5   0   4        5.37        0.88      0.22 o
   4   5   0   5        3.33        4.12      0.40 o
   5   5   0   0     6513.22     7309.99    172.37 o
   5   5   0   1       84.19       89.93      1.32 o
   5   5   0   2        7.43        8.99      0.61 o
   5   5   0   5        0.04        0.81      0.26 o
   6   5   0   1     1081.42     1231.94      4.78 o
   6   5   0   3        9.72       11.17      0.83 o
   6   5   0   5        2.34        3.82      0.61 o
   7   5   0   0     1903.78     1983.46     58.23 o
   7   5   0   1       18.45       22.14      0.83 o
   7   5   0   2        7.66        6.98      0.57 o
   7   5   0   3       11.72        3.00      0.92 o
   8   5   0   1      446.58      573.62      4.10 o
   8   5   0   2        0.93        1.97      0.57 o
   8   5   0   5        0.76        1.58      0.48 o
   9   5   0   0      769.19      959.98     20.73 o
   9   5   0   1       14.01       18.21      1.01 o
   9   5   0   2        7.65        9.61      0.97 o
  10   5   0   1      191.45      225.36      3.53 o
  11   5   0   0      130.68       91.08      3.53 o
   0   6   0   0    10223.07     8668.84    504.91 o
   0   6   0   2        8.27        2.98      0.62 o
   1   6   0   1       11.72       17.90      1.84 o
   1   6   0   5        0.25        1.30      0.33 o
   2   6   0   1        7.06        6.89      0.81 o
   2   6   0   2       28.97       11.80      1.03 o
   3   6   0   1       48.18       68.30      1.08 o
   3   6   0   2        1.18        2.96      0.37 o
   4   6   0   0     1793.55     1794.97     34.29 o
   4   6   0   1       10.74        9.57      0.46 o
   4   6   0   2        0.99        1.58      0.24 o
   4   6   0   4        0.71        1.76      0.29 o
   5   6   0   1       89.82      146.94      1.56 o
   5   6   0   2        1.74        2.28      0.33 o
   5   6   0   3        0.10        1.47      0.29 o
   6   6   0   0     3811.20     3920.73     80.04 o
   6   6   0   1        8.57       15.66      0.70 o
   6   6   0   2       13.38        4.76      0.48 o
   6   6   0   3        1.07        1.34      0.33 o
   7   6   0   1       27.43       56.43      1.40 o
   7   6   0   2        0.57        2.41      0.59 o
   8   6   0   0       16.76        9.10      1.05 o
   8   6   0   1        6.31       15.20      0.83 o
   9   6   0   1       38.27       55.80      1.65 o
  10   6   0   0      391.50      335.48      8.51 o
   1   7   0   1      607.87      600.81      7.22 o
   1   7   0   2       18.58        9.55      0.81 o
   1   7   0   3       30.02        9.28      0.88 o
   1   7   0   5        3.10        0.96      0.31 o
   2   7   0   1      229.63      194.18      4.12 o
   3   7   0   1       28.97       12.44      0.53 o
   3   7   0   2       50.27       18.69      0.72 o
   4   7   0   1      287.12      232.46      1.76 o
   4   7   0   2        2.31        1.29      0.24 o
   4   7   0   3        0.11        1.69      0.31 o
   5   7   0   0     6156.08     6692.20    128.81 o
   5   7   0   1      314.57      402.44      3.53 o
   5   7   0   2       23.55       11.94      0.55 o
   5   7   0   3       20.54        8.05      0.61 o
   5   7   0   4        0.36        1.05      0.31 o
   6   7   0   1      294.73      317.20      2.61 o
   6   7   0   2        1.86        2.33      0.57 o
   6   7   0   3        0.76        3.40      0.39 o
   7   7   0   0     4318.73     4994.19    101.83 o
   7   7   0   1        3.71        1.14      0.35 o
   7   7   0   2       46.65       28.04      1.05 o
   8   7   0   1       71.54       66.46      1.60 o
   9   7   0   0      352.65      374.00     12.66 o
   9   7   0   1       13.65       18.85      1.03 o
   9   7   0   2        8.14        7.35      1.12 o
  10   7   0   1       57.07       49.65      1.58 o
  11   7   0   0      334.38      253.31      9.65 o
   0   8   0   2       31.49       23.80      1.41 o
   0   8   0   4        4.85        1.34      0.40 o
   1   8   0   1       19.99       17.99      1.07 o
   1   8   0   2        3.54        2.09      0.50 o
   2   8   0   1       87.06       63.08      2.66 o
   2   8   0   2        4.27        1.95      0.48 o
   2   8   0   3        3.09        1.30      0.31 o
   3   8   0   1       90.76       68.98      1.18 o
   4   8   0   0    11111.08     9206.68    174.69 o
   4   8   0   1      158.19      130.81      1.56 o
   4   8   0   2        3.56        4.17      0.55 o
   4   8   0   3        3.63        2.35      0.40 o
   5   8   0   1      114.54      135.71      1.47 o
   5   8   0   2        7.04        7.00      0.44 o
   5   8   0   4        0.64        1.65      0.42 o
   6   8   0   0     3534.79     3272.93     65.52 o
   6   8   0   1       66.27       78.97      1.27 o
   6   8   0   2        3.33        3.53      0.40 o
   6   8   0   3        2.28        1.67      0.35 o
   7   8   0   1       56.06       86.91      1.47 o
   8   8   0   0     1267.49     1018.30     25.38 o
   8   8   0   1       11.90       16.24      0.81 o
   8   8   0   2        2.08        2.87      0.81 o
   9   8   0   1       29.93       36.11      1.36 o
  10   8   0   0      305.95      254.06      9.52 o
  10   8   0   1        3.94        4.50      0.75 o
   1   9   0   0     2062.60     2057.64    121.53 o
   1   9   0   1       63.28       59.99      2.24 o
   2   9   0   1       24.46        7.20      1.05 o
   3   9   0   0      794.67      625.82     18.52 o
   4   9   0   1       27.02        3.66      0.37 o
   5   9   0   0     1846.27     2032.35     55.11 o
   5   9   0   1       63.82       68.19      1.34 o
   5   9   0   2       10.72        8.01      0.61 o
   5   9   0   4        0.23        1.25      0.39 o
   6   9   0   1       71.22       41.60      1.07 o
   7   9   0   0       92.36       81.11      2.44 o
   7   9   0   2        0.55        1.56      0.51 o
   8   9   0   1       12.30        7.44      0.73 o
   9   9   0   0      531.99      559.28     11.01 o
   9   9   0   1       11.56        9.17      0.92 o
  10   9   0   1       19.17       13.05      1.14 o
   0  10   0   0     6698.83     6745.96    394.26 o
   0  10   0   2       29.05       15.97      1.43 o
   1  10   0   1       61.87       52.68      2.85 o
   1  10   0   5        0.37        1.01      0.33 o
   2  10   0   0     8056.78     8324.78    486.15 o
   2  10   0   1       44.05       25.36      1.82 o
   3  10   0   1      370.75      325.58      4.01 o
   4  10   0   0     2189.94     2105.41     53.53 o
   4  10   0   1       30.72       12.55      0.68 o
   4  10   0   2       14.06        7.90      0.64 o
   5  10   0   1      512.50      451.43      2.87 o
   6  10   0   0     1721.61     1610.95     32.41 o
   6  10   0   1       27.14       15.62      0.68 o
   7  10   0   1      298.73      308.95      3.05 o
   8  10   0   0       82.79       57.82      2.46 o
   9  10   0   1      183.04      168.72      3.05 o
   1  11   0   0      988.81      880.01     37.85 o
   1  11   0   1      340.54      335.24      4.96 o
   1  11   0   2       23.76       13.93      1.18 o
   1  11   0   3       24.39        6.25      0.90 o
   3  11   0   1       47.60       50.99      3.11 o
   3  11   0   2        8.36        2.24      0.66 o
   3  11   0   3        3.89        1.87      0.51 o
   5  11   0   0      448.77      248.98      7.28 o
   5  11   0   1      227.29      196.77      2.76 o
   5  11   0   3       16.50        2.83      0.55 o
   7  11   0   0      262.00      168.60      5.82 o
   7  11   0   1       18.19        8.42      0.75 o
   9  11   0   1       17.61       12.75      2.22 o
   0  12   0   0    15251.99    13934.56    812.63 o
   0  12   0   2       16.87       18.17      2.83 o
   1  12   0   3        0.01        4.30      1.16 o
   2  12   0   0    10690.50    10200.16    420.98 o
   2  12   0   2       11.15        3.71      0.92 o
   3  12   0   1       21.45       12.26      1.58 o
   4  12   0   0     6276.13     6081.54    356.47 o
   4  12   0   1       31.46       27.49      1.71 o
   4  12   0   2        6.25       10.20      1.54 o
   5  12   0   1       42.35       27.97      1.71 o
   5  12   0   2        1.07        3.07      0.64 o
   6  12   0   0     1641.64     1440.60     41.47 o
   6  12   0   1        1.54        3.97      0.75 o
   7  12   0   1       22.60       20.87      1.80 o
   8  12   0   0      878.45      577.27     36.93 o
   8  12   0   1       18.21       16.76      2.32 o
   1  13   0   0      510.31      547.32     34.78 o
   1  13   0   1        6.37        5.92      1.18 o
   2  13   0   1       85.18       95.95      3.66 o
   3  13   0   0      458.48      458.22     29.69 o
   3  13   0   1      131.15      149.29      5.60 o
   4  13   0   1      198.82      262.96      7.33 o
   5  13   0   0       46.20       40.48      5.05 o
   5  13   0   1        4.00        7.11      1.62 o
   6  13   0   1      146.48      187.68      6.50 o
   7  13   0   0      116.96       94.70      8.69 o
   7  13   0   1       33.52       24.66      3.82 o
   8  13   0   1      100.50       85.07      6.60 o
   0  14   0   0       18.30        7.15      2.26 o
   2  14   0   1       40.21       28.55      2.26 o
   4  14   0   0       32.14      100.31      8.95 o
   6  14   0   1       47.76       40.92      4.70 o
   1  15   0   0     4032.19     3859.69    160.96 o
   1  15   0   1        5.84        3.62      1.18 o
   3  15   0   1       15.56       25.58      3.88 o
   5  15   0   0     1782.91     1708.85    103.03 o
   7  15   0   0     1032.40      868.68     54.35 o
   7  15   0   1       11.97       10.29      2.83 o
   2  16   0   0       84.67       63.69      6.96 o
   4  16   0   1        9.95       14.42      2.28 o
   5  16   0   1        2.03       10.49      2.88 o
   6  16   0   0       79.94       26.33      4.50 o
   1  17   0   0       17.40       21.13      4.10 o
   2  17   0   1       23.03       14.77      3.36 o
   3  17   0   0       22.25       39.78      5.44 o
   3  17   0   1       37.42       34.21      4.67 o
   4  17   0   1       53.09       38.75      4.83 o
   5  17   0   3        0.07       62.44      6.17 o
   6  17   0   1       48.00       37.04      5.03 o
   3  18   0   1       25.97       30.02      4.50 o
   4  18   0   0      465.87      491.74     32.69 o
   3  19   0   1       10.11       13.85      3.62 o
   3   0   1  -1       19.24        8.51      0.51 o
   3   0   1   1       11.58        7.33      0.50 o
   4   0   1  -5        4.47        3.66      0.44 o
   4   0   1  -1      607.39      602.50      3.95 o
   4   0   1   1       17.48        9.54      0.59 o
   5   0   1  -1      111.50      121.58      2.11 o
   5   0   1   1       47.46       52.88      1.32 o
   5   0   1   5        0.16        1.43      0.39 o
   6   0   1  -5       16.96       20.10      1.12 o
   6   0   1  -3       75.61       92.07      2.61 o
   6   0   1  -1     2028.71     2410.56      9.50 o
   6   0   1   1      325.41      436.56      4.28 o
   6   0   1   3        6.12        4.67      0.59 o
   7   0   1  -1       80.45       83.20      2.28 o
   8   0   1  -3        6.54       31.84      4.06 o
   8   0   1  -1      162.61      208.97      4.35 o
   8   0   1   1      211.91      247.62      4.08 o
   9   0   1  -1       81.60      102.27      2.88 o
   9   0   1   1        5.44        6.08      1.01 o
  10   0   1  -1      408.16      506.95      6.32 o
  10   0   1   1       30.82       32.98      1.91 o
  11   0   1  -1       33.24       43.05      2.22 o
  11   0   1   1        2.44        4.34      1.10 o
  12   0   1   1       40.71       39.01      2.50 o
   3   1   1  -5        7.49        0.72      0.18 o
   3   1   1  -1      602.22      390.68      2.22 o
   3   1   1   0     1204.92      902.14     16.61 o
   3   1   1   1      222.51      168.13      1.69 o
   4   1   1  -5        0.27        1.45      0.24 o
   4   1   1  -3        6.07        2.48      0.29 o
   4   1   1  -2        6.54        1.47      0.28 o
   4   1   1  -1      165.06      174.19      1.53 o
   4   1   1   0        0.51        2.44      0.28 o
   4   1   1   1      135.91      123.27      1.30 o
   4   1   1   2       32.58       19.84      0.57 o
   4   1   1   3        3.85        5.37      0.40 o
   4   1   1   5        7.57        8.21      0.40 o
   5   1   1  -5        2.01        1.91      0.31 o
   5   1   1  -2        0.28        0.90      0.29 o
   5   1   1  -1      204.92      267.52      2.19 o
   5   1   1   0      358.21      374.07      6.78 o
   5   1   1   1      304.94      350.53      2.43 o
   5   1   1   2       15.30       14.57      0.68 o
   5   1   1   3        1.97        2.52      0.33 o
   5   1   1   4        4.00        1.47      0.28 o
   5   1   1   5        4.80        2.39      0.64 o
   6   1   1  -1       17.47       13.01      0.75 o
   6   1   1   0      234.58      253.88      4.34 o
   6   1   1   1       32.37       31.37      1.01 o
   6   1   1   2       51.21       42.67      1.19 o
   6   1   1   3       10.86       10.05      0.85 o
   6   1   1   4        3.59        3.31      0.40 o
   7   1   1  -1      104.48      124.45      1.89 o
   7   1   1   0      235.85      306.45      6.01 o
   7   1   1   1      270.51      394.48      3.25 o
   7   1   1   2        3.74        5.48      0.62 o
   7   1   1   3        0.31        2.65      0.50 o
   8   1   1  -1       80.49      117.43      2.39 o
   8   1   1   0        0.03        2.79      0.61 o
   8   1   1   1       15.15       16.43      0.88 o
   8   1   1   2       21.86       17.03      0.90 o
   8   1   1   3        0.34        1.98      0.59 o
   8   1   1   5        3.20        4.12      0.75 o
   9   1   1  -1       36.30       61.52      1.65 o
   9   1   1   0       88.35       85.59      2.24 o
   9   1   1   1       86.94      120.52      2.57 o
   9   1   1   2        3.52        4.78      1.36 o
  10   1   1  -1        5.94        4.72      0.75 o
  10   1   1   0       26.93       23.61      1.25 o
  10   1   1   2       12.75       11.83      0.96 o
  11   1   1   0       78.02      114.66      2.85 o
  11   1   1   1       55.33       76.36      2.26 o
  12   1   1  -1       15.95       18.58      1.67 o
   3   2   1  -1        9.38        9.81      0.57 o
   3   2   1   0     7498.20     6564.57    188.89 o
   3   2   1   1        9.73       11.69      0.55 o
   4   2   1  -4        0.72        0.88      0.24 o
   4   2   1  -3       17.10        4.98      0.33 o
   4   2   1  -2        9.65        7.53      0.40 o
   4   2   1  -1        4.85        3.58      0.29 o
   4   2   1   0     2722.87     2904.34     41.69 o
   4   2   1   1     1027.50     1108.81      4.85 o
   4   2   1   2        2.77        2.15      0.29 o
   4   2   1   3        6.84        6.36      0.51 o
   4   2   1   5        1.46        2.59      0.28 o
   5   2   1  -4        6.70        2.87      0.39 o
   5   2   1  -2        2.56        4.19      0.40 o
   5   2   1  -1        7.57        2.85      0.35 o
   5   2   1   0     3609.81     4272.07     70.91 o
   5   2   1   2        0.58        0.96      0.28 o
   5   2   1   3        0.28        1.71      0.29 o
   5   2   1   4        5.57        1.07      0.33 o
   5   2   1   5        0.63        1.16      0.26 o
   6   2   1  -3        2.64        1.75      0.35 o
   6   2   1  -2       28.56       21.31      0.79 o
   6   2   1  -1       95.47      138.01      2.04 o
   6   2   1   0      230.50      237.55      4.10 o
   6   2   1   1      183.68      223.09      2.37 o
   6   2   1   3        1.30        1.78      0.48 o
   7   2   1  -4        3.24        5.14      0.62 o
   7   2   1  -2       12.44       15.54      0.94 o
   7   2   1  -1        5.51        2.92      0.50 o
   7   2   1   0     1575.77     2088.54     30.47 o
   7   2   1   1        1.70        2.81      0.44 o
   8   2   1  -3        4.47        2.59      0.55 o
   8   2   1  -2        7.09        8.05      0.86 o
   8   2   1   0     1007.43     1317.80     21.00 o
   8   2   1   1      302.11      364.06      3.38 o
   8   2   1   2        4.25        3.91      0.70 o
   8   2   1   3        1.48        3.29      0.88 o
   8   2   1   5        0.64        1.53      0.48 o
   9   2   1  -2        8.10       10.47      1.23 o
   9   2   1  -1        3.87        5.03      0.70 o
   9   2   1   0      308.61      364.09      6.32 o
  10   2   1  -1       28.19       34.18      1.36 o
  10   2   1   0        5.36       13.76      1.01 o
  10   2   1   1       12.50       15.21      1.21 o
  11   2   1  -2        7.49       10.58      3.09 o
  11   2   1  -1        7.96        7.55      0.94 o
  11   2   1   0       67.27       81.97      2.35 o
  12   2   1   0      117.14      112.78      3.05 o
  12   2   1   1       30.08       22.10      1.34 o
   2   3   1   5        0.74        2.02      0.31 o
   3   3   1  -2        8.48        1.82      0.26 o
   3   3   1  -1       49.58       37.96      0.81 o
   3   3   1   0      931.34      837.81     17.33 o
   3   3   1   1      170.77      124.62      1.62 o
   4   3   1  -5        2.51        1.47      0.26 o
   4   3   1  -1      246.08      250.13      2.72 o
   4   3   1   0     1716.47     1904.01     26.53 o
   4   3   1   1      320.77      280.78      1.91 o
   4   3   1   3       12.00       10.84      0.59 o
   4   3   1   5        4.67        8.21      0.48 o
   5   3   1  -3        0.40        2.26      0.66 o
   5   3   1  -1       61.73       71.61      1.36 o
   5   3   1   0      175.06      213.44      3.58 o
   5   3   1   1       61.98       81.77      1.23 o
   5   3   1   2        2.37        1.43      0.28 o
   5   3   1   3       35.79        2.52      0.42 o
   6   3   1  -5        2.37        0.92      0.29 o
   6   3   1  -2        0.21        1.32      0.39 o
   6   3   1  -1      131.43      166.29      1.89 o
   6   3   1   0     2540.92     3066.55     72.49 o
   6   3   1   1       98.22      113.10      1.87 o
   6   3   1   2        8.04        3.75      0.42 o
   6   3   1   3        4.77        9.98      0.64 o
   6   3   1   4        1.01        2.46      0.51 o
   6   3   1   5        2.76        6.52      0.59 o
   7   3   1  -5        0.02        2.00      0.40 o
   7   3   1  -3        7.80       15.01      1.01 o
   7   3   1  -2        3.56        1.65      0.39 o
   7   3   1  -1      125.27      166.47      2.08 o
   7   3   1   0      190.72      191.02      3.55 o
   7   3   1   1       20.90       25.98      0.96 o
   8   3   1  -4        5.10        2.24      0.70 o
   8   3   1  -2       13.89        8.53      0.73 o
   8   3   1  -1      109.83      152.78      2.26 o
   8   3   1   0      173.25      221.80      4.13 o
   8   3   1   1       21.50       15.80      0.88 o
   8   3   1   3        1.98        3.33      0.66 o
   8   3   1   5        3.45        3.07      0.59 o
   9   3   1  -1       37.56       55.42      1.69 o
   9   3   1   0        7.76       18.15      1.05 o
  10   3   1  -1       32.43       40.57      1.47 o
  10   3   1   0      181.59      200.43      4.06 o
  10   3   1   2        6.48        5.07      0.77 o
  11   3   1  -1       28.90       36.20      1.67 o
  11   3   1   0       16.13        7.61      1.14 o
  12   3   1  -1       24.23       23.35      1.58 o
  12   3   1   1        1.55        3.12      1.01 o
   1   4   1   5        1.19        0.83      0.22 o
   2   4   1  -1      195.57      119.95      3.77 o
   2   4   1   0     1949.83     1555.88     78.09 o
   2   4   1   1      166.59      107.27      2.41 o
   3   4   1  -2        3.81        1.05      0.24 o
   3   4   1  -1       18.23        7.35      0.50 o
   3   4   1   0     7884.19     7297.18    129.89 o
   3   4   1   1       24.36       20.98      1.03 o
   3   4   1   2        7.82        2.94      0.33 o
   4   4   1  -3       12.90       19.35      1.64 o
   4   4   1  -2       25.09       16.33      0.53 o
   4   4   1  -1      141.60      135.07      1.41 o
   4   4   1   0      485.98      402.51      6.61 o
   4   4   1   1       15.55       27.69      0.70 o
   4   4   1   2        9.88        5.77      0.39 o
   5   4   1  -4        0.20        1.25      0.26 o
   5   4   1  -2       20.30       11.85      0.53 o
   5   4   1  -1       33.23       43.57      1.12 o
   5   4   1   0     3028.32     3096.72     43.31 o
   5   4   1   1       96.16      107.53      1.60 o
   5   4   1   2       23.54        6.63      0.51 o
   5   4   1   3        1.82        1.34      0.44 o
   5   4   1   5        0.14        1.14      0.33 o
   6   4   1  -5        1.79        2.54      0.42 o
   6   4   1  -3       12.32       13.27      0.62 o
   6   4   1  -2        8.50        7.63      0.51 o
   6   4   1  -1      259.69      287.36      2.94 o
   6   4   1   0     1600.14     1900.52     27.69 o
   6   4   1   1      129.59      230.82      2.52 o
   6   4   1   2        1.16        1.76      0.48 o
   6   4   1   3        0.97        1.34      0.37 o
   7   4   1  -2        5.26        1.32      0.40 o
   7   4   1  -1        4.11        5.88      0.57 o
   7   4   1   0      563.62      529.63      9.26 o
   7   4   1   2       20.31       16.78      0.90 o
   7   4   1   4        0.28        4.47      0.92 o
   8   4   1  -3        1.84        3.67      0.92 o
   8   4   1  -2       13.54       10.40      0.97 o
   8   4   1  -1       27.63       28.50      1.19 o
   8   4   1   0       14.74       44.54      1.41 o
   9   4   1  -1        7.39       13.30      0.90 o
   9   4   1   0      229.51      173.24      3.53 o
   9   4   1   1       17.47       21.90      1.08 o
   9   4   1   2       21.15       13.32      0.99 o
  10   4   1  -1       50.33       57.84      1.69 o
  10   4   1   0      336.38      381.66      6.67 o
  10   4   1   1       20.72       46.86      1.51 o
  11   4   1  -1        6.71        6.52      0.85 o
  11   4   1   0       25.13       15.40      1.10 o
  11   4   1   2        6.97        6.98      1.21 o
  12   4   1   0       22.61       20.63      1.98 o
   0   5   1   2        1.45        2.28      0.61 o
   1   5   1  -3        3.12        2.06      0.57 o
   1   5   1  -1       27.42       14.72      1.60 o
   1   5   1   0     1102.67      907.15     53.87 o
   1   5   1   1       67.88       57.48      1.76 o
   2   5   1  -1       91.84       49.06      1.87 o
   2   5   1   0    12947.54    10872.11    348.29 o
   2   5   1   1       11.35        5.99      0.42 o
   2   5   1   2        5.89        1.62      0.29 o
   2   5   1   5        0.66        1.05      0.28 o
   3   5   1  -1       59.01       83.27      1.21 o
   3   5   1   0     1612.80     1548.39     33.50 o
   3   5   1   1      168.42      166.64      1.82 o
   3   5   1   3       12.59        2.63      0.40 o
   4   5   1  -4        5.60        1.87      0.26 o
   4   5   1  -2        0.81        3.29      0.33 o
   4   5   1  -1        9.83        0.70      0.22 o
   4   5   1   0     5697.10     5709.27     78.96 o
   4   5   1   1        9.56        5.73      0.40 o
   4   5   1   2        2.76        0.94      0.29 o
   5   5   1  -3        2.21        3.38      0.61 o
   5   5   1  -2        8.48        5.92      0.50 o
   5   5   1  -1       33.88       22.93      0.81 o
   5   5   1   0        3.94        1.82      0.31 o
   5   5   1   1        0.54        1.65      0.31 o
   5   5   1   2       24.01       17.97      0.75 o
   6   5   1  -4        2.02        2.54      0.44 o
   6   5   1  -2        2.21        5.81      0.61 o
   6   5   1  -1      170.29      149.42      1.75 o
   6   5   1   0     2458.58     2616.35     37.87 o
   6   5   1   2        6.72        6.73      0.51 o
   6   5   1   5        3.41        1.49      0.48 o
   7   5   1  -2        3.09        1.19      0.37 o
   7   5   1  -1        9.16        7.28      0.57 o
   7   5   1   0      592.09      742.07     11.36 o
   7   5   1   1       56.09       90.51      1.80 o
   7   5   1   2        0.62        3.12      0.64 o
   8   5   1  -4        7.23        3.07      0.66 o
   8   5   1  -2        9.44       10.97      0.90 o
   8   5   1   0      560.91      638.04     12.66 o
   8   5   1   1        1.86        7.07      0.70 o
   9   5   1  -1       41.98       61.89      1.64 o
   9   5   1   0        1.61        5.33      0.92 o
   9   5   1   1        1.69        5.00      0.83 o
   9   5   1   2        5.81        8.65      0.83 o
  10   5   1  -2        5.03        6.10      1.03 o
  10   5   1  -1       58.57       57.14      1.93 o
  10   5   1   0      131.46      113.74      3.14 o
  10   5   1   1        4.52        7.40      0.83 o
  11   5   1  -1        8.80       10.80      1.07 o
  11   5   1   0      163.60      175.46      4.35 o
  11   5   1   1        3.80        8.07      1.08 o
   0   6   1  -2       11.80        4.78      0.73 o
   0   6   1   0     1182.71     1056.92     44.21 o
   1   6   1  -1        4.63        2.90      0.62 o
   1   6   1   0      588.20      504.99     16.06 o
   1   6   1   2        1.79        2.81      0.55 o
   1   6   1   3        1.34       17.64      0.73 o
   2   6   1   0     2152.67     1928.91     55.16 o
   2   6   1   1      572.70      375.32      3.29 o
   2   6   1   2        4.03        2.30      0.40 o
   2   6   1   3        0.16        6.27      0.57 o
   2   6   1   4        9.57        1.01      0.29 o
   3   6   1  -4        4.66        0.96      0.24 o
   3   6   1  -2        8.15        3.40      0.31 o
   3   6   1  -1        0.37        0.83      0.24 o
   3   6   1   0      194.63      184.98      4.24 o
   3   6   1   1        0.84        1.21      0.31 o
   3   6   1   4       18.66        1.36      0.37 o
   4   6   1  -3       36.91       11.70      0.48 o
   4   6   1  -2        3.08        2.00      0.28 o
   4   6   1  -1       22.56       28.52      0.66 o
   4   6   1   0      443.31      453.48      8.21 o
   4   6   1   1     1481.17     1356.23      4.50 o
   4   6   1   3        7.81       10.09      0.59 o
   5   6   1  -1       11.85        6.47      0.42 o
   5   6   1   0      395.92      524.21      8.18 o
   5   6   1   1        0.38        1.12      0.33 o
   5   6   1   3        1.17        1.51      0.46 o
   5   6   1   5        1.13        1.29      0.31 o
   6   6   1  -3       14.51       10.23      0.66 o
   6   6   1  -1       12.65       13.76      0.62 o
   6   6   1   0      546.47      712.88     10.84 o
   6   6   1   1      468.30      494.66      3.03 o
   6   6   1   2        2.22        1.84      0.40 o
   6   6   1   3        1.04        3.62      0.62 o
   6   6   1   5        1.04        1.82      0.42 o
   7   6   1  -2        1.53        1.87      0.51 o
   7   6   1  -1       18.06       14.28      0.70 o
   7   6   1   0       12.55       21.30      1.03 o
   8   6   1  -3       10.06        5.93      0.92 o
   8   6   1  -1        3.21        3.42      0.61 o
   8   6   1   0       29.98       21.13      1.29 o
   8   6   1   1      446.45      535.45      4.78 o
   8   6   1   3        1.50        5.26      0.66 o
   9   6   1  -1       15.47       16.26      1.05 o
   9   6   1   0       78.18      100.55      2.46 o
  10   6   1  -1       13.91       11.85      0.94 o
  10   6   1   0       66.86       77.93      2.48 o
  10   6   1   1       28.84       30.76      1.53 o
  11   6   1  -1       17.72       10.33      1.19 o
   0   7   1   0      547.54      457.51     16.72 o
   1   7   1  -3       14.00       19.81      1.86 o
   1   7   1  -2        6.64        2.94      0.61 o
   1   7   1  -1      203.17      145.64      2.66 o
   1   7   1   0     4532.47     4413.27    155.03 o
   1   7   1   1      441.95      390.94      4.17 o
   1   7   1   2        7.93        7.28      0.72 o
   1   7   1   3       24.15        3.42      0.83 o
   2   7   1  -4        2.31        2.63      0.62 o
   2   7   1  -2        5.04        6.30      0.83 o
   2   7   1  -1       31.28       26.85      1.16 o
   2   7   1   0        5.13        7.97      0.55 o
   2   7   1   1       43.87       39.03      0.99 o
   2   7   1   2        5.54        1.89      0.35 o
   3   7   1  -5        2.78        2.35      0.33 o
   3   7   1  -3       13.40       13.95      1.14 o
   3   7   1  -1      615.90      599.07      3.40 o
   3   7   1   0     1700.74     1485.66     30.43 o
   4   7   1  -2        1.62        0.99      0.24 o
   4   7   1  -1       20.50       21.08      0.62 o
   4   7   1   0      216.97      162.14      3.18 o
   4   7   1   1      128.17      128.60      1.58 o
   4   7   1   2       11.26       11.59      0.59 o
   4   7   1   3        6.59        1.91      0.40 o
   5   7   1  -1       34.35       38.94      0.96 o
   5   7   1   0     1781.71     1945.59     29.33 o
   5   7   1   1      435.39      385.70      2.48 o
   5   7   1   3       17.41        4.96      0.50 o
   5   7   1   5        6.24        1.98      0.48 o
   6   7   1  -2        4.33        6.43      0.57 o
   6   7   1  -1       59.02       79.07      2.37 o
   6   7   1   0       12.77       42.08      1.14 o
   6   7   1   1       34.58       49.30      1.14 o
   6   7   1   2       19.46       12.64      0.64 o
   7   7   1  -5        0.75        2.83      0.48 o
   7   7   1  -3        4.33        8.60      0.96 o
   7   7   1  -1      401.82      439.19      3.16 o
   7   7   1   0      138.29      101.15      2.22 o
   7   7   1   1       49.34       38.09      1.07 o
   7   7   1   2        5.31        7.18      0.64 o
   8   7   1  -1        5.47       12.73      0.79 o
   8   7   1   0       43.29       20.10      1.01 o
   8   7   1   1       30.96       37.47      1.18 o
   8   7   1   2       10.73       11.94      0.75 o
   9   7   1  -1       76.60       75.61      2.08 o
   9   7   1   0      414.79      505.50      8.27 o
   9   7   1   1       57.02       51.32      1.49 o
  10   7   1  -1       17.79       19.57      1.16 o
  10   7   1   0        2.12       12.94      1.01 o
  11   7   1  -1       49.21       46.23      2.19 o
  11   7   1   0       23.98       13.87      1.32 o
  11   7   1   1       15.26        8.67      1.08 o
   0   8   1  -2       15.09        4.65      0.94 o
   0   8   1   0     2184.56     1877.00     66.26 o
   0   8   1   2       29.55       18.48      0.85 o
   1   8   1  -2        2.69        2.74      0.77 o
   1   8   1  -1       64.12       67.73      1.71 o
   1   8   1   0      689.96      596.55     10.91 o
   1   8   1   1      114.11      102.18      1.82 o
   1   8   1   3        4.31        2.77      0.64 o
   1   8   1   5        1.57        3.42      0.44 o
   2   8   1  -2       16.48       10.69      0.85 o
   2   8   1  -1       76.73       56.72      1.45 o
   2   8   1   0       46.68       23.15      1.25 o
   2   8   1   1        2.12        1.25      0.29 o
   3   8   1  -2        4.27        1.10      0.28 o
   3   8   1  -1      104.73       59.63      1.32 o
   3   8   1   0      290.72      363.17     10.77 o
   3   8   1   1        6.84        4.21      0.46 o
   3   8   1   5        0.63        1.36      0.37 o
   4   8   1  -3        5.56        3.58      0.42 o
   4   8   1  -2       26.01       12.18      1.19 o
   4   8   1  -1      107.73       73.87      1.12 o
   4   8   1   0      433.02      370.60      6.61 o
   4   8   1   1        3.76        9.26      0.59 o
   4   8   1   2       13.52        8.53      0.70 o
   5   8   1  -1        0.91        2.04      0.31 o
   5   8   1   0       38.81       57.49      1.34 o
   5   8   1   1      118.38      111.15      1.45 o
   5   8   1   3       10.34        3.49      0.72 o
   6   8   1  -5        2.16        1.38      0.31 o
   6   8   1  -3        6.45        7.15      0.79 o
   6   8   1  -1      170.37      167.63      1.76 o
   6   8   1   0      491.63      488.45      7.17 o
   6   8   1   1       11.27       34.34      0.97 o
   7   8   1  -1       45.78       26.44      0.86 o
   7   8   1   0        7.35       29.12      1.07 o
   8   8   1  -3        0.77        5.18      1.08 o
   8   8   1  -2        8.82        6.34      0.68 o
   8   8   1  -1       59.15       70.76      1.60 o
   8   8   1   0        6.83        1.89      0.53 o
   8   8   1   1       28.73       58.34      1.38 o
   9   8   1  -1       22.76       12.99      0.85 o
   9   8   1   1       34.33       37.69      1.60 o
  10   8   1  -1       41.53       40.20      1.71 o
  10   8   1   0      214.74      220.40      4.39 o
  10   8   1   1       10.02       31.88      1.53 o
   0   9   1   0     5136.64     5055.46    119.49 o
   0   9   1   2       11.75        7.52      0.64 o
   1   9   1  -3       15.21        6.06      0.92 o
   1   9   1  -2        4.79        3.82      0.53 o
   1   9   1  -1      120.30      130.04      2.57 o
   1   9   1   0      942.17      836.98     18.69 o
   1   9   1   1      457.30      439.35      4.08 o
   1   9   1   2        7.66        3.45      0.37 o
   1   9   1   3       14.89        3.56      1.05 o
   1   9   1   5        4.84        1.30      0.37 o
   2   9   1  -1       28.18       14.61      1.05 o
   2   9   1   0     5598.65     5247.81     89.10 o
   2   9   1   1       40.80       31.73      0.99 o
   2   9   1   3        3.75        3.36      0.97 o
   2   9   1   5        1.55        1.82      0.40 o
   3   9   1  -5        8.28        4.58      0.51 o
   3   9   1  -3       25.00        4.96      0.96 o
   3   9   1  -2        1.68        1.64      0.35 o
   3   9   1  -1     1041.86      948.00      4.89 o
   3   9   1   0      461.08      444.81      9.21 o
   3   9   1   1       61.68       75.04      1.51 o
   3   9   1   2        3.62        1.41      0.42 o
   3   9   1   3       33.66        4.70      0.59 o
   4   9   1  -4        3.21        1.01      0.28 o
   4   9   1  -2        7.19        5.14      0.46 o
   4   9   1  -1       48.87       23.41      0.90 o
   4   9   1   0     2112.05     1979.14     38.15 o
   4   9   1   1       60.09       52.11      1.34 o
   4   9   1   2       14.18       11.34      0.96 o
   4   9   1   3        5.24        6.56      0.81 o
   4   9   1   5        3.53        4.24      0.61 o
   5   9   1  -3        4.22        1.73      0.46 o
   5   9   1  -1       11.80       16.56      0.66 o
   5   9   1   0      504.03      371.55      6.14 o
   5   9   1   1      418.13      376.11      2.90 o
   5   9   1   2        5.09        2.24      0.44 o
   5   9   1   3        0.66        4.80      0.92 o
   5   9   1   5        2.76        2.08      0.46 o
   6   9   1  -2        4.03        2.54      0.57 o
   6   9   1  -1       49.86       34.89      0.88 o
   6   9   1   0     1285.06     1092.94     15.95 o
   6   9   1   1       13.37       10.62      0.62 o
   6   9   1   3        4.25        4.19      0.92 o
   6   9   1   5        5.15        3.49      0.83 o
   7   9   1  -5        3.39        1.25      0.37 o
   7   9   1  -1      216.15      238.83      2.39 o
   7   9   1   0       48.97       37.80      1.30 o
   7   9   1   1       14.65       16.59      0.77 o
   8   9   1  -2        5.82        4.19      0.62 o
   8   9   1  -1       19.26        8.82      0.72 o
   8   9   1   0      183.49      149.95      3.44 o
   8   9   1   2        7.38        3.60      0.88 o
   9   9   1   0      107.42       73.48      2.00 o
   9   9   1   1      100.03      101.37      2.48 o
  10   9   1  -1       19.26       13.80      1.18 o
  10   9   1   0      103.70       67.20      2.87 o
   0  10   1   0     1177.65     1004.37     24.90 o
   1  10   1  -2        1.84        2.98      0.55 o
   1  10   1  -1       14.40       10.46      0.85 o
   1  10   1   0     1327.60     1290.61     23.17 o
   1  10   1   1       13.50       10.07      0.79 o
   2  10   1  -3        4.83        7.48      1.71 o
   2  10   1  -2       17.59       11.06      1.14 o
   2  10   1  -1      117.57      124.54      2.26 o
   2  10   1   0      462.05      534.70     10.69 o
   2  10   1   1       12.99        2.50      0.44 o
   2  10   1   2       23.05       17.62      0.88 o
   2  10   1   4        1.33        1.69      0.40 o
   3  10   1  -2        4.11        6.52      0.88 o
   3  10   1  -1       14.74       21.90      1.36 o
   3  10   1   0      992.29     1013.28     22.66 o
   3  10   1   1       31.84       40.81      1.53 o
   4  10   1  -3        3.79        1.89      0.51 o
   4  10   1  -1       82.49      108.67      2.52 o
   4  10   1   0     1309.96     1193.24     24.64 o
   4  10   1   1        0.06        2.94      0.48 o
   5  10   1   0     1071.42     1125.53     22.27 o
   6  10   1  -5        0.45        1.54      0.39 o
   6  10   1  -3        7.00        3.05      0.64 o
   6  10   1  -2       19.42       12.33      0.64 o
   6  10   1  -1      196.06      215.75      2.35 o
   6  10   1   0      428.87      491.94      8.27 o
   6  10   1   1        4.33        2.48      0.46 o
   6  10   1   2        8.67        4.63      0.55 o
   7  10   1  -1        5.68        6.82      0.57 o
   7  10   1   0      256.04      293.17      6.01 o
   7  10   1   1       25.99       28.46      1.19 o
   8  10   1  -1       21.73       26.75      0.99 o
   8  10   1   0      564.09      538.01     10.29 o
   9  10   1  -2        5.38        4.32      1.01 o
   9  10   1   0      175.93      179.28      4.63 o
  10  10   1  -1       29.66       26.70      3.20 o
  10  10   1   0       88.68       73.19      5.66 o
   0  11   1  -2        3.67        2.94      0.96 o
   0  11   1   0     2569.99     2507.26     87.96 o
   1  11   1  -1       31.52       33.33      1.47 o
   1  11   1   0      495.39      483.40     13.38 o
   1  11   1   1        3.33        8.31      0.96 o
   1  11   1   2        0.55        2.20      0.64 o
   2  11   1  -2        4.95        3.18      0.83 o
   2  11   1  -1       13.51        7.02      0.73 o
   2  11   1   0     1928.93     1765.98     31.70 o
   2  11   1   1        1.87        2.55      0.48 o
   3  11   1  -1       42.22       28.76      1.45 o
   3  11   1   0       60.72       59.57      3.55 o
   3  11   1   1       17.07        3.20      0.61 o
   4  11   1  -1       18.96       11.52      1.30 o
   4  11   1   0     1334.99     1359.17     30.94 o
   4  11   1   1        8.83        8.78      0.70 o
   4  11   1   2       15.33        5.13      0.66 o
   5  11   1  -1       59.93       34.86      1.41 o
   5  11   1   0      272.80      297.43      6.03 o
   5  11   1   1        0.95        2.15      0.46 o
   6  11   1  -1       24.99       11.74      0.79 o
   6  11   1   0      515.56      492.49     10.80 o
   7  11   1  -1       10.95        4.41      0.61 o
   7  11   1   0       10.65        9.46      0.72 o
   8  11   1  -1       16.14        6.82      0.83 o
   8  11   1   0      203.67      179.81      5.13 o
   8  11   1   1       26.89       24.92      1.43 o
   9  11   1   0      132.86      135.51      8.05 o
   0  12   1   0      714.24      625.21     23.06 o
   1  12   1  -1        5.18        7.57      0.88 o
   1  12   1   0     4293.06     3948.60    101.87 o
   1  12   1   1       15.92       11.58      0.77 o
   2  12   1  -2        7.83        7.26      1.14 o
   2  12   1  -1       25.51       17.64      1.71 o
   2  12   1   0      494.31      459.46     11.08 o
   2  12   1   1       25.13       15.29      0.90 o
   3  12   1  -1       14.87        6.56      1.01 o
   3  12   1   0     2689.51     2175.60     47.99 o
   3  12   1   2        2.57        3.55      0.85 o
   4  12   1  -3       11.15       13.10      2.30 o
   4  12   1  -1      159.99      121.40      2.50 o
   4  12   1   0      416.29      392.30      9.63 o
   4  12   1   1      110.17      100.91      2.06 o
   5  12   1  -2        4.65        3.77      1.21 o
   5  12   1   0     1498.61     1089.10     25.76 o
   5  12   1   1       28.46       23.96      1.19 o
   6  12   1  -1       28.58        9.76      1.08 o
   6  12   1   0      104.32       99.66      3.93 o
   6  12   1   1        3.09        2.32      0.64 o
   7  12   1  -1       22.22        8.21      1.54 o
   7  12   1   0      370.72      161.99      4.19 o
   7  12   1   2        7.52        5.55      1.03 o
   8  12   1  -1       67.05       38.73      2.77 o
   8  12   1   0      111.03       72.58      7.33 o
   8  12   1   1       11.63       10.69      1.21 o
   0  13   1  -2        5.62       12.31      1.78 o
   0  13   1   0      416.79      418.54     19.24 o
   1  13   1  -1       22.80       31.49      2.17 o
   1  13   1   0     2207.29     1921.24     47.99 o
   1  13   1   1       68.48       56.45      2.04 o
   1  13   1   2        5.98        3.25      0.72 o
   2  13   1   0      294.64      212.35      8.76 o
   2  13   1   1       14.87       15.47      1.29 o
   3  13   1  -1      180.92      121.00      5.03 o
   3  13   1   0     1661.80     1463.20     58.06 o
   3  13   1   1       12.28       18.76      1.56 o
   4  13   1   0      240.01      196.35      6.71 o
   4  13   1   1       13.39       11.36      1.01 o
   4  13   1   2        9.42        6.12      1.40 o
   5  13   1   0      582.10      412.49     12.51 o
   5  13   1   1       97.97       66.86      2.11 o
   6  13   1   0       61.01       43.86      2.48 o
   6  13   1   1       20.80       23.26      1.62 o
   7  13   1  -1       82.24       68.48      4.13 o
   7  13   1   0      413.88      340.33     12.24 o
   8  13   1   0       43.72       21.77      3.88 o
   0  14   1   0       43.06       77.98      5.24 o
   1  14   1  -1        8.89        8.05      1.38 o
   1  14   1   0      240.44      210.44      7.68 o
   2  14   1  -2       15.82        6.80      1.67 o
   2  14   1  -1       23.25       17.01      1.87 o
   2  14   1   1       75.00       60.56      2.46 o
   2  14   1   2       11.47       11.17      1.47 o
   3  14   1  -1        6.35       14.11      2.96 o
   3  14   1   0      126.01      132.44      7.68 o
   3  14   1   1       39.29       39.40      2.72 o
   4  14   1  -1       46.07       56.91      3.80 o
   4  14   1   1      156.08      117.76      4.58 o
   6  14   1  -2       12.85        7.22      1.73 o
   6  14   1  -1       61.57       55.14      5.46 o
   6  14   1   0       15.93       22.80      2.83 o
   6  14   1   1      120.07      102.62      5.07 o
   7  14   1   1       34.57       25.87      2.85 o
   8  14   1   1       60.40       20.27      3.73 o
   0  15   1  -2        5.95        4.45      1.47 o
   1  15   1  -1       30.88       20.25      1.78 o
   1  15   1   0      353.44      313.56     10.82 o
   1  15   1   1       50.83       58.21      3.16 o
   2  15   1  -1       15.96        9.94      1.95 o
   3  15   1  -1        9.75       15.09      2.22 o
   3  15   1   0      302.32      226.78     16.67 o
   3  15   1   1        3.58       11.04      2.00 o
   4  15   1  -1       21.85       14.55      3.00 o
   5  15   1   0      149.11      115.50     10.29 o
   5  15   1   1       99.69      118.77      5.60 o
   7  15   1  -1       41.67       28.59      3.05 o
   7  15   1   0      109.09       59.13      6.73 o
   7  15   1   1        4.18        7.00      1.86 o
   0  16   1   0      198.99      220.55     11.59 o
   1  16   1   0     1326.63     1183.56     41.97 o
   2  16   1   0      181.61      143.56      8.43 o
   3  16   1   0      787.25      724.62     46.34 o
   4  16   1   0      247.24      259.61     13.30 o
   5  16   1   0      345.95      303.84     21.52 o
   6  16   1  -1       17.00       20.91      3.71 o
   6  16   1   0      207.19      184.08     14.44 o
   6  16   1   1       13.02       15.60      2.41 o
   0  17   1   0      790.39      712.71     32.21 o
   1  17   1  -1        5.92        5.84      1.75 o
   1  17   1   0      295.97      254.40     10.82 o
   2  17   1   0      644.91      619.90     28.32 o
   3  17   1  -1       27.36       43.42      5.22 o
   3  17   1   0      181.52      175.57     14.20 o
   4  17   1  -1        9.64        8.53      1.97 o
   4  17   1   0      376.02      333.28     23.48 o
   6  17   1   0      144.87       95.46      9.30 o
   6  17   1   1        7.09        9.61      3.00 o
   0  18   1   0      293.97      209.80     11.37 o
   1  18   1   0      342.33      308.97     21.88 o
   2  18   1   0      203.32      178.82     14.39 o
   3  18   1   0      261.71      292.71     21.22 o
   4  18   1   0      167.66      164.10     13.71 o
   5  18   1   0      144.64      159.56     13.40 o
   3  19   1   0      280.30      237.53     17.99 o
   5  19   1   0      148.83       81.03      8.53 o
   3   0   2  -2        4.64        2.13      0.31 o
   3   0   2   0     5968.67     5267.60    123.15 o
   4   0   2  -4        4.02        1.27      0.42 o
   4   0   2  -2       53.72       36.91      1.03 o
   4   0   2   0      870.46      881.17     18.37 o
   4   0   2   2       27.55       12.79      0.68 o
   5   0   2  -2        0.44        3.40      0.48 o
   5   0   2   0     3516.18     4370.68    125.22 o
   5   0   2   2        3.00       12.29      1.01 o
   6   0   2  -4       11.23       10.25      1.27 o
   6   0   2  -2       66.19       59.20      1.73 o
   6   0   2   0      712.16      770.04     15.34 o
   6   0   2   2        1.29        1.43      0.46 o
   7   0   2  -2        2.53        5.29      0.75 o
   7   0   2   0     1297.55     1575.31     32.71 o
   7   0   2   2        1.54        3.79      0.68 o
   8   0   2  -2       39.67       37.13      1.78 o
   8   0   2   0      314.88      427.23      9.28 o
   8   0   2   2       19.68       16.70      1.45 o
   9   0   2   0      401.99      568.62     13.06 o
   9   0   2   2        2.37        9.46      1.73 o
  10   0   2  -4        3.01        5.48      1.64 o
  10   0   2  -2        9.76        9.11      1.78 o
  11   0   2   0       67.19       46.07      2.44 o
  12   0   2   0       63.39       63.67      2.92 o
   3   1   2   0     9738.36     8956.47    163.00 o
   3   1   2   1      359.98      282.60      2.00 o
   3   1   2   2        5.17        2.13      0.29 o
   3   1   2   3       26.19        7.11      0.62 o
   4   1   2  -5        0.97        2.83      0.28 o
   4   1   2  -2        2.02        2.43      0.29 o
   4   1   2  -1       32.12       38.46      0.88 o
   4   1   2   0     1034.84     1156.42     19.55 o
   4   1   2   1      422.95      405.34      2.26 o
   4   1   2   2        1.19        2.46      0.29 o
   4   1   2   3       18.59       11.30      0.62 o
   5   1   2  -2       12.10        5.97      0.42 o
   5   1   2  -1       23.47       29.97      1.10 o
   5   1   2   0     6634.72     7541.73    110.89 o
   5   1   2   1      208.75      211.90      1.91 o
   5   1   2   2        7.04        4.08      0.37 o
   5   1   2   3       17.73       13.82      0.70 o
   6   1   2  -5        0.96        1.69      0.40 o
   6   1   2  -1      115.84      157.67      1.87 o
   6   1   2   0     3331.53     3972.73     72.21 o
   6   1   2   1      666.66      744.85      3.91 o
   6   1   2   3        9.58       14.52      0.66 o
   6   1   2   5        1.00        1.69      0.40 o
   7   1   2  -1       28.69       30.94      1.03 o
   7   1   2   0     1889.85     2324.22     31.53 o
   7   1   2   1      187.93      236.00      2.46 o
   7   1   2   2       18.06       14.33      0.73 o
   7   1   2   3       13.67       13.36      0.96 o
   7   1   2   4        0.34        2.68      0.62 o
   8   1   2  -2        5.14        4.67      0.83 o
   8   1   2  -1       61.03       73.74      1.64 o
   8   1   2   0       45.91       61.00      2.00 o
   8   1   2   1      165.41      192.64      2.52 o
   8   1   2   3        2.04        5.99      1.19 o
   9   1   2  -2       10.07        4.76      0.79 o
   9   1   2  -1       29.68       41.29      1.41 o
   9   1   2   0      903.14      994.82     16.33 o
   9   1   2   1       59.17       66.94      1.98 o
   9   1   2   2        8.46        6.12      0.94 o
  10   1   2   0      209.18      235.19      4.58 o
  10   1   2   1      154.76      193.15      2.87 o
  11   1   2  -1        6.27        3.56      0.81 o
  11   1   2   0      123.73      131.16      3.09 o
  11   1   2   1       26.03       28.02      1.32 o
  11   1   2   2        7.82        5.02      1.32 o
  12   1   2  -1       37.80       38.51      1.54 o
  12   1   2   1       20.74       17.42      1.32 o
   2   2   2   1       50.89       35.32      2.00 o
   3   2   2  -5        3.83        4.85      0.55 o
   3   2   2  -2        5.14        1.10      0.26 o
   3   2   2  -1      353.21      302.21      2.33 o
   3   2   2   0     1691.67     1570.01     32.12 o
   3   2   2   1       35.16       23.92      0.79 o
   3   2   2   5        6.37        3.31      0.39 o
   4   2   2  -5        5.91        6.45      0.40 o
   4   2   2  -3       29.87       12.73      0.72 o
   4   2   2  -2        2.44        3.55      0.31 o
   4   2   2  -1      457.86      491.32      2.66 o
   4   2   2   0     4006.90     4311.55     71.02 o
   4   2   2   1       47.77       57.86      1.01 o
   4   2   2   2        2.93        1.82      0.31 o
   5   2   2  -5        5.91        8.21      0.59 o
   5   2   2  -3       12.10        1.14      0.29 o
   5   2   2  -2        2.54        2.55      0.44 o
   5   2   2  -1      152.64      161.55      1.67 o
   5   2   2   0     1527.94     1855.98     31.11 o
   5   2   2   1      326.68      396.96      2.61 o
   5   2   2   5        8.99        4.06      0.40 o
   6   2   2  -3       11.92        5.86      0.48 o
   6   2   2  -2        0.29        1.71      0.51 o
   6   2   2  -1       29.84       38.24      1.01 o
   6   2   2   0     3998.56     4702.64     67.62 o
   6   2   2   1      268.06      281.30      2.46 o
   6   2   2   3       21.53        8.40      0.64 o
   7   2   2  -5        1.53        7.35      0.70 o
   7   2   2  -3        1.12        2.02      0.53 o
   7   2   2  -1      160.62      229.30      2.65 o
   7   2   2   0      305.43      418.52      6.82 o
   7   2   2   1        0.73        1.86      0.48 o
   7   2   2   2        0.22        1.73      0.57 o
   8   2   2  -3        6.74        4.72      0.90 o
   8   2   2  -1      106.24      128.77      2.11 o
   8   2   2   0      626.09      795.86     14.17 o
   8   2   2   1        2.72        9.28      0.72 o
   8   2   2   2        7.62        4.26      0.99 o
   9   2   2  -1       28.04       36.33      1.30 o
   9   2   2   0      212.90      253.95      5.42 o
   9   2   2   1        4.26        7.77      0.77 o
  10   2   2   0      357.69      371.02      7.52 o
  10   2   2   1      121.22      130.79      2.41 o
  10   2   2   3        6.39        4.06      1.10 o
  11   2   2  -1        6.27       10.51      0.97 o
  11   2   2   0       12.79       15.73      1.29 o
  11   2   2   1        8.82        9.28      0.94 o
  12   2   2   0       53.01       37.10      2.00 o
   1   3   2   5        0.58        0.85      0.22 o
   2   3   2   1      255.19      194.42      2.55 o
   2   3   2   5        4.54        1.29      0.31 o
   3   3   2  -1      124.95       95.46      1.40 o
   3   3   2   0      579.73      600.65     11.87 o
   4   3   2  -5        0.59        1.23      0.26 o
   4   3   2  -3        7.05        2.20      0.44 o
   4   3   2  -1      567.01      523.23      2.55 o
   4   3   2   0     6917.41     7313.02    104.48 o
   4   3   2   1      171.00      178.47      2.02 o
   4   3   2   2       23.32       19.46      0.68 o
   5   3   2  -2        3.22        1.97      0.31 o
   5   3   2  -1        5.01        3.99      0.39 o
   5   3   2   0      434.61      516.53     10.05 o
   5   3   2   2        1.60        2.00      0.33 o
   5   3   2   3        0.73        0.81      0.26 o
   5   3   2   5        0.26        1.23      0.37 o
   6   3   2  -5        1.04        3.09      0.42 o
   6   3   2  -1        3.81        1.38      0.44 o
   6   3   2   0     2938.83     3536.88     54.72 o
   6   3   2   1      435.98      557.76      3.99 o
   6   3   2   2        6.12        4.21      0.75 o
   6   3   2   3        0.56        2.81      0.40 o
   6   3   2   5        7.92        4.61      0.53 o
   7   3   2  -4        0.86        1.97      0.61 o
   7   3   2  -2        0.44        1.43      0.44 o
   7   3   2  -1       33.98       22.18      1.18 o
   7   3   2   0     1105.51     1574.35     26.83 o
   7   3   2   1        5.94        5.20      0.57 o
   7   3   2   2        2.99        1.62      0.39 o
   8   3   2  -1      306.43      332.08      3.49 o
   8   3   2   0      494.30      520.22      8.36 o
   8   3   2   1       61.38       85.99      1.73 o
   8   3   2   2        2.28        3.22      0.77 o
   9   3   2  -2        2.08        2.70      0.79 o
   9   3   2  -1        8.04        6.80      0.75 o
   9   3   2   0      188.96      275.36      5.02 o
  10   3   2  -1        0.92        5.46      1.08 o
  10   3   2   0      171.77      196.64      4.21 o
  10   3   2   1       96.34      123.18      2.68 o
  11   3   2   0      208.11      263.03      5.05 o
  12   3   2  -1       39.66       30.91      1.76 o
  12   3   2   0       21.60       10.23      1.41 o
   1   4   2  -1      274.18      207.56      5.37 o
   1   4   2   0     3618.72     3510.55    132.44 o
   1   4   2   1       16.26        7.50      0.42 o
   1   4   2   5        1.95        2.61      0.39 o
   2   4   2  -1      346.58      270.82      1.95 o
   2   4   2   0       76.75       69.64      1.89 o
   2   4   2   1       22.89       20.05      0.68 o
   3   4   2  -2        1.97        1.80      0.28 o
   3   4   2  -1       32.48       40.02      0.92 o
   3   4   2   0     1782.45     1717.34     31.18 o
   3   4   2   1       76.97       44.48      1.10 o
   3   4   2   3        1.66        2.33      0.44 o
   4   4   2  -3        2.62        2.43      0.28 o
   4   4   2  -2       24.70       10.49      0.44 o
   4   4   2  -1      179.12      172.78      1.64 o
   4   4   2   0      940.27      848.83     18.93 o
   4   4   2   1      118.07       94.17      1.41 o
   4   4   2   3       27.01        9.55      0.68 o
   5   4   2  -4        1.58        0.85      0.24 o
   5   4   2  -3       25.12        8.08      0.70 o
   5   4   2  -2       11.17       11.37      0.64 o
   5   4   2  -1      385.42      460.58      3.42 o
   5   4   2   0     1801.47     2052.47     31.71 o
   5   4   2   1      151.01      134.78      1.89 o
   5   4   2   2        6.84        6.47      0.44 o
   6   4   2  -5        0.96        1.93      0.33 o
   6   4   2  -3        2.85        4.67      0.51 o
   6   4   2  -2        8.59        6.50      0.68 o
   6   4   2  -1      371.73      447.49      3.14 o
   6   4   2   0       11.53       31.84      1.05 o
   6   4   2   1        0.98        1.76      0.35 o
   6   4   2   3        0.25        5.97      1.16 o
   7   4   2  -3        5.76        3.90      0.64 o
   7   4   2  -2        0.28        1.69      0.46 o
   7   4   2  -1      175.54      253.07      2.76 o
   7   4   2   0      212.82      206.97      4.37 o
   7   4   2   1      299.87      336.27      3.38 o
   7   4   2   3        0.15        3.01      0.97 o
   8   4   2  -2        6.40        4.24      0.57 o
   8   4   2  -1       22.19       26.26      1.05 o
   8   4   2   0      206.90      216.07      4.28 o
   8   4   2   1      171.98      199.24      2.50 o
   8   4   2   3       16.05       12.49      1.25 o
   9   4   2  -2        1.73        4.23      1.21 o
   9   4   2  -1      118.08      178.47      2.59 o
   9   4   2   0      248.31      316.37      5.59 o
   9   4   2   1      222.42      271.21      3.69 o
  10   4   2  -1       52.93       57.11      1.64 o
  10   4   2   1        1.62        4.23      0.75 o
  11   4   2  -1       71.37       84.45      2.39 o
  11   4   2   1       86.30      102.22      2.39 o
  12   4   2   0       27.33       19.02      2.02 o
  12   4   2   1       36.73       26.85      2.19 o
   0   5   2  -2       32.37       16.72      1.78 o
   0   5   2   0     6232.20     5568.52    197.77 o
   0   5   2   2       17.04        3.03      0.40 o
   1   5   2  -5        2.57        2.06      0.50 o
   1   5   2  -3       12.99        3.40      1.01 o
   1   5   2  -1      318.32      281.53      2.94 o
   1   5   2   0     1299.00     1098.72     20.07 o
   1   5   2   1      112.19      101.24      1.23 o
   1   5   2   3        9.74       16.35      0.85 o
   2   5   2  -2        2.73        0.86      0.28 o
   2   5   2  -1      485.58      372.73      2.70 o
   2   5   2   0       26.76       32.27      1.10 o
   2   5   2   1       17.54       12.20      0.66 o
   2   5   2   2        3.52        3.40      0.39 o
   2   5   2   3        6.77        2.35      0.44 o
   3   5   2  -5        2.88        2.46      0.31 o
   3   5   2  -3       10.54        1.53      0.33 o
   3   5   2  -1      324.78      295.24      2.74 o
   3   5   2   0      437.61      405.75      7.85 o
   3   5   2   1      572.29      572.35      3.51 o
   3   5   2   2        8.97        5.62      0.48 o
   3   5   2   3       35.76        8.05      0.57 o
   4   5   2  -5        6.81        6.80      0.61 o
   4   5   2  -3        3.36        7.63      0.46 o
   4   5   2  -2       24.85       13.08      0.55 o
   4   5   2  -1      949.28      966.06      3.66 o
   4   5   2   0     2202.64     2132.68     35.19 o
   4   5   2   1       11.47       11.43      0.57 o
   4   5   2   2       15.01        8.12      0.72 o
   4   5   2   3        6.92        4.23      0.48 o
   5   5   2  -3        4.96        1.91      0.44 o
   5   5   2  -1       75.87       81.56      1.23 o
   5   5   2   0        9.20        0.99      0.31 o
   5   5   2   1       43.19       40.98      0.92 o
   6   5   2  -5        9.44        7.86      0.55 o
   6   5   2  -3        0.18        3.42      0.53 o
   6   5   2  -1      364.17      517.74      3.27 o
   6   5   2   0       54.18       78.61      1.80 o
   6   5   2   1       11.69        5.73      0.50 o
   6   5   2   2        3.53        3.64      0.42 o
   6   5   2   3        6.22        3.49      0.48 o
   7   5   2  -1       14.10       16.52      0.79 o
   7   5   2   0        2.61        8.93      0.70 o
   7   5   2   1      152.56      178.20      2.39 o
   7   5   2   2        9.37        6.16      0.57 o
   7   5   2   3        8.14        3.03      0.96 o
   8   5   2  -5        2.59        2.94      0.77 o
   8   5   2  -2        8.97        5.24      0.66 o
   8   5   2  -1      181.25      265.31      3.01 o
   8   5   2   0      310.50      346.01      5.88 o
   9   5   2  -1       16.09       16.45      0.97 o
   9   5   2   0       29.71       61.55      1.82 o
   9   5   2   1       40.44       40.87      1.34 o
  10   5   2  -1       11.98       27.40      1.25 o
  10   5   2   0       11.32       16.35      1.25 o
  11   5   2   0       13.10        8.21      0.92 o
  11   5   2   1        7.94        8.71      1.73 o
  12   5   2   0       26.50       21.99      3.33 o
   0   6   2  -2        8.88        4.87      1.21 o
   0   6   2   0    13612.65    13894.27    561.40 o
   0   6   2   2       10.92        2.57      0.44 o
   1   6   2  -1      390.88      349.74      2.57 o
   1   6   2   0     5760.43     5905.34    100.56 o
   1   6   2   1      209.48      169.47      1.86 o
   1   6   2   2        4.51        5.22      0.79 o
   1   6   2   3        5.67        3.45      0.85 o
   1   6   2   5        2.94        1.80      0.31 o
   2   6   2  -2        8.14        3.51      0.42 o
   2   6   2  -1       30.56       25.93      0.81 o
   2   6   2   2        6.46        6.25      0.59 o
   3   6   2  -3       14.77        1.07      0.35 o
   3   6   2  -1       96.83      102.47      1.56 o
   3   6   2   0     4243.01     4475.01     81.18 o
   3   6   2   1      591.33      755.36      4.23 o
   3   6   2   3       10.06        7.20      0.77 o
   3   6   2   5        4.28        4.30      0.46 o
   4   6   2  -2        0.77        1.91      0.35 o
   4   6   2  -1        6.19        2.72      0.35 o
   4   6   2   0     6419.67     6690.06    110.16 o
   4   6   2   2        7.67        4.04      0.50 o
   5   6   2  -5        3.77        1.49      0.31 o
   5   6   2  -3        3.58        0.90      0.26 o
   5   6   2  -2        5.85        5.53      0.48 o
   5   6   2  -1      136.57      128.02      1.71 o
   5   6   2   0     3089.24     3116.54     53.89 o
   5   6   2   1        0.53        6.52      0.62 o
   5   6   2   2        1.94        1.25      0.31 o
   6   6   2  -2        8.04       10.31      0.62 o
   6   6   2  -1       49.33       56.41      1.16 o
   6   6   2   0     7158.61     7966.08    111.68 o
   7   6   2  -2        0.26        1.75      0.51 o
   7   6   2  -1        0.83        4.43      0.61 o
   7   6   2   0      979.84     1241.46     20.74 o
   7   6   2   1      203.86      269.57      3.29 o
   7   6   2   2        1.28        4.50      0.59 o
   7   6   2   5        0.74        1.69      0.53 o
   8   6   2   0      946.24     1156.11     17.44 o
   8   6   2   1        0.30        2.17      0.59 o
   8   6   2   2       13.14        4.72      1.05 o
   9   6   2  -2        2.14        3.49      0.85 o
   9   6   2  -1        5.78        3.77      0.73 o
   9   6   2   0      418.32      451.22      8.07 o
   9   6   2   1        3.49        5.16      0.68 o
  10   6   2  -1        7.78        5.44      0.77 o
  10   6   2   0      820.53      886.57     17.47 o
  11   6   2   0       52.65       53.12      2.24 o
  11   6   2   1       14.85       10.44      1.10 o
   0   7   2   0     5267.26     5594.57    154.25 o
   0   7   2   2        8.02        5.68      0.86 o
   1   7   2  -5        1.52        2.41      0.53 o
   1   7   2  -3       12.91        4.89      0.70 o
   1   7   2  -1      185.37      163.72      1.93 o
   1   7   2   0     7070.61     7632.79    121.16 o
   1   7   2   1      277.07      288.81      2.44 o
   2   7   2  -2        6.27        8.07      0.57 o
   2   7   2  -1       70.64       38.37      1.01 o
   2   7   2   0     1423.17     1662.44     30.21 o
   2   7   2   1       57.55       60.47      1.38 o
   2   7   2   2       11.21       11.32      0.79 o
   2   7   2   3        4.52        2.59      0.61 o
   3   7   2  -1       41.77       64.57      1.32 o
   3   7   2   0     2925.53     3170.84     64.79 o
   3   7   2   4        0.99        1.19      0.35 o
   4   7   2  -5        0.62        1.30      0.33 o
   4   7   2  -1      121.04       78.24      1.32 o
   4   7   2   0     1898.62     1896.09     34.86 o
   4   7   2   1      140.67      144.26      3.07 o
   4   7   2   2        9.55        4.41      0.57 o
   4   7   2   3        8.13        4.72      0.62 o
   5   7   2  -5        0.81        2.61      0.33 o
   5   7   2  -3       11.90        2.43      0.40 o
   5   7   2  -2        9.45        2.04      0.62 o
   5   7   2  -1       48.57       29.31      0.86 o
   5   7   2   0     2023.84     2203.05     35.50 o
   5   7   2   1      254.59      306.23      3.01 o
   5   7   2   2        4.53        1.87      0.48 o
   5   7   2   3       20.24        9.22      0.73 o
   6   7   2  -5        0.13        2.17      0.51 o
   6   7   2  -2        1.72        4.37      0.53 o
   6   7   2  -1        1.53        1.21      0.37 o
   6   7   2   0      107.06      126.05      2.57 o
   6   7   2   1       96.34       89.76      1.51 o
   6   7   2   2        0.32        1.34      0.35 o
   6   7   2   3        3.93        2.90      0.64 o
   7   7   2  -4        1.40        2.55      0.61 o
   7   7   2  -2        4.18        2.48      0.61 o
   7   7   2  -1       24.18       43.93      1.25 o
   7   7   2   0      110.83      137.17      3.38 o
   7   7   2   1       24.12       35.48      1.12 o
   7   7   2   3        2.06        2.19      0.59 o
   8   7   2   0      192.66      159.56      3.12 o
   8   7   2   1       78.29       84.32      2.04 o
   8   7   2   3        1.10        1.84      0.55 o
   9   7   2  -2       10.19        6.32      1.30 o
   9   7   2  -1        0.10        2.46      0.68 o
   9   7   2   0      191.99      181.19      4.10 o
   9   7   2   1       40.04       51.58      1.47 o
  10   7   2  -1       30.57       55.95      1.67 o
  10   7   2   1       23.05       22.60      1.27 o
  11   7   2  -1        3.55        4.41      1.21 o
  11   7   2   1       13.33       11.78      1.23 o
   0   8   2  -2        8.90        4.85      0.62 o
   0   8   2   0      995.61     1005.03     23.41 o
   0   8   2   2        1.53        2.06      0.61 o
   1   8   2  -4        6.20        1.51      0.39 o
   1   8   2  -2       21.98       14.50      0.66 o
   1   8   2  -1        1.59        2.94      0.70 o
   1   8   2   0      190.98      216.95      5.88 o
   1   8   2   1       17.58       24.47      0.92 o
   1   8   2   2       15.42       10.90      1.43 o
   2   8   2  -3        4.26        1.36      0.39 o
   2   8   2  -1       77.50       70.41      1.29 o
   2   8   2   0     1723.25     1737.02     28.81 o
   3   8   2  -1       25.48       18.50      0.81 o
   3   8   2   1       32.35       42.39      1.21 o
   4   8   2  -5        1.57        1.07      0.29 o
   4   8   2  -3       11.13        3.23      0.42 o
   4   8   2  -2        1.40        1.23      0.37 o
   4   8   2  -1      227.13      236.33      2.61 o
   4   8   2   0      291.38      270.68      6.16 o
   4   8   2   1        8.51        8.18      0.81 o
   4   8   2   2       11.44        8.23      0.68 o
   5   8   2  -5        0.37        0.72      0.24 o
   5   8   2  -2       16.85        9.37      0.62 o
   5   8   2  -1        5.64        1.95      0.37 o
   5   8   2   0       80.70       67.95      2.50 o
   5   8   2   1       51.76       30.78      1.01 o
   6   8   2  -2        8.03        5.14      0.59 o
   6   8   2  -1       68.37       59.88      1.47 o
   6   8   2   0      209.70      124.67      2.92 o
   6   8   2   1        8.28        5.27      0.59 o
   6   8   2   2        5.78        4.43      0.53 o
   7   8   2  -1       17.81        7.94      0.64 o
   7   8   2   0      152.83      206.53      3.88 o
   7   8   2   1       16.28        6.25      0.62 o
   8   8   2  -2        5.81        4.24      0.73 o
   8   8   2  -1       51.83       51.38      1.62 o
   8   8   2   1       41.13       35.94      1.19 o
   9   8   2  -2        5.16        2.30      0.72 o
   9   8   2  -1        8.49        5.75      0.86 o
   9   8   2   0       20.28       17.07      0.99 o
   9   8   2   1       75.14       54.35      1.89 o
  10   8   2   0        0.16        6.76      1.08 o
  10   8   2   1        4.63        2.92      0.70 o
  11   8   2  -1        7.62        4.23      0.97 o
  11   8   2   0       45.10       37.37      2.26 o
  11   8   2   1       14.60        4.74      1.03 o
   0   9   2  -2       17.24       12.59      0.92 o
   0   9   2   0     8136.70     8720.53    177.79 o
   1   9   2  -3        3.62        2.46      0.46 o
   1   9   2  -1       26.57       24.16      0.79 o
   1   9   2   0     5231.45     5850.72     90.26 o
   1   9   2   1        4.60        6.98      0.53 o
   1   9   2   2        0.45        1.69      0.50 o
   2   9   2  -1       39.18       25.76      0.88 o
   2   9   2   0     4186.38     4491.94     73.19 o
   2   9   2   2        5.72       12.40      0.81 o
   3   9   2  -4        1.20        1.80      0.50 o
   3   9   2  -1       17.29       10.97      0.75 o
   3   9   2   0     3581.50     3592.54     65.25 o
   3   9   2   1       11.75        6.05      0.59 o
   3   9   2   2        1.61        2.61      0.51 o
   4   9   2  -2        9.59        3.77      0.75 o
   4   9   2  -1       99.65       94.74      1.76 o
   4   9   2   0     3179.82     3320.96     60.62 o
   4   9   2   1       42.56       16.72      0.88 o
   4   9   2   2        6.93        5.02      0.83 o
   5   9   2  -2        2.63        3.31      0.64 o
   5   9   2  -1       15.37       15.51      0.75 o
   5   9   2   0     4275.55     4455.94     85.33 o
   5   9   2   1        0.23        2.94      0.50 o
   6   9   2  -1      104.14      121.95      1.91 o
   6   9   2   0      552.71      481.06      8.65 o
   6   9   2   2        6.41        8.65      0.96 o
   7   9   2  -2        1.89        1.47      0.48 o
   7   9   2  -1        6.76        8.32      0.68 o
   7   9   2   0     1056.30      974.37     19.53 o
   8   9   2  -3        0.81        1.73      0.57 o
   8   9   2  -1       87.10      117.32      2.13 o
   8   9   2   0      368.80      363.74      7.31 o
   8   9   2   1       42.64       29.31      1.62 o
   9   9   2   0      991.52      993.35     18.21 o
   9   9   2   2        8.02        5.92      1.89 o
  10   9   2  -1       23.31       33.15      1.60 o
  10   9   2   0       23.16       11.98      1.14 o
  10   9   2   1        3.94        4.41      1.08 o
   0  10   2  -2       10.29        8.05      0.85 o
   0  10   2   0      163.75      115.43      3.99 o
   1  10   2  -2        5.69        3.95      0.48 o
   1  10   2  -1      159.84      139.55      2.19 o
   1  10   2   0      488.16      490.99     10.68 o
   1  10   2   1        6.22        4.80      0.51 o
   2  10   2  -2       18.44        5.64      0.50 o
   2  10   2  -1       16.06       24.27      1.07 o
   2  10   2   0       11.69       22.77      1.07 o
   2  10   2   1        4.73        1.80      0.46 o
   2  10   2   2        4.28        4.92      0.55 o
   3  10   2  -2        9.78        7.57      0.75 o
   3  10   2  -1       15.50       37.91      1.16 o
   3  10   2   0      568.11      598.55     11.63 o
   3  10   2   1      514.29      572.46      4.69 o
   3  10   2   3       11.45        6.80      1.21 o
   3  10   2   5        7.65        6.50      0.70 o
   4  10   2  -1       14.97       24.59      1.01 o
   4  10   2   0      147.55      143.74      3.88 o
   5  10   2  -5        5.09        2.22      0.33 o
   5  10   2  -1      137.17      103.30      1.91 o
   5  10   2   0      158.68       95.71      2.54 o
   5  10   2   1       54.32       67.58      1.64 o
   5  10   2   2        1.74        1.53      0.44 o
   6  10   2  -2       15.24        7.31      0.64 o
   6  10   2  -1        7.02       15.23      0.81 o
   6  10   2   1        0.71        3.45      0.55 o
   7  10   2  -5        0.04        1.49      0.50 o
   7  10   2  -2        4.41        2.68      0.61 o
   7  10   2   0      196.52      191.10      4.35 o
   7  10   2   1      132.85      144.42      2.74 o
   7  10   2   5        4.34        4.13      1.27 o
   8  10   2   0       49.55       41.01      1.73 o
   8  10   2   1        5.53       11.81      1.01 o
   9  10   2  -1       10.99        6.14      0.88 o
  10  10   2   0        9.84       15.69      1.47 o
  10  10   2   1        8.55        5.66      1.03 o
   0  11   2   0       66.58       98.63      3.64 o
   1  11   2  -3       11.89        6.17      0.81 o
   1  11   2  -1      122.23      102.31      1.73 o
   1  11   2   0      418.70      455.89      8.42 o
   1  11   2   1      163.33      173.53      2.66 o
   1  11   2   3       13.27        3.80      1.19 o
   2  11   2  -4        7.34        2.19      0.53 o
   2  11   2  -2       17.77       18.94      0.83 o
   2  11   2   0      280.12      265.57      5.71 o
   2  11   2   1      129.23      135.22      2.17 o
   2  11   2   2       28.51       19.29      0.94 o
   2  11   2   3        3.44        4.96      1.64 o
   3  11   2  -1       86.09       96.71      1.80 o
   3  11   2   0      542.12      700.02     20.14 o
   3  11   2   1        1.20        1.54      0.48 o
   4  11   2  -1        2.67        4.47      0.62 o
   4  11   2   0        5.91       11.37      1.29 o
   4  11   2   1      328.03      356.37      3.64 o
   4  11   2   3        7.53        7.24      1.18 o
   5  11   2  -5        1.34        1.38      0.40 o
   5  11   2  -3       10.37        4.26      1.14 o
   5  11   2  -1       33.59       25.38      1.16 o
   5  11   2   0      386.86      490.71      9.67 o
   5  11   2   1      184.33      197.12      3.34 o
   5  11   2   3       12.36        8.34      1.01 o
   6  11   2  -2        6.32        5.79      0.68 o
   6  11   2  -1       17.67       14.92      0.96 o
   6  11   2   0      105.43       95.97      2.74 o
   6  11   2   1      236.57      214.03      3.12 o
   6  11   2   2       11.19        7.52      0.85 o
   6  11   2   3        2.98        4.15      0.79 o
   7  11   2  -1       66.37       59.96      1.67 o
   7  11   2   0      330.52      488.45     10.03 o
   7  11   2   1        6.66        7.57      0.88 o
   8  11   2  -1       39.56       22.27      1.25 o
   8  11   2   1      163.14      146.50      2.74 o
   9  11   2   0      116.53      125.90      4.02 o
   9  11   2   1       28.54       22.64      1.62 o
   0  12   2   0      182.84      134.19      4.17 o
   0  12   2   2       14.99       15.23      1.23 o
   1  12   2  -3        7.38        2.66      0.86 o
   1  12   2  -2        4.81        3.03      0.51 o
   1  12   2  -1      108.68      122.25      2.15 o
   1  12   2   0       43.39       50.38      2.15 o
   1  12   2   1       33.34       39.80      1.14 o
   1  12   2   2        2.32        2.04      0.53 o
   2  12   2  -2        1.79        3.88      0.70 o
   2  12   2   0       49.71       80.50      2.44 o
   3  12   2  -1        3.18        5.55      0.77 o
   3  12   2   0      156.64      135.42      3.75 o
   3  12   2   1      119.80       88.58      1.89 o
   4  12   2  -2       19.20        6.65      1.03 o
   4  12   2  -1        8.11        5.92      0.73 o
   4  12   2   0      157.83      100.45      2.66 o
   4  12   2   2       14.56        8.56      1.16 o
   5  12   2  -1      216.79      230.77      2.83 o
   5  12   2   0       80.87       77.58      2.20 o
   6  12   2  -1        5.39        5.82      0.66 o
   6  12   2   0       18.72       11.93      1.27 o
   7  12   2  -1       42.80       58.34      1.80 o
   7  12   2   0      169.08      137.96      3.73 o
   7  12   2   1       98.83      101.98      2.11 o
   8  12   2   0      114.52       74.33      2.76 o
   8  12   2   1        1.03        2.37      0.77 o
   9  12   2  -1       68.42       67.71      4.32 o
   9  12   2   0       13.48        9.72      2.09 o
   9  12   2   1        3.22        7.33      1.93 o
   0  13   2   0     1129.97     1194.99     29.45 o
   1  13   2  -1        6.31        7.17      0.81 o
   1  13   2   0     1094.59     1099.57     21.13 o
   1  13   2   1       10.13        7.66      0.68 o
   2  13   2  -1       33.03       26.44      1.18 o
   2  13   2   0      788.81      692.76     14.33 o
   2  13   2   1        1.26        3.79      0.55 o
   2  13   2   2        5.96        4.85      0.64 o
   3  13   2  -2        1.58        2.90      0.88 o
   3  13   2  -1       65.77       56.37      2.02 o
   3  13   2   0      750.55      629.81     14.64 o
   3  13   2   1       58.04       68.54      1.78 o
   4  13   2  -1      114.00      121.73      5.24 o
   4  13   2   0      412.11      421.55     10.90 o
   5  13   2   0      660.49      491.43     10.51 o
   5  13   2   1        1.07        6.63      0.72 o
   6  13   2  -1       11.42       12.55      1.08 o
   6  13   2   0      132.36       93.12      2.83 o
   6  13   2   1        8.12       20.84      1.21 o
   7  13   2  -1       14.22        6.73      1.16 o
   7  13   2   0      150.66       88.53      3.31 o
   7  13   2   1       28.77       29.97      1.41 o
   8  13   2  -1       10.07        7.40      1.56 o
   0  14   2   0     3731.02     3660.69     88.34 o
   1  14   2  -2        4.33        3.66      0.90 o
   1  14   2   0       13.59       22.45      1.19 o
   1  14   2   2        3.19        4.58      0.90 o
   2  14   2  -1       35.64       45.50      2.85 o
   2  14   2   0     3398.67     3280.85     72.10 o
   2  14   2   1        5.54        4.24      0.68 o
   3  14   2  -1       15.62       32.73      2.22 o
   3  14   2   0       10.27       17.95      1.25 o
   4  14   2  -1       10.00        9.13      1.65 o
   4  14   2   0     2131.55     2043.97     51.01 o
   4  14   2   1        1.49        2.61      0.73 o
   5  14   2  -1        7.05       13.52      1.41 o
   5  14   2   0       75.05      108.28      4.52 o
   6  14   2  -1       49.93       64.73      3.66 o
   6  14   2   0     1139.12      955.72     28.09 o
   7  14   2  -1       12.03       20.47      3.62 o
   7  14   2   0        8.76       14.00      2.35 o
   8  14   2   0      430.70      265.22     19.26 o
   0  15   2   0      312.53      298.11     12.29 o
   1  15   2   0      801.00      714.88     23.12 o
   2  15   2   0      233.75      172.90      7.04 o
   3  15   2   0      317.83      296.77     14.74 o
   4  15   2  -1        1.28        7.04      1.75 o
   4  15   2   0       76.59       82.13      5.75 o
   4  15   2   1       15.19       12.29      1.93 o
   5  15   2   0       98.26      101.65      6.73 o
   6  15   2   0       33.89       27.12      3.20 o
   0  16   2   0      826.37      711.11     31.97 o
   0  16   2   2        4.59        6.36      1.62 o
   1  16   2  -1       24.74       23.81      2.92 o
   1  16   2   0       46.70       34.43      2.92 o
   1  16   2   1       12.31       15.51      1.98 o
   2  16   2   0      781.41      801.64     35.65 o
   3  16   2   0       45.06       27.47      4.41 o
   4  16   2  -1       15.85       20.03      3.82 o
   4  16   2   0      371.88      299.85     21.35 o
   5  16   2  -1       80.45       74.45      4.59 o
   5  16   2   0       33.82       14.94      3.38 o
   5  16   2   1        2.61       10.80      2.09 o
   7  16   2   1       24.87       11.10      3.09 o
   0  17   2   0       45.98       36.97      3.80 o
   1  17   2   0      564.77      549.05     25.50 o
   2  17   2  -1       20.93       12.16      3.05 o
   2  17   2   0       70.18      103.91      6.91 o
   3  17   2   0      489.77      512.67     24.07 o
   4  17   2  -1       49.54       31.14      4.65 o
   4  17   2   0       20.77       17.46      3.90 o
   5  17   2   0      380.15      385.59     26.66 o
   6  17   2  -1       22.96       18.41      4.01 o
   6  17   2   0       13.44       13.82      3.44 o
   2  18   2   0      170.47      138.27      8.64 o
   3  18   2   1       19.33       20.54      4.17 o
   4  18   2   0      140.27      143.91      8.84 o
   5  18   2  -1       13.91       11.06      3.22 o
   5  18   2   0       12.36       12.77      3.56 o
   6  18   2   0       71.50       47.31      6.17 o
   1  19   2   0      165.72      119.71     11.54 o
   2  19   2   0       13.61       13.56      3.62 o
   2  19   2   1       16.05       17.44      4.01 o
   4  19   2   1       22.74       20.21      4.15 o
   5  19   2   0       44.37       37.85      4.01 o
   3   0   3  -1       69.50       46.38      1.36 o
   3   0   3   1     1060.44      877.11      5.62 o
   4   0   3  -1        9.09       10.99      0.64 o
   4   0   3   1       88.31       62.11      1.36 o
   4   0   3   5        0.46        1.51      0.39 o
   5   0   3  -1      114.91      176.63      2.50 o
   5   0   3   1      106.18      104.96      1.97 o
   6   0   3  -5        1.37        4.41      0.92 o
   6   0   3  -1       13.46       17.68      0.99 o
   6   0   3   1      125.89      193.96      2.90 o
   6   0   3   5        0.04        4.04      0.92 o
   7   0   3  -3        0.81        6.39      1.19 o
   7   0   3  -1      152.46      179.94      2.88 o
   7   0   3   1      215.21      289.88      5.77 o
   8   0   3  -1      101.91      156.07      3.16 o
   9   0   3  -3        3.47        4.98      0.99 o
   9   0   3  -1      121.72      175.55      3.75 o
  10   0   3  -1       28.59       55.42      2.35 o
  10   0   3   1      100.45      154.59      3.69 o
  11   0   3  -1       38.89       41.73      2.20 o
  11   0   3   1       17.20       13.54      1.47 o
  12   0   3  -1       23.24       29.44      2.70 o
   2   1   3   1       18.40        6.32      0.68 o
   3   1   3  -1       49.36       33.28      0.79 o
   3   1   3   1      744.92      589.03      2.94 o
   3   1   3   2        1.72        1.47      0.33 o
   3   1   3   3        6.79        1.95      0.33 o
   3   1   3   5        7.48        2.77      0.29 o
   4   1   3  -5        0.06        0.96      0.24 o
   4   1   3  -3       17.81       13.19      0.51 o
   4   1   3  -2        0.18        0.83      0.24 o
   4   1   3  -1     1357.15     1399.83      4.13 o
   4   1   3   0     9099.15     9916.29    177.98 o
   4   1   3   1       61.57       89.21      1.14 o
   4   1   3   2        1.99        0.68      0.20 o
   5   1   3  -5        1.72        2.20      0.29 o
   5   1   3  -3        1.42        2.22      0.42 o
   5   1   3  -2        4.79        5.46      0.57 o
   5   1   3  -1      458.78      529.94      3.33 o
   5   1   3   0     7039.44     8084.55    124.10 o
   5   1   3   1      424.65      474.06      2.83 o
   5   1   3   2        0.42        1.62      0.29 o
   5   1   3   3        0.03        2.57      0.35 o
   5   1   3   5        1.26        2.65      0.35 o
   6   1   3  -4        0.83        1.34      0.39 o
   6   1   3  -3        0.63        1.82      0.50 o
   6   1   3  -2        5.46        7.85      0.81 o
   6   1   3  -1       83.35      106.57      1.51 o
   6   1   3   0      140.13      110.78      2.22 o
   6   1   3   1       98.22       87.90      1.60 o
   7   1   3  -5        1.25        1.86      0.57 o
   7   1   3  -2        1.80        4.92      0.57 o
   7   1   3  -1      110.06      157.64      2.04 o
   7   1   3   0     2100.93     2585.91     43.36 o
   7   1   3   1      323.60      393.55      4.56 o
   7   1   3   2        2.54        4.83      0.53 o
   7   1   3   3        0.35        1.40      0.46 o
   7   1   3   5        3.73        3.66      0.48 o
   8   1   3  -3        5.20        6.96      1.01 o
   8   1   3  -1      544.51      667.31      4.52 o
   8   1   3   0      331.60      308.77      6.19 o
   8   1   3   1       14.62       25.61      1.08 o
   8   1   3   2        1.22        1.67      0.50 o
   9   1   3  -2        8.10       11.28      1.14 o
   9   1   3  -1       78.19       97.88      2.26 o
   9   1   3   0      706.60      824.74     13.71 o
   9   1   3   1      103.85      128.16      2.24 o
  10   1   3  -2        3.42        3.75      0.85 o
  10   1   3  -1        2.76        2.83      0.79 o
  10   1   3   0       15.94       42.98      1.64 o
  10   1   3   1       49.61       51.03      1.80 o
  11   1   3  -1       18.78       17.69      1.21 o
  11   1   3   0      155.51      163.33      3.86 o
  11   1   3   1       19.71       23.17      1.25 o
  12   1   3  -1       67.02       52.55      1.82 o
   1   2   3   1        3.42        3.75      0.85 o
   2   2   3  -2        4.46        3.45      0.81 o
   2   2   3  -1      156.32      113.10      1.56 o
   2   2   3   0     6835.64     5741.06    110.25 o
   2   2   3   1      253.81      192.51      1.89 o
   2   2   3   2        5.77        2.79      0.33 o
   2   2   3   5        1.45        1.38      0.39 o
   3   2   3  -2        6.39        5.26      0.42 o
   3   2   3  -1        3.04        2.19      0.31 o
   3   2   3   0     1115.32     1025.17     27.05 o
   3   2   3   1      305.23      271.63      3.55 o
   3   2   3   2       13.91        7.85      1.41 o
   3   2   3   3        4.89        4.21      0.42 o
   3   2   3   5        1.99        1.14      0.33 o
   4   2   3  -5        5.45        6.54      0.37 o
   4   2   3  -4        4.30        1.07      0.22 o
   4   2   3  -3        3.03        4.15      0.37 o
   4   2   3  -2       13.18       14.02      0.50 o
   4   2   3  -1      413.70      489.08      2.66 o
   4   2   3   0     8578.78     8871.42    146.37 o
   4   2   3   1      143.87      138.60      1.49 o
   4   2   3   5        3.24        3.64      0.40 o
   5   2   3  -3        0.02        1.89      0.35 o
   5   2   3  -2       16.92       17.60      0.64 o
   5   2   3  -1      230.96      241.07      2.35 o
   5   2   3   0      758.14      882.92     13.16 o
   5   2   3   1      115.67      134.98      1.69 o
   5   2   3   2        2.55        2.52      0.33 o
   5   2   3   3        2.26        1.65      0.50 o
   6   2   3  -5        4.19        1.84      0.37 o
   6   2   3  -3        1.97        6.23      0.75 o
   6   2   3  -2        9.83       16.50      0.70 o
   6   2   3  -1      123.21      166.88      1.93 o
   6   2   3   0     1465.86     1792.16     30.21 o
   6   2   3   1      318.16      354.45      2.77 o
   6   2   3   2        4.01        5.68      0.46 o
   6   2   3   3        4.13        2.68      0.37 o
   6   2   3   5        3.06        3.03      0.39 o
   7   2   3  -2        0.08        3.00      0.48 o
   7   2   3  -1       72.28       94.28      2.26 o
   7   2   3   0      207.30      203.41      3.69 o
   7   2   3   1       68.02       75.28      1.71 o
   7   2   3   2        7.58       14.72      0.75 o
   7   2   3   3        1.22        1.34      0.42 o
   8   2   3  -5        2.49        2.32      0.53 o
   8   2   3  -4        5.67        2.46      0.62 o
   8   2   3  -3        0.61        2.48      0.79 o
   8   2   3  -2       11.20       15.93      0.86 o
   8   2   3  -1      109.07      145.99      2.50 o
   8   2   3   0     1134.70     1309.00     19.61 o
   8   2   3   1       25.22       31.35      1.12 o
   8   2   3   5        1.14        2.17      0.62 o
   9   2   3  -1       67.45       82.50      1.86 o
   9   2   3   0      164.26      260.28      4.81 o
   9   2   3   1       21.90       24.46      1.12 o
  10   2   3  -2        2.07        3.97      1.01 o
  10   2   3  -1        9.07       11.47      0.94 o
  10   2   3   0      142.93      158.92      3.66 o
  10   2   3   1       41.66       43.16      1.71 o
  11   2   3  -1       33.42       29.66      1.47 o
  11   2   3   0       29.49       20.67      1.23 o
  11   2   3   1        3.35        2.77      0.85 o
  12   2   3   0       83.27       60.16      2.50 o
   0   3   3   2        2.62        1.91      0.50 o
   1   3   3  -1       29.72       27.36      1.41 o
   1   3   3   0      957.44      809.71     15.77 o
   1   3   3   1      145.34      104.64      1.32 o
   2   3   3  -2        5.99        1.75      0.35 o
   2   3   3  -1      784.53      678.41      3.40 o
   2   3   3   0     2240.17     2338.60     41.99 o
   2   3   3   1       11.71       13.60      0.55 o
   2   3   3   2       19.94        5.48      0.64 o
   3   3   3  -1       60.66       60.08      1.29 o
   3   3   3   0      317.18      348.40      7.24 o
   3   3   3   1       97.01       56.37      1.23 o
   3   3   3   5        0.24        1.95      0.40 o
   4   3   3  -5        4.49        2.19      0.26 o
   4   3   3  -3       32.52       22.09      0.66 o
   4   3   3  -1     1267.24     1317.77      4.65 o
   4   3   3   0    13971.50    14001.50    393.91 o
   4   3   3   1       31.87       29.88      0.75 o
   4   3   3   2        6.69        3.45      0.42 o
   4   3   3   3       12.33        4.70      0.50 o
   5   3   3  -3        2.36        1.38      0.35 o
   5   3   3  -2       10.49        5.62      0.42 o
   5   3   3  -1        6.49        5.53      0.42 o
   5   3   3   0      359.51      450.64      7.46 o
   5   3   3   1      147.14      127.68      1.56 o
   5   3   3   5        1.50        1.38      0.33 o
   6   3   3  -3       16.57       22.51      1.21 o
   6   3   3  -2       17.46       10.23      0.70 o
   6   3   3  -1      764.58      931.33      4.48 o
   6   3   3   0      407.29      563.82      8.76 o
   6   3   3   1        5.91        4.63      0.94 o
   6   3   3   2       21.44       12.29      0.64 o
   6   3   3   3        4.10        3.18      0.40 o
   6   3   3   5        0.37        1.78      0.37 o
   7   3   3   0       10.19       23.87      1.07 o
   7   3   3   1       24.37       18.48      0.85 o
   7   3   3   5        0.06        1.34      0.44 o
   8   3   3  -3        6.66       10.01      1.07 o
   8   3   3  -1      351.72      455.52      3.69 o
   8   3   3   0     1745.31     2008.71     34.10 o
   8   3   3   2        7.22        4.94      0.85 o
   9   3   3  -1        8.09       14.42      0.92 o
   9   3   3   0       44.07       59.29      2.06 o
  10   3   3  -2       11.16        6.65      1.53 o
  10   3   3  -1       96.06       97.07      2.08 o
  10   3   3   0       12.92        9.55      0.99 o
  10   3   3   1       20.33       18.36      1.18 o
  11   3   3  -1        1.47        4.43      0.92 o
  12   3   3  -1       40.26       30.89      2.00 o
  12   3   3   0       73.97       39.74      2.30 o
   0   4   3  -2        8.12        4.23      1.16 o
   1   4   3  -3       14.82        2.11      0.70 o
   1   4   3  -2        3.27        0.75      0.22 o
   1   4   3  -1      248.90      226.12      1.89 o
   1   4   3   0    11303.74    11656.10    262.96 o
   1   4   3   1      267.14      316.19      3.55 o
   2   4   3  -1        7.57        1.69      0.26 o
   2   4   3   1       16.39       11.72      0.57 o
   2   4   3   2        3.05        1.71      0.29 o
   2   4   3   4        2.15        1.08      0.33 o
   2   4   3   5        0.13        1.10      0.31 o
   3   4   3  -2       27.38       16.13      0.66 o
   3   4   3  -1       30.40       23.65      0.79 o
   3   4   3   0     8480.76     8579.59    168.83 o
   3   4   3   1      606.28      543.32      7.20 o
   3   4   3   2        9.07        3.73      0.57 o
   4   4   3  -4        3.73        1.03      0.29 o
   4   4   3  -2        2.17        1.69      0.33 o
   4   4   3  -1       36.67       36.49      1.25 o
   4   4   3   0     6496.56     6744.45    116.37 o
   4   4   3   1       75.03       79.87      1.58 o
   5   4   3  -3        4.82        4.89      0.53 o
   5   4   3  -2        8.76       11.15      0.55 o
   5   4   3  -1      183.79      234.90      2.33 o
   5   4   3   0     2278.71     2388.67     33.90 o
   5   4   3   1       12.48       24.51      0.75 o
   5   4   3   2       25.70       23.96      0.75 o
   6   4   3  -5        1.10        1.56      0.39 o
   6   4   3  -4       10.53        1.01      0.31 o
   6   4   3  -2       14.85       15.49      0.81 o
   6   4   3   0     5033.48     5692.84     81.71 o
   6   4   3   1        7.08        6.80      0.59 o
   6   4   3   5        0.37        2.22      0.39 o
   7   4   3  -4        5.52        3.73      0.90 o
   7   4   3  -2       56.02       54.32      1.65 o
   7   4   3  -1       21.89       27.82      0.99 o
   7   4   3   0     1353.35     1393.73     20.67 o
   7   4   3   1       99.83      108.85      1.80 o
   7   4   3   2       30.94       23.04      1.01 o
   8   4   3  -2        8.86       10.05      1.01 o
   8   4   3  -1        1.23        2.50      0.51 o
   8   4   3   0      907.73     1101.44     21.04 o
   8   4   3   1       20.00       30.30      1.14 o
   8   4   3   2        3.51        3.31      0.70 o
   9   4   3  -2        4.78       10.47      1.76 o
   9   4   3  -1       47.10       68.54      1.69 o
   9   4   3   0       56.86       45.53      1.56 o
   9   4   3   1        2.26        7.94      0.83 o
   9   4   3   2       10.50       12.35      0.90 o
  10   4   3  -2        6.66        6.96      0.88 o
  10   4   3  -1        3.63        4.58      0.90 o
  10   4   3   0      452.82      467.93      9.15 o
  11   4   3  -2        8.77        6.39      1.38 o
  11   4   3  -1       14.34       13.76      1.10 o
  11   4   3   0       42.08       11.17      1.45 o
  11   4   3   1        4.25        3.91      0.77 o
  12   4   3   0       78.71       60.73      3.90 o
   0   5   3   0       10.33       21.26      1.01 o
   0   5   3   2       26.06       15.42      1.18 o
   1   5   3  -1        7.08        1.89      0.31 o
   1   5   3   0    10175.75    11337.89    291.27 o
   2   5   3  -3        8.14        2.32      0.31 o
   2   5   3  -2        4.66        2.17      0.29 o
   2   5   3  -1      175.98      198.35      1.86 o
   2   5   3   0      217.95      230.10      5.37 o
   2   5   3   1       14.31        9.50      0.53 o
   2   5   3   2        4.69        9.33      0.70 o
   3   5   3  -2        1.65        1.18      0.35 o
   3   5   3  -1        1.18        2.90      0.61 o
   3   5   3   0     7292.24     7868.37    133.97 o
   3   5   3   2        1.27        5.20      0.50 o
   4   5   3  -4        1.03        0.85      0.28 o
   4   5   3  -3        1.58        1.62      0.33 o
   4   5   3  -1       34.35       41.91      0.99 o
   4   5   3   0      438.74      341.20      6.82 o
   4   5   3   1       15.21       31.00      1.03 o
   5   5   3  -4        1.69        1.27      0.31 o
   5   5   3  -1       29.41        8.51      0.51 o
   5   5   3   0     2099.02     2128.75     36.69 o
   5   5   3   1       21.70       15.27      0.72 o
   6   5   3  -4        6.09        1.05      0.33 o
   6   5   3  -3       10.03        6.47      0.77 o
   6   5   3  -2        2.89        1.21      0.37 o
   6   5   3  -1      237.12      287.41      2.57 o
   6   5   3   0      205.89      240.71      4.06 o
   6   5   3   1       11.53        4.87      0.46 o
   6   5   3   2        8.10        8.97      0.75 o
   7   5   3  -2        2.88        4.02      0.57 o
   7   5   3  -1       17.99        8.42      0.70 o
   7   5   3   0     1292.67     1510.28     24.75 o
   7   5   3   1       38.52       36.31      1.08 o
   7   5   3   2        0.51        2.77      0.48 o
   8   5   3   0      379.71      392.20      6.56 o
   8   5   3   1       37.05       61.98      1.47 o
   9   5   3  -2        0.57        2.20      0.59 o
   9   5   3  -1       19.25       17.97      0.99 o
   9   5   3   0      154.12      155.17      3.25 o
   9   5   3   1       24.08       30.54      1.18 o
  10   5   3  -2        4.42        3.03      0.72 o
  10   5   3  -1       59.26       65.21      1.76 o
  10   5   3   0       73.35       97.97      2.54 o
  10   5   3   2        3.29        3.47      0.77 o
  11   5   3  -2        2.27        2.43      0.73 o
  11   5   3  -1        7.07        5.60      0.96 o
  11   5   3   0      133.92      123.07      4.76 o
  11   5   3   1       17.78       18.93      1.43 o
   0   6   3   0       29.16       37.81      1.49 o
   0   6   3   2        5.21        4.12      0.55 o
   1   6   3  -2        5.08        3.53      0.77 o
   1   6   3  -1      109.18      106.39      1.95 o
   1   6   3   0     3966.39     4594.98     99.02 o
   1   6   3   1      119.92      137.06      1.56 o
   1   6   3   2       11.68        7.35      0.57 o
   2   6   3  -5        3.29        1.89      0.35 o
   2   6   3  -4        2.06        1.30      0.29 o
   2   6   3  -3        4.51       20.97      0.97 o
   2   6   3  -2       23.92       17.40      0.81 o
   2   6   3  -1      307.40      323.12      2.83 o
   2   6   3   0      206.45      277.88      6.73 o
   2   6   3   1      328.74      310.02      2.76 o
   2   6   3   2        5.98        4.08      0.42 o
   2   6   3   5        2.01        3.16      0.77 o
   3   6   3  -2       17.54       10.18      0.75 o
   3   6   3  -1       12.46       11.25      0.64 o
   3   6   3   0     4277.94     4879.40     83.38 o
   3   6   3   1      361.90      350.99      2.88 o
   3   6   3   2       21.09       11.28      1.38 o
   3   6   3   3        6.92        5.11      0.61 o
   4   6   3  -5        9.26        7.75      0.62 o
   4   6   3  -3        4.97        9.96      0.68 o
   4   6   3  -1      513.77      540.69      4.24 o
   4   6   3   0       19.75       28.98      1.29 o
   4   6   3   1      299.30      262.43      3.56 o
   4   6   3   5        5.30        9.24      0.72 o
   5   6   3  -3        0.42        2.11      0.48 o
   5   6   3  -1      314.40      276.67      2.50 o
   5   6   3   0      653.96      611.73     10.71 o
   5   6   3   1      411.07      426.86      3.45 o
   5   6   3   2        3.07        1.25      0.35 o
   5   6   3   3       10.68        3.79      0.68 o
   6   6   3  -5        7.03        3.51      0.51 o
   6   6   3  -3        5.94        9.26      0.97 o
   6   6   3  -2        4.77        3.55      0.42 o
   6   6   3  -1      299.86      348.53      3.11 o
   6   6   3   0       24.37       35.33      1.14 o
   6   6   3   1      484.00      431.36      3.71 o
   6   6   3   3        4.78        3.86      1.14 o
   6   6   3   5        4.38        5.03      0.61 o
   7   6   3  -2        9.26        4.19      0.75 o
   7   6   3  -1      176.17      179.02      2.15 o
   7   6   3   0     1179.44     1414.27     23.50 o
   7   6   3   1      103.82      111.66      2.09 o
   7   6   3   2       14.87        8.32      0.79 o
   7   6   3   3        1.65        2.20      0.68 o
   8   6   3  -5        4.69        3.86      0.66 o
   8   6   3  -1      110.52      126.97      2.22 o
   8   6   3   0        3.34        8.49      0.79 o
   8   6   3   1       50.62       50.11      1.40 o
   8   6   3   5        2.57        2.55      0.64 o
   9   6   3  -1      158.35      160.67      2.88 o
   9   6   3   1       60.37       55.84      1.98 o
  10   6   3  -1       23.28       26.86      1.19 o
  10   6   3   1       63.22       55.75      1.80 o
  11   6   3  -1       67.24       54.32      2.09 o
  11   6   3   0      116.85       93.56      3.14 o
   0   7   3  -2        4.41        3.25      0.48 o
   0   7   3   0      939.23     1021.31     28.57 o
   0   7   3   2        3.11        7.52      0.72 o
   0   7   3   4        2.38        3.03      0.59 o
   1   7   3  -5        0.98        2.33      0.37 o
   1   7   3  -4        3.68        0.90      0.29 o
   1   7   3  -2        9.04        9.33      0.61 o
   1   7   3  -1      157.29      192.66      2.00 o
   1   7   3   0     9422.06    10537.53    211.90 o
   1   7   3   1       17.70       17.01      0.66 o
   2   7   3  -3        5.52        1.98      0.42 o
   2   7   3  -2       25.34       12.46      0.61 o
   2   7   3  -1       93.08       98.41      2.54 o
   2   7   3   0     4036.56     4313.44     90.35 o
   2   7   3   1       18.21       22.34      0.90 o
   2   7   3   2        7.89        3.62      0.48 o
   3   7   3  -2        5.54        6.17      0.59 o
   3   7   3  -1       10.61       18.61      1.27 o
   3   7   3   0     5422.26     5695.28    140.79 o
   3   7   3   1       37.23       58.74      1.54 o
   4   7   3  -3        4.31        3.00      0.68 o
   4   7   3  -2        2.78        5.31      0.61 o
   4   7   3  -1       60.06       68.52      1.51 o
   4   7   3   0        0.92       17.03      0.92 o
   4   7   3   1       43.20       50.33      1.47 o
   4   7   3   2        2.17        4.50      0.55 o
   5   7   3  -5        2.26        2.30      0.39 o
   5   7   3  -3        3.10        6.12      0.92 o
   5   7   3  -1      298.77      329.29      3.88 o
   5   7   3   0     3155.31     3152.43     57.44 o
   5   7   3   1        5.20        8.31      0.68 o
   5   7   3   2        4.72        5.81      0.61 o
   6   7   3  -3        8.98        4.92      0.66 o
   6   7   3  -1      120.23      146.65      1.89 o
   6   7   3   0      221.39      136.50      3.29 o
   6   7   3   1       10.41       19.59      0.90 o
   7   7   3  -1       43.71       54.48      1.75 o
   7   7   3   0      808.83      749.02     11.98 o
   7   7   3   1       30.51       27.62      1.01 o
   8   7   3  -2        0.80        3.34      1.07 o
   8   7   3  -1        4.28       12.05      0.79 o
   8   7   3   0      212.49      372.38      6.93 o
   8   7   3   1        4.85       12.00      0.90 o
   9   7   3  -2        0.70        2.55      0.72 o
   9   7   3  -1       86.80       96.14      1.95 o
   9   7   3   0      432.27      417.25      7.22 o
   9   7   3   1       22.84       24.38      1.29 o
   9   7   3   2        1.80        1.80      0.59 o
  10   7   3  -1       19.88       20.47      1.36 o
  11   7   3   0       79.46       51.14      2.26 o
  11   7   3   1        5.89        4.48      0.99 o
   0   8   3  -2       14.67        6.27      0.81 o
   0   8   3   0     5363.38     6713.60    135.16 o
   0   8   3   2        3.68        3.25      0.61 o
   1   8   3  -3       24.22        6.32      0.57 o
   1   8   3  -2        4.85        3.93      0.44 o
   1   8   3  -1      447.83      537.90      3.23 o
   1   8   3   0     1368.85     1688.73     29.88 o
   1   8   3   1      457.38      587.88      3.53 o
   1   8   3   3        9.97        5.27      0.92 o
   1   8   3   5        3.84        2.06      0.44 o
   2   8   3  -1        0.57        1.75      0.57 o
   2   8   3   0     6448.69     7170.15    140.53 o
   2   8   3   1       40.69       43.35      1.14 o
   3   8   3  -3       16.42        3.73      0.53 o
   3   8   3  -2       11.24        6.06      0.51 o
   3   8   3  -1      179.49      192.95      3.20 o
   3   8   3   0      891.74      963.97     17.07 o
   3   8   3   1       30.64       12.00      0.72 o
   3   8   3   2       15.19        4.37      0.96 o
   3   8   3   3        6.01        2.09      0.62 o
   3   8   3   5        5.00        1.69      0.46 o
   4   8   3  -2       20.16       11.61      0.73 o
   4   8   3  -1       57.93       42.08      1.27 o
   4   8   3   0     2526.84     2974.42     54.33 o
   4   8   3   1       57.91       68.26      1.84 o
   4   8   3   2        2.96        2.94      0.59 o
   5   8   3  -2       15.58        7.66      1.01 o
   5   8   3  -1      145.80      158.98      2.32 o
   5   8   3   0      555.94      740.35     22.23 o
   5   8   3   1      329.98      439.85      4.96 o
   5   8   3   2       20.74       11.47      1.25 o
   5   8   3   3        3.65        2.92      0.85 o
   6   8   3  -2        5.17        3.56      0.50 o
   6   8   3  -1       20.12       11.70      0.72 o
   6   8   3   0     1834.73     1883.12     31.66 o
   6   8   3   1      166.57      174.74      3.34 o
   7   8   3  -2        9.92        6.84      0.59 o
   7   8   3  -1       36.93       41.86      1.27 o
   7   8   3   0      112.40      107.69      2.90 o
   7   8   3   2       13.52        6.12      0.70 o
   8   8   3  -2        8.61        5.51      0.62 o
   8   8   3  -1       83.07       95.79      1.95 o
   8   8   3   0      330.44      370.17      7.46 o
   8   8   3   1       65.68       96.82      2.13 o
   9   8   3   0       31.17       47.31      1.98 o
   9   8   3   1       32.34       38.20      2.22 o
   9   8   3   2        4.31        3.18      0.83 o
  10   8   3  -1       12.10       12.20      1.30 o
  10   8   3   0      220.07      204.14      5.18 o
  10   8   3   1       66.87       71.55      2.17 o
   0   9   3  -2       20.61       26.48      1.19 o
   0   9   3   0     1346.31     1344.72     32.85 o
   0   9   3   2       41.11       29.53      1.38 o
   1   9   3  -5        0.74        2.98      0.48 o
   1   9   3  -2        5.59        4.63      0.48 o
   1   9   3  -1      135.60      158.90      2.24 o
   1   9   3   0      160.63      176.21      5.38 o
   1   9   3   2        2.23        4.01      0.46 o
   2   9   3  -3        2.84        4.13      1.34 o
   2   9   3  -1      245.79      273.38      2.72 o
   2   9   3   0       59.20       73.63      2.57 o
   2   9   3   1        5.77        6.38      0.61 o
   2   9   3   2        7.53        4.45      0.53 o
   3   9   3  -1        8.43       20.47      0.88 o
   3   9   3   0      115.64      115.47      3.14 o
   3   9   3   1      351.09      413.08      3.86 o
   3   9   3   2        0.59        2.17      0.48 o
   4   9   3  -3        6.22        8.73      1.34 o
   4   9   3  -2        2.91        5.00      0.59 o
   4   9   3  -1      595.70      652.77      4.63 o
   4   9   3   0      717.16      554.82     12.15 o
   4   9   3   2       12.65       10.34      0.90 o
   5   9   3  -5        2.03        1.97      0.40 o
   5   9   3  -3        1.08        4.67      0.79 o
   5   9   3  -2        1.24        3.51      0.59 o
   5   9   3  -1      232.56      329.97      3.34 o
   5   9   3   0       91.05       79.47      2.26 o
   5   9   3   1      126.68      159.36      3.91 o
   5   9   3   5        0.91        2.20      0.53 o
   6   9   3  -3        1.94        5.46      0.68 o
   6   9   3  -2        5.88        4.59      0.66 o
   6   9   3  -1      327.34      375.69      3.67 o
   6   9   3   0        1.44        6.74      0.70 o
   7   9   3  -1       22.64       48.91      1.40 o
   7   9   3   0       31.15       26.26      1.36 o
   7   9   3   1      112.55      143.36      3.05 o
   8   9   3  -3        0.75        3.20      0.86 o
   8   9   3  -1      194.97      199.90      3.23 o
   8   9   3   0      151.91      111.99      3.25 o
   8   9   3   1       16.17       24.47      1.32 o
   9   9   3  -1       44.54       62.47      2.72 o
   9   9   3   0       27.70       24.44      2.08 o
   9   9   3   1       26.71       35.79      1.58 o
  10   9   3  -1       56.86       56.39      1.97 o
  10   9   3   0       11.69        6.63      0.94 o
  10   9   3   1        5.88        2.57      0.75 o
   0  10   3  -2        6.73        7.81      0.73 o
   0  10   3   0     2518.70     2837.38     61.46 o
   0  10   3   2        6.00        2.65      0.64 o
   1  10   3  -1       73.01       85.88      1.84 o
   1  10   3   0     4686.30     5569.46     88.73 o
   1  10   3   1      150.12      167.58      2.59 o
   1  10   3   2        8.25        6.91      0.64 o
   1  10   3   3        8.13        2.17      0.50 o
   2  10   3  -4        0.87        2.46      0.46 o
   2  10   3  -2        1.59        1.84      0.53 o
   2  10   3   0     1103.05     1329.47     21.66 o
   2  10   3   1        0.16        1.76      0.50 o
   3  10   3  -1       51.08       54.46      1.36 o
   3  10   3   0     4139.27     4643.29     79.25 o
   3  10   3   1       20.79       35.32      1.19 o
   3  10   3   2        4.31        5.14      1.41 o
   4  10   3  -1        9.32       32.49      1.91 o
   4  10   3   0     1392.45     1484.31     27.60 o
   5  10   3  -2        2.07        5.46      1.43 o
   5  10   3  -1        9.80       13.27      0.85 o
   5  10   3   0     1112.93     1185.31     23.76 o
   5  10   3   1      109.24      102.60      2.11 o
   6  10   3   0      327.24      331.53      6.91 o
   7  10   3  -1       25.51       14.88      0.97 o
   7  10   3   0     1130.04     1152.08     27.41 o
   7  10   3   1       10.07        7.22      0.77 o
   8  10   3  -1       21.85       29.47      1.89 o
   8  10   3   0      317.58      273.06      6.74 o
   9  10   3   0       72.95       66.44      2.41 o
   9  10   3   1       11.48        9.02      0.99 o
  10  10   3   0       56.73       36.16      2.17 o
   0  11   3   0     8418.06     9033.65    225.33 o
   0  11   3   2        1.42        6.67      0.86 o
   1  11   3  -1        0.52        1.18      0.37 o
   1  11   3   0     4322.04     5081.41     78.40 o
   1  11   3   1       10.09        9.59      0.70 o
   2  11   3  -1       51.79       56.13      1.62 o
   2  11   3   0     6802.26     7968.16    156.64 o
   2  11   3   2        8.33        6.39      1.49 o
   3  11   3  -1       22.06       29.84      1.19 o
   3  11   3   0     2568.80     2889.44     49.74 o
   3  11   3   1        2.50        5.64      0.64 o
   4  11   3  -1       24.41       20.23      1.05 o
   4  11   3   0     2798.27     3021.25     71.55 o
   4  11   3   1       20.33       36.12      1.54 o
   4  11   3   2        0.30        3.16      0.88 o
   5  11   3  -2        0.14        1.87      0.53 o
   5  11   3  -1        4.24        7.22      0.73 o
   5  11   3   0     1595.31     1769.73     32.76 o
   5  11   3   2        3.83        4.50      0.75 o
   6  11   3  -1       76.37       63.26      1.91 o
   6  11   3   0      888.72      962.42     20.32 o
   6  11   3   2        6.49        3.27      0.99 o
   7  11   3  -1        2.12        1.97      0.59 o
   7  11   3   0      364.07      355.88      8.27 o
   7  11   3   1        4.58        9.85      0.88 o
   8  11   3   0      136.44       96.96      4.08 o
   8  11   3   1       27.64       36.69      2.30 o
   9  11   3   0      235.45      197.64      8.51 o
   9  11   3   1        3.40        5.81      0.90 o
   0  12   3  -2       12.14        6.85      0.77 o
   0  12   3   0      269.69      269.10      6.96 o
   0  12   3   2        1.07        5.24      0.77 o
   1  12   3  -2        8.38        7.61      0.68 o
   1  12   3  -1       45.35       48.47      1.27 o
   1  12   3   0      693.82      757.86     13.19 o
   1  12   3   1       78.35       92.24      1.73 o
   1  12   3   2        7.26        3.80      1.08 o
   2  12   3  -1        3.59        6.65      0.61 o
   2  12   3   0      371.69      428.95      8.69 o
   2  12   3   1        0.19        1.69      0.51 o
   3  12   3  -1       14.93       23.76      1.10 o
   3  12   3   0      677.64      761.51     15.09 o
   3  12   3   1       45.51       55.71      1.54 o
   4  12   3  -2        5.67        2.87      0.55 o
   4  12   3  -1       15.15       39.60      1.41 o
   4  12   3   0      137.47      130.39      3.38 o
   5  12   3  -1       11.39        8.82      0.81 o
   5  12   3   0       97.64       60.25      3.18 o
   5  12   3   1      151.16      201.55      3.01 o
   6  12   3   0       98.84       91.49      2.63 o
   7  12   3  -2        3.32        4.08      1.05 o
   7  12   3  -1       35.61       42.79      1.65 o
   7  12   3   0      174.20      157.03      4.28 o
   7  12   3   1       17.14       20.30      1.16 o
   8  12   3   0       34.70       25.54      1.93 o
   8  12   3   1        9.81        5.84      1.53 o
   9  12   3   1       15.99       14.13      1.53 o
   0  13   3  -2       12.56       11.70      1.03 o
   0  13   3   0      194.94      240.71      6.06 o
   0  13   3   2        6.23        3.97      0.94 o
   1  13   3  -2        0.74        1.84      0.53 o
   1  13   3  -1       13.07        5.59      0.59 o
   1  13   3   0     1102.03     1283.63     21.08 o
   2  13   3  -2        5.40        5.03      0.68 o
   2  13   3  -1       33.88       24.38      1.03 o
   2  13   3   0      388.89      372.01      8.64 o
   2  13   3   1        9.59       12.64      0.92 o
   3  13   3   0      912.38     1024.05     20.16 o
   3  13   3   1       83.90       61.46      1.71 o
   4  13   3  -2        8.44        6.74      0.77 o
   4  13   3  -1       45.94       25.78      1.47 o
   4  13   3   0      328.69      353.95      7.31 o
   4  13   3   2        8.30        6.61      0.79 o
   5  13   3  -1       53.50       36.03      1.36 o
   5  13   3   0      340.43      322.46      6.95 o
   5  13   3   1       64.88       48.33      1.65 o
   6  13   3  -1       51.39       43.38      1.65 o
   6  13   3   0      515.35      473.62     10.22 o
   6  13   3   1        9.34       15.21      1.05 o
   7  13   3  -1        7.22        5.26      0.79 o
   7  13   3   0      271.74      225.73      5.53 o
   7  13   3   1       61.57       47.35      1.58 o
   8  13   3  -1       14.66        9.30      1.43 o
   8  13   3   0      111.91       73.99      3.27 o
   8  13   3   2        4.58        3.73      0.86 o
   0  14   3   0      566.27      493.30     11.50 o
   1  14   3  -1       49.64       44.87      1.75 o
   1  14   3   0       11.69        7.18      0.68 o
   1  14   3   1       11.52        8.43      0.75 o
   2  14   3  -1       34.11       39.96      1.53 o
   2  14   3   0      504.45      570.73     10.58 o
   2  14   3   1       15.66       14.42      0.92 o
   2  14   3   2        1.86        3.33      0.59 o
   3  14   3  -1       21.30       25.43      1.51 o
   3  14   3   0       14.63       13.03      0.86 o
   3  14   3   1      153.45      171.99      3.03 o
   3  14   3   3        3.95        2.74      0.90 o
   4  14   3  -1       76.85       84.69      2.55 o
   4  14   3   0      368.99      360.82     10.84 o
   4  14   3   1       36.15       31.81      1.54 o
   5  14   3  -1       60.45       48.36      1.73 o
   5  14   3   0       22.06       12.46      1.19 o
   5  14   3   1        3.61        5.18      0.72 o
   6  14   3  -1       51.75       50.82      2.00 o
   6  14   3   0      161.42      139.81      4.63 o
   6  14   3   1       20.76       15.43      1.29 o
   7  14   3   1       77.53       64.22      2.88 o
   8  14   3  -1       31.14       19.51      3.66 o
   8  14   3   0      101.17       57.99      6.76 o
   0  15   3   0      304.33      210.13      8.99 o
   1  15   3  -1       16.43       12.02      0.97 o
   1  15   3   0       16.50       23.35      1.64 o
   2  15   3  -2        3.47        4.24      1.08 o
   2  15   3  -1       37.62       29.34      1.98 o
   2  15   3   0      344.02      403.60      8.65 o
   2  15   3   1       10.64        4.92      1.18 o
   2  15   3   2       12.36        6.60      0.73 o
   3  15   3  -1        2.74        2.50      0.83 o
   3  15   3   0       12.92       10.01      1.07 o
   3  15   3   1       25.88       26.99      2.02 o
   4  15   3  -1       23.60       19.62      1.62 o
   4  15   3   0      200.21      216.99      9.02 o
   5  15   3  -1       50.03       35.02      2.22 o
   5  15   3   0       18.74       16.21      1.87 o
   5  15   3   1        9.59        9.26      1.30 o
   6  15   3  -1       50.22       49.85      5.48 o
   6  15   3   0       96.57      146.10      6.45 o
   7  15   3   1       39.18       28.65      4.37 o
   0  16   3   0      789.98      819.91     36.38 o
   1  16   3   0       18.80       21.39      1.97 o
   2  16   3  -1       10.19        5.88      1.86 o
   2  16   3   0      716.17      629.38     19.05 o
   2  16   3   1       10.16        9.70      1.12 o
   3  16   3   0       27.52       38.77      3.91 o
   3  16   3   1       14.34        6.58      1.18 o
   4  16   3  -1       39.83       44.10      3.75 o
   4  16   3   0      455.68      508.44     23.96 o
   4  16   3   1       17.88       14.90      2.13 o
   5  16   3   0        4.97       11.76      2.32 o
   6  16   3   0      285.71      282.56     14.53 o
   0  17   3   0      148.55       83.57      8.18 o
   1  17   3  -1        4.42        6.10      1.95 o
   1  17   3   0       78.50       75.57      6.10 o
   2  17   3   0      174.31      172.26      9.96 o
   3  17   3   0       54.78       48.91      4.48 o
   3  17   3   1        4.52        9.50      2.11 o
   4  17   3  -1       36.31       48.05      4.02 o
   4  17   3   0      183.22      151.53     13.30 o
   5  17   3   0       21.57       23.39      3.12 o
   6  17   3   0      151.47       88.57      6.41 o
   0  18   3   0       13.29       20.40      4.52 o
   1  18   3   0      796.66      547.41     25.54 o
   2  18   3   0        6.94       11.36      3.34 o
   3  18   3   0      606.40      509.32     34.16 o
   3  18   3   1       38.03       37.93      3.71 o
   5  18   3   0      343.53      261.36     13.93 o
   0  19   3   0      489.63      379.36     26.99 o
   1  19   3   0      418.60      372.03     26.61 o
   2  19   3   0      278.98      234.04     18.25 o
   3  19   3   0      306.36      250.54     13.52 o
   4  19   3   0      132.04       88.42      9.13 o
   1  20   3   0      287.86      169.41     14.66 o
   3  20   3   0      181.85      102.11     10.60 o
   3   0   4   0     5602.82     5123.27     99.94 o
   4   0   4  -4        5.14        1.43      0.33 o
   4   0   4  -2       19.67        5.09      0.50 o
   4   0   4   0     3839.01     3868.01     91.47 o
   4   0   4   2       14.28       10.80      0.96 o
   5   0   4  -4        0.72        1.54      0.40 o
   5   0   4  -2        1.00        2.06      0.44 o
   5   0   4   0     2905.49     3381.65     69.05 o
   5   0   4   2       69.48       45.48      1.38 o
   5   0   4   4       14.22        3.93      0.50 o
   6   0   4  -2        8.49        3.51      0.86 o
   6   0   4   0     1722.10     1955.36     46.25 o
   6   0   4   2       71.66       51.04      1.60 o
   7   0   4  -2       16.36        6.47      1.19 o
   7   0   4   0     1524.47     1652.02     49.43 o
   7   0   4   2       22.17       12.51      0.99 o
   8   0   4  -4        1.54        3.79      0.94 o
   8   0   4  -2       30.33       22.10      1.41 o
   8   0   4   0      636.66      642.72     13.23 o
   8   0   4   2       10.27        5.09      0.94 o
   9   0   4  -2        2.38        3.22      1.05 o
   9   0   4   0      409.18      530.80     12.18 o
   9   0   4   2       32.53       30.02      2.55 o
  10   0   4  -2        4.56        8.40      1.82 o
  10   0   4   0      253.48      264.78      7.11 o
  10   0   4   2       17.53       11.98      2.08 o
  11   0   4   0      138.24       86.14      3.44 o
   2   1   4  -1      152.41       95.33      1.98 o
   2   1   4   0     6403.12     5262.42    114.60 o
   2   1   4   1      161.39      128.53      1.62 o
   3   1   4  -5        0.30        1.29      0.26 o
   3   1   4  -2        1.23        0.73      0.24 o
   3   1   4  -1        4.64        8.47      0.46 o
   3   1   4   0     6044.73     5954.92    104.02 o
   3   1   4   1       62.17       52.44      1.08 o
   4   1   4  -5        7.57        2.52      0.31 o
   4   1   4  -4        1.73        1.27      0.26 o
   4   1   4  -3       29.07        4.63      0.53 o
   4   1   4  -2        5.34        3.11      0.40 o
   4   1   4  -1       16.86       20.27      0.68 o
   4   1   4   0      729.26      715.38     10.49 o
   4   1   4   1        4.33       11.41      0.55 o
   4   1   4   2        1.82        1.14      0.28 o
   4   1   4   3        1.79        0.96      0.31 o
   5   1   4  -5        0.83        1.41      0.28 o
   5   1   4  -4        0.85        1.03      0.26 o
   5   1   4  -3        0.33        6.32      0.51 o
   5   1   4  -1       39.25       31.99      1.16 o
   5   1   4   0     1924.53     2091.12     30.41 o
   5   1   4   1      339.33      355.18      2.50 o
   5   1   4   2        4.00        4.30      0.66 o
   5   1   4   3        0.58        1.82      0.37 o
   6   1   4  -5        8.87        5.53      0.48 o
   6   1   4  -3       31.44       14.20      0.75 o
   6   1   4  -2       13.01       12.38      0.70 o
   6   1   4  -1      173.45      219.65      2.52 o
   6   1   4   0      867.44      900.89     19.04 o
   6   1   4   1       67.81      108.46      1.87 o
   7   1   4  -3        0.07        3.79      0.81 o
   7   1   4  -1        5.42        2.74      0.46 o
   7   1   4   0     1069.79     1280.47     19.05 o
   7   1   4   1      108.56      131.67      2.04 o
   7   1   4   2        3.64        6.45      0.85 o
   8   1   4  -3        3.13        2.19      0.62 o
   8   1   4   0      159.54      219.83      4.06 o
   8   1   4   1       38.21       39.08      1.25 o
   9   1   4  -1        7.70       10.14      0.83 o
   9   1   4   0       77.35       70.25      1.97 o
   9   1   4   1       97.28      114.05      2.33 o
   9   1   4   2        5.26        3.51      1.07 o
  10   1   4  -2        7.39        6.89      1.12 o
  10   1   4  -1       17.80       24.70      1.30 o
  10   1   4   0       76.13       58.87      1.89 o
  10   1   4   1        4.20        6.80      0.83 o
  11   1   4   0       36.04       26.70      1.38 o
  11   1   4   1       24.41       19.11      1.16 o
   0   2   4   0     3202.55     3440.30    115.61 o
   1   2   4  -1       95.93       65.43      1.08 o
   1   2   4   0       51.50       33.53      0.97 o
   1   2   4   1      176.76      162.95      1.78 o
   2   2   4  -2        7.85        3.67      0.46 o
   2   2   4  -1        5.57        1.45      0.28 o
   2   2   4   0     1485.06     1390.92     27.14 o
   2   2   4   1      444.43      381.22      2.92 o
   2   2   4   3        8.34        4.43      0.64 o
   3   2   4  -2        3.63        1.65      0.44 o
   3   2   4  -1      773.18      646.20      3.80 o
   3   2   4   0        2.79        1.58      0.40 o
   3   2   4   1      165.72      196.98      2.59 o
   3   2   4   3        4.63        2.11      0.51 o
   4   2   4  -3        3.82        2.74      0.37 o
   4   2   4  -1        6.53        9.41      0.42 o
   4   2   4   0     1206.70     1225.38     22.67 o
   4   2   4   1      585.04      506.57      2.77 o
   4   2   4   2        3.18        2.37      0.35 o
   4   2   4   3        0.25        4.43      0.68 o
   4   2   4   5        1.57        4.19      0.44 o
   5   2   4  -5        1.23        2.20      0.35 o
   5   2   4  -3        0.64        3.60      0.37 o
   5   2   4  -2        6.80        4.37      0.62 o
   5   2   4  -1      487.65      550.41      3.05 o
   5   2   4   0      241.36      237.53      4.59 o
   5   2   4   1        8.27        7.86      0.46 o
   5   2   4   2        3.59        2.85      0.33 o
   5   2   4   3       29.64        6.78      0.59 o
   6   2   4  -5        1.01        1.47      0.33 o
   6   2   4  -3        0.05        1.58      0.48 o
   6   2   4  -2        1.59        2.72      0.39 o
   6   2   4  -1       12.06        7.15      0.51 o
   6   2   4   0      277.06      340.44      6.43 o
   6   2   4   1      590.70      640.68      3.64 o
   6   2   4   3       12.10       18.76      1.07 o
   7   2   4  -2        5.00        2.22      0.61 o
   7   2   4  -1      235.32      266.87      2.65 o
   7   2   4   0        1.82        3.67      0.64 o
   7   2   4   1      118.14      200.94      4.63 o
   7   2   4   2        3.26        6.85      0.86 o
   7   2   4   3        2.88        2.04      0.64 o
   8   2   4  -3        2.52        5.00      0.94 o
   8   2   4  -1        3.06       10.27      0.73 o
   8   2   4   0       75.00       87.11      2.13 o
   8   2   4   1      177.03      199.97      2.52 o
   8   2   4   3        0.36        5.84      1.49 o
   8   2   4   5        0.63        1.67      0.55 o
   9   2   4  -1       78.07      107.71      2.06 o
   9   2   4   0       91.04       83.11      2.33 o
   9   2   4   1        7.63       12.60      0.90 o
  10   2   4  -1        7.32        5.22      0.90 o
  10   2   4   0        4.87        3.60      0.72 o
  10   2   4   1       99.99      103.52      2.32 o
  10   2   4   3        2.07        3.60      1.18 o
  11   2   4  -1       23.56       25.04      1.65 o
  11   2   4   1       29.18       29.71      1.53 o
   0   3   4   2        2.43        7.96      0.72 o
   1   3   4  -1      165.31      176.30      1.69 o
   1   3   4   0     1710.62     1763.76     27.19 o
   1   3   4   1       69.53       65.73      1.08 o
   1   3   4   2        7.07        7.18      0.46 o
   2   3   4  -5        0.28        0.79      0.24 o
   2   3   4  -3        3.51        1.87      0.33 o
   2   3   4  -2       18.93       12.05      0.53 o
   2   3   4  -1      325.81      312.68      2.52 o
   2   3   4   1       23.36       21.81      0.77 o
   2   3   4   2        5.04        1.47      0.37 o
   2   3   4   4        5.26        1.18      0.31 o
   3   3   4   0      848.53      850.45     16.92 o
   3   3   4   1       79.14       51.30      1.75 o
   3   3   4   2        5.74        3.66      0.59 o
   4   3   4  -4        0.38        0.99      0.33 o
   4   3   4  -2        4.01        4.23      0.40 o
   4   3   4  -1       43.92       41.29      1.08 o
   4   3   4   0     3808.81     3711.77     80.65 o
   4   3   4   1      522.38      526.60      3.97 o
   4   3   4   5        2.59        2.13      0.46 o
   5   3   4  -2       12.75        6.69      0.48 o
   5   3   4  -1      174.16      205.39      1.89 o
   5   3   4   0      312.04      265.13      4.26 o
   5   3   4   1        6.36       12.79      0.57 o
   6   3   4  -5        0.69        3.56      0.42 o
   6   3   4  -4        0.97        1.67      0.39 o
   6   3   4  -3        5.89        7.00      0.64 o
   6   3   4  -2       17.38       17.03      0.72 o
   6   3   4  -1      648.57      741.28      3.95 o
   6   3   4   0     1594.49     1677.82     24.00 o
   6   3   4   1       34.84       28.57      0.92 o
   6   3   4   2        7.48        5.48      0.48 o
   7   3   4  -2        8.75        5.46      0.62 o
   7   3   4  -1       18.58       25.78      0.97 o
   7   3   4   0      124.73      101.45      2.22 o
   7   3   4   1       20.71       15.14      0.77 o
   8   3   4  -2        6.04        9.02      0.73 o
   8   3   4  -1        9.22       12.81      0.90 o
   8   3   4   0      256.38      200.23      4.50 o
   8   3   4   1      315.19      341.91      3.33 o
   8   3   4   2        5.37        2.85      0.55 o
   8   3   4   3        2.29        1.98      0.61 o
   8   3   4   5        1.74        1.91      0.55 o
   9   3   4  -2        5.23        3.29      0.77 o
   9   3   4  -1       33.13       40.00      1.58 o
   9   3   4   0       79.53       63.78      1.87 o
  10   3   4  -1      165.79      181.36      2.77 o
  10   3   4   0      143.75      128.09      2.98 o
  11   3   4  -1        4.82        7.55      1.32 o
  11   3   4   0       42.47       31.03      1.60 o
   0   4   4  -2        7.42        9.46      0.59 o
   0   4   4   0      376.57      440.09     10.46 o
   1   4   4  -3        6.75        1.25      0.39 o
   1   4   4  -2        4.74        1.62      0.37 o
   1   4   4  -1      483.59      473.48      2.57 o
   1   4   4   0      527.84      629.71     10.14 o
   1   4   4   1      114.08      113.41      1.43 o
   1   4   4   5        5.16        3.12      0.37 o
   2   4   4  -2        0.15        0.79      0.26 o
   2   4   4  -1       17.79        7.42      0.50 o
   2   4   4   0        6.22        4.56      0.59 o
   2   4   4   1      117.94      134.85      1.80 o
   2   4   4   2       10.04        6.89      0.51 o
   3   4   4  -1       41.96       51.08      1.19 o
   3   4   4   0      189.03      184.74      4.45 o
   3   4   4   1      174.25      198.10      2.33 o
   3   4   4   3       15.32       10.25      1.07 o
   3   4   4   4        0.13        1.43      0.40 o
   4   4   4  -3        1.89        1.19      0.35 o
   4   4   4  -2        0.37        3.31      0.46 o
   4   4   4  -1       52.01       32.84      0.99 o
   4   4   4   0      119.09      118.11      3.03 o
   4   4   4   1      457.02      456.64      3.84 o
   4   4   4   3        6.19        4.69      0.68 o
   5   4   4  -1      101.73       74.66      1.27 o
   5   4   4   0      624.18      729.01     13.30 o
   5   4   4   1      295.15      286.15      2.43 o
   5   4   4   2       24.80       12.94      0.75 o
   5   4   4   3       20.72       11.91      1.36 o
   5   4   4   5       11.07        4.08      0.51 o
   6   4   4  -3        0.22        4.28      0.51 o
   6   4   4  -1       40.41       27.23      0.94 o
   6   4   4   0        1.00        9.78      0.61 o
   6   4   4   1      102.86      108.02      1.76 o
   6   4   4   2        9.40        5.66      0.68 o
   7   4   4  -3        2.55        1.98      0.50 o
   7   4   4  -1       42.75       68.10      1.43 o
   7   4   4   0       28.88       18.36      0.92 o
   7   4   4   1      160.30      189.52      2.26 o
   7   4   4   3        9.81        3.22      0.97 o
   8   4   4  -1       23.89       20.60      0.97 o
   8   4   4   1      154.45      141.13      2.26 o
   9   4   4  -1        4.93       19.15      1.08 o
   9   4   4   0      156.22      214.58      5.31 o
   9   4   4   1       36.02       41.32      1.32 o
   9   4   4   2       10.37        8.97      0.81 o
  10   4   4  -1        6.87        4.63      0.73 o
  10   4   4   0        4.27       11.19      1.18 o
  10   4   4   1       10.33        7.57      0.83 o
  11   4   4  -1        2.18        7.74      1.21 o
  11   4   4   1       18.65       18.76      1.43 o
   0   5   4  -2       11.51       10.14      0.64 o
   0   5   4   2        4.31        2.52      0.44 o
   1   5   4  -2        7.03        5.26      0.39 o
   1   5   4  -1       17.12       19.73      0.66 o
   1   5   4   0     7852.74     9179.54    165.33 o
   1   5   4   1       27.36       22.67      0.70 o
   1   5   4   2       10.70        7.92      0.51 o
   2   5   4  -2        4.04        1.51      0.29 o
   2   5   4  -1       22.06       21.98      0.79 o
   2   5   4   0      532.10      600.76     10.33 o
   2   5   4   1      264.03      290.87      2.76 o
   3   5   4  -5        0.24        2.55      0.46 o
   3   5   4  -3        2.33        5.38      0.64 o
   3   5   4  -2       15.22        8.45      0.57 o
   3   5   4  -1        0.30        3.01      0.46 o
   3   5   4   0     5063.58     5529.09     98.97 o
   3   5   4   1      189.20      177.22      2.35 o
   3   5   4   2        6.99        5.57      0.57 o
   3   5   4   3        1.33        4.76      0.59 o
   4   5   4  -3       21.96        2.13      0.59 o
   4   5   4  -2        8.45        7.52      0.59 o
   4   5   4   0     5234.35     5247.29     95.40 o
   4   5   4   1      461.95      530.90      4.01 o
   5   5   4  -3        1.67        2.52      0.46 o
   5   5   4  -2       15.28       10.86      0.75 o
   5   5   4  -1       19.56       17.68      0.85 o
   5   5   4   0     1902.71     1795.54     39.54 o
   5   5   4   1      284.76      283.81      4.78 o
   5   5   4   2       13.16        4.58      0.53 o
   5   5   4   3        0.72        6.76      1.01 o
   6   5   4  -1      126.35      135.02      2.24 o
   6   5   4   0        6.29        2.00      0.44 o
   6   5   4   1      247.46      333.87      3.11 o
   7   5   4  -3        1.94        4.23      0.53 o
   7   5   4  -2       15.97        9.57      1.08 o
   7   5   4   0      833.57      811.00     13.95 o
   7   5   4   1      163.71      174.43      2.68 o
   7   5   4   2        4.04        1.76      0.44 o
   8   5   4  -1       12.19       20.25      0.94 o
   8   5   4   0      731.42      720.67     13.58 o
   8   5   4   1      104.29      144.13      2.44 o
   9   5   4  -2        6.06        3.12      0.68 o
   9   5   4  -1        6.98        5.11      0.90 o
   9   5   4   0      175.44      146.22      4.34 o
   9   5   4   1      116.27      130.39      2.26 o
   9   5   4   2        5.28        2.02      0.57 o
  10   5   4  -1       65.60       69.84      1.87 o
  10   5   4   1       26.40       45.51      1.67 o
  11   5   4   0       86.82       70.03      2.68 o
  11   5   4   1       24.52       20.63      1.76 o
   0   6   4   0     3628.52     4160.26     92.53 o
   0   6   4   2        4.51        3.53      0.62 o
   1   6   4  -4        1.35        1.05      0.33 o
   1   6   4  -3       20.24        7.66      0.81 o
   1   6   4  -2        0.92        1.58      0.35 o
   1   6   4  -1      249.38      269.98      2.30 o
   1   6   4   0      135.98      157.84      2.98 o
   1   6   4   1      543.07      652.46      4.24 o
   1   6   4   2        0.94        2.43      0.39 o
   1   6   4   3       15.59        6.71      1.32 o
   1   6   4   5        4.58        1.49      0.37 o
   2   6   4  -4        1.23        1.27      0.31 o
   2   6   4  -2        2.43        1.86      0.57 o
   2   6   4  -1        2.20        6.56      0.57 o
   2   6   4   0     2385.85     2807.54     55.79 o
   2   6   4   1        4.67        1.30      0.33 o
   2   6   4   2        2.42        2.50      0.57 o
   3   6   4  -5        0.87        5.02      0.64 o
   3   6   4  -3       21.12        7.22      0.72 o
   3   6   4  -1      640.94      812.56      4.39 o
   3   6   4   0      126.20      149.81      3.25 o
   3   6   4   1       48.52       55.34      1.32 o
   3   6   4   2        3.19        2.06      0.66 o
   4   6   4  -1       94.48      166.95      2.32 o
   4   6   4   0     1541.39     1652.39     34.10 o
   4   6   4   1        2.74        5.92      0.61 o
   4   6   4   2        7.37        8.20      1.03 o
   5   6   4  -2        6.33        4.39      0.51 o
   5   6   4  -1        1.69        3.62      0.53 o
   5   6   4   0      418.19      384.34      7.63 o
   5   6   4   1      415.89      453.19      3.86 o
   5   6   4   2       10.71        6.14      0.64 o
   6   6   4  -2        1.49        2.00      0.61 o
   6   6   4  -1        3.04       12.07      0.72 o
   6   6   4   0      429.20      462.51      8.82 o
   7   6   4  -5        0.32        1.53      0.40 o
   7   6   4  -3        6.08        2.96      0.70 o
   7   6   4  -1      202.34      205.87      2.44 o
   7   6   4   0       99.43      102.47      2.59 o
   7   6   4   1        4.80        3.82      0.61 o
   7   6   4   2       14.47       17.38      0.99 o
   8   6   4  -1       57.16      100.18      2.92 o
   8   6   4   0       87.05       81.00      2.11 o
   8   6   4   1        2.41        6.36      0.81 o
   9   6   4  -1       18.55       13.49      0.96 o
   9   6   4   0      156.81      118.41      4.39 o
   9   6   4   1       59.69       63.63      1.84 o
   9   6   4   2        4.38        3.18      0.88 o
  11   6   4  -1       12.95        9.50      1.16 o
  11   6   4   0       15.49       13.28      1.45 o
  11   6   4   1        5.70        4.35      0.88 o
   0   7   4   0     6729.17     7675.86    174.21 o
   0   7   4   2       15.96       23.70      1.16 o
   1   7   4  -5        0.27        1.36      0.35 o
   1   7   4  -2        2.76        2.13      0.39 o
   1   7   4  -1        1.44        3.00      0.42 o
   1   7   4   0     2444.59     2896.05     55.34 o
   1   7   4   2        2.41        1.12      0.37 o
   2   7   4  -3        8.98        1.84      0.55 o
   2   7   4  -1        3.70       13.62      0.75 o
   2   7   4   0     1222.57     1654.68     27.36 o
   2   7   4   1       77.28       66.72      1.43 o
   2   7   4   2       21.62        9.85      0.77 o
   2   7   4   4        1.52        2.24      0.51 o
   3   7   4  -2        0.73        3.80      0.50 o
   3   7   4  -1        7.24       19.81      0.90 o
   3   7   4   0     1649.15     2007.33     37.13 o
   3   7   4   1      100.83       89.45      1.71 o
   3   7   4   2        2.06        1.49      0.42 o
   4   7   4  -5       10.48        1.27      0.37 o
   4   7   4  -3       15.74        3.25      0.59 o
   4   7   4  -1        0.03        3.45      0.51 o
   4   7   4   0     2654.12     2874.09     66.64 o
   4   7   4   1      175.84      162.52      2.90 o
   4   7   4   2        3.98        9.89      1.05 o
   5   7   4  -5        0.01        1.62      0.46 o
   5   7   4  -1        4.65       14.59      0.85 o
   5   7   4   0      767.35      894.90     19.02 o
   5   7   4   1       49.05       43.29      1.75 o
   6   7   4  -3        8.35        1.54      0.50 o
   6   7   4  -1        0.20        1.71      0.42 o
   6   7   4   0       91.44      147.84      3.53 o
   6   7   4   1       26.24       10.93      0.88 o
   7   7   4  -1        1.70        4.98      0.64 o
   7   7   4   0      322.56      391.86      7.74 o
   7   7   4   1      115.86      100.64      2.32 o
   8   7   4  -2        0.99        4.21      1.05 o
   8   7   4   0      328.10      307.98      6.39 o
   8   7   4   1       28.27       20.32      1.10 o
   9   7   4  -2        4.15        1.78      0.59 o
   9   7   4   0       91.02       93.78      2.70 o
   9   7   4   1       18.80       15.40      1.14 o
  10   7   4  -1        8.95        2.96      0.72 o
  10   7   4   0        1.19        3.00      0.77 o
  10   7   4   1        0.28        4.59      0.83 o
  11   7   4   0       32.25       23.72      1.49 o
  11   7   4   1       31.71       16.98      1.40 o
   0   8   4  -2        7.77       11.98      0.81 o
   0   8   4   0    13254.65    15359.03    895.96 o
   0   8   4   2        6.97        8.18      0.79 o
   1   8   4  -1        7.43        2.90      0.51 o
   1   8   4   0     1535.59     1755.82     27.62 o
   1   8   4   1       16.34       25.52      1.07 o
   1   8   4   4       30.90        2.13      0.59 o
   2   8   4  -2        2.02        1.51      0.48 o
   2   8   4  -1       15.18       18.56      0.83 o
   2   8   4   0     7420.22     8573.90    137.86 o
   2   8   4   1       81.22       94.08      1.84 o
   2   8   4   2        4.38        2.50      0.55 o
   3   8   4  -1       84.37       78.64      1.71 o
   3   8   4   0     2194.75     2603.34     44.96 o
   3   8   4   1      234.52      254.95      2.87 o
   3   8   4   3       20.23       11.96      1.40 o
   4   8   4  -4        7.45        2.48      0.59 o
   4   8   4  -2       21.17       19.66      1.07 o
   4   8   4   0     6249.81     6634.57    138.89 o
   4   8   4   1      209.14      229.90      3.07 o
   4   8   4   2       19.86       17.82      0.94 o
   5   8   4  -1       31.43       35.87      1.30 o
   5   8   4   0      293.61      286.48      6.14 o
   5   8   4   1        9.51        6.49      0.70 o
   6   8   4  -3        0.40        2.59      0.61 o
   6   8   4  -2       14.69       10.97      1.03 o
   6   8   4  -1       39.23       43.24      1.40 o
   6   8   4   0     1830.79     1639.58     30.32 o
   6   8   4   1       98.84      117.69      2.50 o
   6   8   4   2       13.24        7.18      0.73 o
   6   8   4   3        0.51        1.64      0.53 o
   7   8   4  -2        7.67        4.87      0.64 o
   7   8   4  -1        2.85        4.54      0.64 o
   7   8   4   0      935.47     1004.21     20.16 o
   7   8   4   1       77.40       61.59      1.84 o
   7   8   4   2        7.65        7.04      1.12 o
   8   8   4  -2       16.24       14.96      1.08 o
   8   8   4   0      873.45      740.13     15.23 o
   8   8   4   1       80.85       87.52      3.01 o
   8   8   4   2       13.24        7.68      0.90 o
   9   8   4   0        7.20        4.10      0.79 o
  10   8   4  -1        8.83        9.04      1.01 o
  10   8   4   0      186.04      117.23      3.49 o
  10   8   4   1       11.52       10.97      1.21 o
  11   8   4   0      144.24      105.18      3.97 o
   0   9   4  -2       11.28        6.52      0.77 o
   0   9   4   0     3445.54     4212.42     91.19 o
   1   9   4  -2        4.02        3.45      0.55 o
   1   9   4  -1        2.86       11.10      0.66 o
   1   9   4   0      209.14      262.66      5.60 o
   1   9   4   1        4.58        3.93      0.51 o
   1   9   4   2        9.56        7.94      1.01 o
   2   9   4  -2       13.62       13.80      0.75 o
   2   9   4   0     1546.35     1800.36     29.69 o
   2   9   4   1        9.01        4.23      0.53 o
   2   9   4   2        4.53       11.65      0.79 o
   3   9   4  -2        7.52        5.37      1.29 o
   3   9   4  -1        2.66       18.72      0.90 o
   3   9   4   0      237.97      251.00      5.62 o
   3   9   4   1        1.89        4.65      0.66 o
   4   9   4  -2       18.29       11.59      0.90 o
   4   9   4   0     1085.87     1217.61     21.61 o
   5   9   4  -1        1.41       19.33      1.03 o
   5   9   4   0      114.83      104.73      2.85 o
   5   9   4   1       10.10       15.21      0.97 o
   6   9   4   0       84.94       59.88      1.97 o
   6   9   4   1       24.53       28.57      1.23 o
   7   9   4  -1        3.04       14.81      1.05 o
   7   9   4   0       50.14       38.40      1.69 o
   7   9   4   1        3.95        5.37      1.03 o
   7   9   4   2        0.64        3.11      0.92 o
   8   9   4  -2        5.51        4.78      0.77 o
   8   9   4  -1        1.30        2.61      0.77 o
   8   9   4   0      131.99      118.77      3.42 o
   8   9   4   1        4.16        7.86      0.90 o
   9   9   4   1        1.40        4.32      0.81 o
  10   9   4  -1        2.35        2.61      0.73 o
  10   9   4   1        4.63        7.72      0.96 o
   0  10   4   0       36.50       65.14      3.03 o
   1  10   4  -1       17.63       32.45      1.27 o
   1  10   4   0       21.34       21.83      0.96 o
   1  10   4   1      127.98      141.21      1.98 o
   2  10   4  -2        2.33        2.46      0.57 o
   2  10   4  -1        7.60       13.95      0.86 o
   2  10   4   0        7.73       17.57      0.92 o
   2  10   4   1      105.55      101.96      1.89 o
   3  10   4  -5        2.13        3.49      0.50 o
   3  10   4  -3       18.46       10.38      1.75 o
   3  10   4  -2        4.80        4.06      0.61 o
   3  10   4  -1     1030.58     1122.96      5.95 o
   3  10   4   0      142.79      189.70      4.78 o
   3  10   4   1        5.51       17.46      1.05 o
   3  10   4   3       10.72        4.94      0.86 o
   4  10   4  -1       26.77       40.68      2.44 o
   4  10   4   0       25.26       55.55      1.93 o
   4  10   4   1      125.57      104.66      2.06 o
   5  10   4  -1      162.12      140.46      2.48 o
   5  10   4   0        8.65        1.80      0.55 o
   5  10   4   1      184.34      168.53      3.12 o
   6  10   4  -1       18.41       25.38      1.32 o
   6  10   4   1      177.01      142.51      2.52 o
   6  10   4   3        2.00        4.48      1.14 o
   7  10   4  -3        4.30        4.06      1.07 o
   7  10   4  -1      442.76      422.39      7.97 o
   7  10   4   0      139.13      168.90      4.58 o
   7  10   4   1       23.87       14.77      1.10 o
   8  10   4  -1       19.38       24.44      1.36 o
   8  10   4   0        9.66       13.12      1.12 o
   8  10   4   1       34.19       25.72      1.38 o
   9  10   4  -1       44.58       29.25      1.73 o
   9  10   4   1       64.62       50.90      2.70 o
  10  10   4   1       43.24       23.24      1.56 o
   0  11   4  -2        7.02        7.40      1.60 o
   0  11   4   0      644.82      907.57     22.86 o
   0  11   4   2        9.69        5.02      0.86 o
   1  11   4  -5        0.11        1.27      0.40 o
   1  11   4  -2        2.42        4.32      0.55 o
   1  11   4  -1        2.98        1.91      0.50 o
   1  11   4   0     1596.94     1821.25     35.63 o
   2  11   4  -2       23.99       23.41      1.03 o
   2  11   4  -1       83.14      118.44      2.02 o
   2  11   4   0     1202.83     1215.77     22.38 o
   2  11   4   1        0.39        2.33      0.51 o
   2  11   4   2        8.68        4.47      0.68 o
   3  11   4  -2        6.29       11.36      0.81 o
   3  11   4  -1        7.87       12.07      0.90 o
   3  11   4   0     1161.03     1185.05     22.44 o
   3  11   4   1       13.74       16.67      1.08 o
   4  11   4  -5        5.25        2.35      0.59 o
   4  11   4  -3        7.44       14.55      3.40 o
   4  11   4  -2        1.65        2.32      0.55 o
   4  11   4  -1      100.34      147.71      2.94 o
   4  11   4   0      146.02      143.87      4.10 o
   4  11   4   2        5.27        3.27      0.61 o
   5  11   4  -2        2.48        3.44      0.72 o
   5  11   4  -1       26.28       22.49      1.25 o
   5  11   4   0      364.18      267.09      7.59 o
   5  11   4   1        4.61        6.38      0.77 o
   6  11   4  -5        1.24        1.73      0.55 o
   6  11   4  -2        7.23        5.75      0.79 o
   6  11   4  -1      129.30      156.53      2.65 o
   6  11   4   0      330.67      234.20      5.26 o
   6  11   4   1       21.78       33.15      1.58 o
   7  11   4  -2        5.34        5.92      0.97 o
   7  11   4  -1        6.90        4.67      0.94 o
   7  11   4   0      224.50      122.10      3.25 o
   7  11   4   1       22.73       26.73      1.40 o
   8  11   4  -1       20.55       29.33      1.65 o
   8  11   4   1       10.51        7.85      0.97 o
   9  11   4  -1       12.31        6.39      0.92 o
   9  11   4   0       41.77        5.13      1.25 o
  10  11   4  -1       15.33       10.25      2.19 o
  10  11   4   0       81.88       50.13      4.34 o
   0  12   4  -4        4.74        1.87      0.57 o
   0  12   4   0     1953.54     2246.62     71.40 o
   0  12   4   2       11.87        9.26      1.05 o
   1  12   4  -2        2.22        2.35      0.73 o
   1  12   4  -1       79.97      102.27      2.06 o
   1  12   4   0      379.31      464.84      8.08 o
   1  12   4   1      105.76      134.63      2.22 o
   1  12   4   2        1.15        3.20      0.70 o
   2  12   4  -2        6.08        2.37      0.59 o
   2  12   4  -1        0.03        2.55      0.64 o
   2  12   4   0     1365.67     1649.70     28.63 o
   2  12   4   2        7.25        5.71      0.75 o
   3  12   4  -3        8.09        2.13      0.62 o
   3  12   4  -1      103.14      102.90      2.17 o
   3  12   4   0      522.35      595.06     11.12 o
   3  12   4   1       35.82       35.22      1.29 o
   4  12   4   0     1058.43     1223.78     23.21 o
   4  12   4   2       18.40        9.70      1.91 o
   5  12   4  -2        5.71        4.59      1.03 o
   5  12   4  -1       13.89        9.90      0.88 o
   5  12   4   0      277.07      329.07      7.92 o
   5  12   4   1      100.84      114.88      2.46 o
   6  12   4  -2        8.49        2.00      0.64 o
   6  12   4  -1        0.45        4.81      0.73 o
   6  12   4   0      406.52      468.64      9.48 o
   6  12   4   1        1.02        3.77      0.68 o
   7  12   4  -1       40.54       56.19      1.75 o
   7  12   4   0      321.07      310.55      6.63 o
   7  12   4   2        5.93        3.86      1.08 o
   8  12   4   0      228.16      223.18      5.55 o
   9  12   4   0       48.50       30.47      2.83 o
   9  12   4   1       28.54       24.35      1.60 o
   0  13   4  -2        0.81        2.98      0.83 o
   0  13   4   0        2.76       11.12      1.25 o
   1  13   4  -1       17.19       24.31      1.19 o
   1  13   4   0     1833.27     2135.27     41.73 o
   2  13   4  -1       22.99       28.33      1.18 o
   2  13   4   1       62.37       74.73      2.15 o
   2  13   4   2       10.21       12.13      0.88 o
   3  13   4  -1        6.63       14.48      0.92 o
   3  13   4   0     1235.08     1235.19     28.85 o
   3  13   4   1       20.99       17.93      1.05 o
   4  13   4  -1        5.17        4.56      0.72 o
   4  13   4   1      208.92      231.00      5.49 o
   5  13   4  -1       39.45       70.28      1.97 o
   5  13   4   0      692.31      600.32     12.84 o
   5  13   4   1       14.74        9.10      0.94 o
   6  13   4  -1      100.10      106.41      2.32 o
   6  13   4   0        2.72        3.05      0.66 o
   6  13   4   1       66.27       75.02      2.22 o
   6  13   4   2        3.94        3.27      0.94 o
   7  13   4  -1        9.26       18.23      1.14 o
   7  13   4   0      204.08      105.78      4.61 o
   7  13   4   1       20.05       14.99      1.21 o
   8  13   4  -1       11.93        9.21      1.12 o
   8  13   4   0       13.10        6.39      1.08 o
   8  13   4   1       67.72       50.99      2.15 o
   0  14   4  -2        0.98        3.45      0.72 o
   0  14   4   0      110.82      154.27      4.72 o
   1  14   4   0        2.10        4.65      0.64 o
   1  14   4   1        6.56        9.67      1.03 o
   2  14   4  -2        0.40        1.78      0.57 o
   2  14   4   0       28.23       37.98      1.41 o
   2  14   4   1       14.47       11.59      0.86 o
   3  14   4  -1       33.74       10.18      0.81 o
   3  14   4   1       15.44       40.52      1.51 o
   4  14   4  -2        0.73        2.39      0.68 o
   4  14   4  -1        2.31        5.55      0.85 o
   4  14   4   0       54.32       82.59      2.65 o
   4  14   4   1       21.46       19.72      1.23 o
   5  14   4  -1       14.35        2.28      0.62 o
   5  14   4   0       41.41       51.69      2.04 o
   5  14   4   1       21.39       39.16      1.60 o
   6  14   4   0        0.85        3.33      0.90 o
   6  14   4   1       23.77       17.86      1.16 o
   7  14   4  -1        9.12        5.02      0.94 o
   7  14   4   1        3.23        3.95      1.19 o
   0  15   4  -2        5.63        4.26      0.94 o
   0  15   4   0     1769.32     1832.75     39.06 o
   1  15   4   0     2898.94     2960.86     46.76 o
   1  15   4   1        3.56        4.06      0.68 o
   2  15   4  -2        3.72        4.01      1.01 o
   2  15   4   0     1341.26     1354.63     26.26 o
   2  15   4   1        9.17       11.96      0.92 o
   3  15   4  -1       17.78       25.04      1.47 o
   3  15   4   0     2053.57     2018.33     36.79 o
   4  15   4  -1       38.73       34.40      1.56 o
   4  15   4   0      624.79      647.41     15.12 o
   5  15   4  -1        5.58        4.50      0.90 o
   5  15   4   0      932.19      910.99     25.67 o
   5  15   4   1        4.26        3.88      0.90 o
   6  15   4   0      253.19      205.26      7.97 o
   6  15   4   1       25.60       13.30      1.38 o
   7  15   4   0      424.40      341.66     23.98 o
   0  16   4   0      848.00      845.76     23.61 o
   1  16   4  -2        4.27        3.84      1.14 o
   1  16   4  -1       32.72       24.59      1.65 o
   1  16   4   0      166.29      157.53      4.92 o
   1  16   4   1       18.18       19.95      1.58 o
   2  16   4   0      680.11      591.81     13.27 o
   2  16   4   1       10.09        7.94      0.88 o
   3  16   4   0       98.02       95.51      5.51 o
   4  16   4   0      434.64      341.22     12.59 o
   4  16   4   1       13.55       10.38      1.34 o
   5  16   4  -1       55.70       56.59      4.28 o
   5  16   4   0       20.85       16.33      2.70 o
   5  16   4   1       27.58       18.25      1.65 o
   6  16   4   0      172.17       81.91      6.16 o
   0  17   4   0      143.57       82.01      6.95 o
   1  17   4   0      138.49       74.97      4.10 o
   2  17   4   0      170.92      175.95      8.42 o
   2  17   4   1       27.94       10.62      1.40 o
   3  17   4   0       72.80       50.16      4.67 o
   4  17   4   0       60.97       42.41      4.32 o
   4  17   4   1       54.76       28.08      3.31 o
   5  17   4   0       49.96       33.64      3.82 o
   6  17   4   1       37.67       20.84      3.95 o
   0  18   4   0      168.89      137.17     12.94 o
   2  18   4   0      153.03      110.71      7.42 o
   3  18   4  -1       35.89       36.57      3.69 o
   3  18   4   0       20.12       19.72      4.12 o
   3  18   4   1       10.91       11.28      2.37 o
   4  18   4   0      101.67       72.30      5.77 o
   5  18   4  -1       18.64       17.69      4.19 o
   5  18   4   1       43.95       26.68      5.00 o
   0  19   4   0       35.13       14.96      4.15 o
   1  19   4   0       14.45       12.42      3.97 o
   2  19   4   0       33.31       29.93      5.48 o
   3  19   4   0        9.73       29.73      5.40 o
   2  20   4   0      487.23      275.03     21.08 o
   2   0   5   1       54.97       41.07      1.53 o
   3   0   5  -5        6.64        3.11      0.50 o
   3   0   5  -1      100.32       62.88      1.27 o
   3   0   5   1      565.58      407.38      3.45 o
   3   0   5   3       20.43        4.76      1.43 o
   4   0   5  -1      210.64      226.08      2.44 o
   4   0   5   1       61.15       62.18      1.43 o
   4   0   5   3       15.12        1.69      0.55 o
   5   0   5  -1        3.92        3.69      0.75 o
   5   0   5   1      289.61      182.59      2.46 o
   5   0   5   3        9.47        9.81      0.73 o
   5   0   5   5        0.47        1.84      0.51 o
   6   0   5  -3        1.10        2.87      0.83 o
   6   0   5  -1      387.98      499.05      4.59 o
   6   0   5   1       67.37       86.18      2.04 o
   6   0   5   5        6.64        3.16      0.77 o
   7   0   5  -1      137.92      134.85      2.66 o
   7   0   5   1      384.30      406.76      4.52 o
   7   0   5   3       11.66        8.78      0.90 o
   8   0   5  -1        4.08        6.12      0.92 o
   8   0   5   1        8.12       11.78      1.41 o
   9   0   5  -1       64.06       78.22      2.90 o
   9   0   5   1       78.05       64.81      2.17 o
  10   0   5  -1       39.66       45.35      2.37 o
  10   0   5   1        4.53        9.57      1.29 o
  11   0   5  -1       40.19       31.84      2.33 o
  11   0   5   1       54.71       39.93      2.46 o
   1   1   5   0     3297.78     2913.49     86.95 o
   1   1   5   1      414.72      292.91      3.93 o
   2   1   5  -1       17.78       10.95      0.57 o
   2   1   5   1        4.54        3.95      0.40 o
   3   1   5  -5        0.28        2.76      0.33 o
   3   1   5  -3        2.87        3.66      0.39 o
   3   1   5  -2        1.14        0.86      0.28 o
   3   1   5  -1      613.79      615.68      3.09 o
   3   1   5   0     2530.35     2482.57     51.93 o
   3   1   5   1       98.37       82.39      1.27 o
   4   1   5  -3       21.21        4.04      0.62 o
   4   1   5  -2       23.24       23.70      0.73 o
   4   1   5  -1       87.38       88.16      1.14 o
   4   1   5   0     5653.04     5704.03     79.93 o
   4   1   5   1       98.96       89.91      1.14 o
   4   1   5   2        5.96        2.55      0.40 o
   4   1   5   3        3.24        0.92      0.26 o
   5   1   5  -5        4.02        2.57      0.33 o
   5   1   5  -3        0.30        5.11      0.85 o
   5   1   5  -2        0.97        2.88      0.35 o
   5   1   5  -1      359.46      402.31      2.68 o
   5   1   5   0     2307.86     2614.09     39.12 o
   5   1   5   1      701.88      703.14      3.40 o
   5   1   5   2        0.94        1.64      0.33 o
   5   1   5   3       13.01        1.87      0.42 o
   5   1   5   5        3.42        1.08      0.31 o
   6   1   5  -2       27.92       33.18      1.10 o
   6   1   5  -1       74.77       74.44      1.34 o
   6   1   5   0     5450.94     5974.01     99.04 o
   6   1   5   1       60.24       55.90      1.25 o
   6   1   5   2        2.74        4.56      0.61 o
   7   1   5  -5        0.06        2.26      0.46 o
   7   1   5  -3        0.59        5.26      0.62 o
   7   1   5  -2        0.29        1.47      0.46 o
   7   1   5  -1      407.87      562.50      3.91 o
   7   1   5   0      726.02      860.57     15.12 o
   7   1   5   1      131.00      146.00      2.15 o
   7   1   5   3        0.35        1.41      0.46 o
   8   1   5  -2       21.98       28.74      2.35 o
   8   1   5  -1       41.10       44.98      1.40 o
   8   1   5   0      743.11      841.65     12.49 o
   8   1   5   1       29.51       41.77      1.25 o
   8   1   5   2        8.95        9.43      0.90 o
   9   1   5  -2        0.41        2.76      0.85 o
   9   1   5  -1      126.39      167.36      2.46 o
   9   1   5   0      422.82      538.32     10.12 o
   9   1   5   1      135.15      161.66      2.43 o
  10   1   5  -2        4.85        7.18      1.16 o
  10   1   5  -1       25.71       23.35      1.40 o
  10   1   5   0      476.84      462.03      7.53 o
  10   1   5   1       35.48       31.62      1.32 o
  11   1   5  -1       50.95       54.37      1.76 o
  11   1   5   0       57.94       39.91      2.24 o
  11   1   5   1       23.62       18.34      1.47 o
   0   2   5  -2        9.47        3.77      0.40 o
   0   2   5   2        2.92        1.34      0.42 o
   1   2   5  -3        3.87        0.75      0.22 o
   1   2   5  -1      111.90      102.05      1.38 o
   1   2   5   0     6098.72     6663.42    140.03 o
   1   2   5   1        5.87        3.14      0.37 o
   2   2   5  -1      281.49      280.47      2.37 o
   2   2   5   1       34.14       43.27      1.08 o
   3   2   5  -5        0.91        1.40      0.29 o
   3   2   5  -4        2.54        0.79      0.26 o
   3   2   5  -2        4.15        5.90      0.57 o
   3   2   5  -1      307.39      273.82      4.30 o
   3   2   5   0     3078.79     3176.46     61.48 o
   3   2   5   1       39.14       33.61      1.10 o
   3   2   5   2       11.69        7.02      0.75 o
   4   2   5  -5        0.36        0.73      0.24 o
   4   2   5  -3        0.78        4.80      0.51 o
   4   2   5  -2        5.79        4.37      0.48 o
   4   2   5  -1      576.75      593.70      3.01 o
   4   2   5   0     5917.93     5512.60    129.06 o
   4   2   5   1      153.73      146.72      1.97 o
   4   2   5   2        8.73       10.90      0.73 o
   5   2   5  -5        0.06        1.23      0.37 o
   5   2   5  -1        1.83        4.12      0.40 o
   5   2   5   0      745.49      877.97     14.00 o
   5   2   5   1        6.73        9.68      0.55 o
   6   2   5  -5        0.60        2.00      0.37 o
   6   2   5  -3        0.01        2.41      0.55 o
   6   2   5  -1      353.35      452.93      2.98 o
   6   2   5   0     4558.80     5264.14     73.94 o
   6   2   5   1       98.88      138.67      2.15 o
   7   2   5  -2        4.94        9.13      0.86 o
   7   2   5  -1       27.52       21.17      0.88 o
   7   2   5   0      209.77      191.43      3.67 o
   7   2   5   1        9.02        8.43      0.72 o
   7   2   5   2       15.50       10.38      0.72 o
   8   2   5  -2        6.69        4.26      0.92 o
   8   2   5  -1      194.33      240.76      3.18 o
   8   2   5   0      674.41      757.38     11.72 o
   8   2   5   1      109.25      134.19      2.04 o
   9   2   5  -1        1.21        2.72      0.64 o
   9   2   5   0       37.61       60.71      1.95 o
   9   2   5   1        6.78        8.95      0.83 o
  10   2   5  -1       46.06       53.54      1.64 o
  10   2   5   0      382.03      409.66      6.82 o
  10   2   5   1       32.65       39.67      1.62 o
  11   2   5   0       25.12       11.81      1.21 o
   0   3   5  -2        0.77        1.78      0.35 o
   0   3   5   0      960.96     1242.45     28.24 o
   0   3   5   2       20.23       13.67      0.83 o
   1   3   5  -2        1.32        2.70      0.39 o
   1   3   5  -1        2.55        4.01      0.37 o
   1   3   5   0      494.80      496.55      9.59 o
   1   3   5   1      213.74      220.68      2.55 o
   1   3   5   2        0.86        1.60      0.48 o
   2   3   5  -3       15.70        5.05      0.55 o
   2   3   5  -2        9.61        3.88      0.42 o
   2   3   5  -1      162.29      185.75      2.02 o
   2   3   5   1        0.80        3.07      0.40 o
   3   3   5  -1      292.11      305.59      2.72 o
   3   3   5   0      541.01      603.18     12.04 o
   3   3   5   1      104.67       95.46      1.64 o
   4   3   5  -3       24.74       11.65      0.81 o
   4   3   5  -2        6.45        5.66      0.57 o
   4   3   5  -1      162.38      174.36      2.68 o
   4   3   5   0      410.74      516.66     12.16 o
   4   3   5   1        2.15        2.83      0.42 o
   4   3   5   2       20.32       10.93      0.77 o
   5   3   5  -1      181.03      184.55      2.30 o
   5   3   5   0      118.05      125.81      2.46 o
   5   3   5   1      336.59      312.35      2.50 o
   5   3   5   2        0.07        1.27      0.33 o
   5   3   5   3        8.87        2.90      0.53 o
   6   3   5  -4        0.23        2.43      0.46 o
   6   3   5  -3       17.78       11.65      0.90 o
   6   3   5  -2        7.32        3.01      0.53 o
   6   3   5  -1      220.43      242.78      2.48 o
   6   3   5   0     3094.65     3298.07     49.32 o
   6   3   5   1       48.48       29.97      0.99 o
   7   3   5  -1      161.04      193.41      2.68 o
   7   3   5   0      174.74      265.03      5.53 o
   7   3   5   1       30.92       22.91      0.97 o
   8   3   5  -3        6.48        5.60      0.77 o
   8   3   5  -2       11.17        9.39      0.88 o
   8   3   5  -1       54.67       66.66      1.51 o
   8   3   5   0       24.53       36.82      1.29 o
   8   3   5   1       41.99       26.55      1.03 o
   8   3   5   2       13.13        6.89      0.81 o
   9   3   5  -1       62.14       59.83      1.60 o
   9   3   5   0        6.14        6.98      0.75 o
   9   3   5   1       36.62       29.88      1.19 o
  10   3   5  -1       44.70       44.36      1.95 o
  10   3   5   0      220.69      192.73      3.99 o
  10   3   5   1       41.56       41.93      1.53 o
  11   3   5  -1       16.61       15.32      1.27 o
  11   3   5   0       20.11       27.67      1.71 o
   0   4   5   0     4044.00     4743.46    106.09 o
   0   4   5   2        2.36        2.13      0.48 o
   1   4   5  -5        0.24        1.34      0.31 o
   1   4   5  -2        5.56        6.06      0.50 o
   1   4   5  -1       18.67       24.73      0.75 o
   1   4   5   1       68.43      105.49      1.53 o
   2   4   5  -2        2.13        4.85      0.44 o
   2   4   5  -1      169.13      197.62      2.57 o
   2   4   5   0     1991.98     2318.19     42.15 o
   2   4   5   1       11.79       16.76      0.83 o
   2   4   5   2        4.60        2.35      0.50 o
   3   4   5  -5        3.87        2.44      0.40 o
   3   4   5  -3        3.33        1.84      0.37 o
   3   4   5  -2       13.90        9.13      0.70 o
   3   4   5  -1       46.44       55.25      1.78 o
   3   4   5   1      392.00      402.15      5.24 o
   3   4   5   2        0.49        1.76      0.46 o
   3   4   5   3       12.98        6.50      0.72 o
   4   4   5  -2        4.98        2.06      0.55 o
   4   4   5  -1       75.66       91.49      1.73 o
   4   4   5   0     1798.53     1895.50     37.13 o
   4   4   5   2       12.22        8.69      0.73 o
   5   4   5  -2       16.34       10.44      0.70 o
   5   4   5  -1        5.07        1.43      0.48 o
   5   4   5   0    11364.02    11596.09    237.03 o
   5   4   5   1       15.06        4.63      0.53 o
   6   4   5  -3        2.85        1.98      0.42 o
   6   4   5  -1      239.36      330.78      2.81 o
   6   4   5   0      379.72      384.25      6.61 o
   6   4   5   1       14.48       16.30      0.99 o
   6   4   5   2       12.94        7.28      0.64 o
   7   4   5  -1        0.21        1.91      0.51 o
   7   4   5   0     2317.09     2320.72     34.03 o
   7   4   5   1      138.21      125.06      2.32 o
   7   4   5   2        8.53        7.85      0.96 o
   7   4   5   3        4.60        2.32      0.53 o
   8   4   5  -1        6.22       13.40      0.83 o
   8   4   5   0      306.62      320.51      5.75 o
   8   4   5   1        4.46        3.51      0.66 o
   8   4   5   2        2.78        2.54      0.64 o
   9   4   5  -2       20.37       18.15      0.99 o
   9   4   5  -1        7.02        2.81      0.62 o
   9   4   5   0     1159.05     1019.20     16.10 o
   9   4   5   1       11.51        5.60      0.68 o
  10   4   5  -1       38.84       55.09      1.78 o
  10   4   5   0       39.85       34.67      2.11 o
  11   4   5   0      117.87       78.81      3.05 o
  11   4   5   1        9.66        6.10      1.01 o
  11   4   5   2        5.17        4.06      1.16 o
   0   5   5  -2       30.56       25.50      1.01 o
   0   5   5   0     1182.06     1331.88     30.43 o
   0   5   5   2       10.11       11.58      1.29 o
   1   5   5  -2        2.88        2.57      0.39 o
   1   5   5  -1       18.36       30.91      0.92 o
   1   5   5   0     7887.34     9497.55    187.38 o
   1   5   5   1       52.04       42.96      1.12 o
   2   5   5  -1       59.82       70.94      1.36 o
   2   5   5   0        8.73       32.76      1.34 o
   2   5   5   1       17.15       29.07      0.94 o
   2   5   5   2        5.80        6.08      0.59 o
   3   5   5  -1       12.59       14.28      0.73 o
   3   5   5   0     5751.23     6399.01    116.66 o
   3   5   5   1      203.17      288.02      3.88 o
   4   5   5  -3        1.60        3.62      0.51 o
   4   5   5  -2       34.89       28.92      1.14 o
   4   5   5  -1       42.17       50.66      1.38 o
   4   5   5   0      685.41      771.69     14.68 o
   4   5   5   1       16.20       11.67      0.77 o
   4   5   5   2        3.23        3.42      0.79 o
   5   5   5  -2        7.15        6.76      0.97 o
   5   5   5  -1        4.37        7.57      0.64 o
   5   5   5   0     3909.77     4144.49     79.47 o
   6   5   5  -3        2.43        2.96      0.46 o
   6   5   5  -2        6.77        8.10      0.99 o
   6   5   5  -1      128.88      135.31      2.20 o
   6   5   5   0       22.67       65.25      2.15 o
   6   5   5   1        9.55       14.98      0.99 o
   7   5   5  -2        1.04        2.04      0.62 o
   7   5   5  -1        4.11        6.54      0.62 o
   7   5   5   0     1338.81     1426.60     22.62 o
   7   5   5   1       40.19       56.45      1.69 o
   8   5   5  -2        2.95        6.61      0.88 o
   8   5   5  -1       14.51       19.66      0.97 o
   8   5   5   0      133.54      142.92      3.09 o
   8   5   5   1       53.81       59.24      2.26 o
   9   5   5   0      563.41      592.32     12.51 o
   9   5   5   1        4.67        3.73      0.72 o
  10   5   5  -1       43.59       45.24      2.19 o
  10   5   5   0       12.79       24.73      1.51 o
  11   5   5   0       90.44       64.22      2.77 o
  11   5   5   1        4.09        4.74      0.86 o
   0   6   5  -2        1.83        1.76      0.51 o
   0   6   5   0      282.05      346.18      8.27 o
   1   6   5  -2        9.86       11.91      0.90 o
   1   6   5  -1       28.27       45.75      1.03 o
   1   6   5   0     1650.71     2100.16     43.64 o
   1   6   5   1       25.62       38.44      0.99 o
   1   6   5   2        2.37        4.26      0.83 o
   2   6   5  -5        0.96        1.69      0.44 o
   2   6   5  -3        0.24        3.84      0.85 o
   2   6   5  -2        2.34        7.22      0.59 o
   2   6   5  -1      508.79      585.10      4.35 o
   2   6   5   0      110.00      186.92      4.65 o
   2   6   5   1       37.12       42.83      1.16 o
   2   6   5   2       10.10       12.15      0.75 o
   2   6   5   4        1.88        1.87      0.44 o
   3   6   5  -5        2.42        2.35      0.39 o
   3   6   5  -4       23.18        2.08      0.53 o
   3   6   5  -2        1.46        1.53      0.39 o
   3   6   5  -1      325.64      297.83      3.23 o
   3   6   5   0      503.78      626.63     11.47 o
   3   6   5   1       43.68       46.86      1.32 o
   4   6   5  -5        0.79        1.58      0.44 o
   4   6   5  -3        2.12        6.80      1.40 o
   4   6   5  -1     1229.81     1415.47      6.80 o
   4   6   5   0      170.68      213.40      5.38 o
   4   6   5   1      186.11      187.92      3.05 o
   5   6   5  -5        0.37        3.22      0.99 o
   5   6   5  -2       15.34       12.44      1.19 o
   5   6   5   0      923.12     1221.23     24.40 o
   5   6   5   1      106.96      118.88      2.20 o
   5   6   5   2        4.11        2.74      0.57 o
   6   6   5  -5        1.35        2.79      0.48 o
   6   6   5  -3        0.04        4.45      0.75 o
   6   6   5  -1      660.68      716.09      5.00 o
   6   6   5   0        9.88       14.94      1.05 o
   6   6   5   1      138.69      166.34      3.75 o
   6   6   5   2        3.64        5.62      0.75 o
   7   6   5  -1       33.30       21.00      1.08 o
   7   6   5   0        5.55        6.03      0.72 o
   7   6   5   1       26.14       23.74      1.25 o
   8   6   5  -1      435.43      507.21      4.54 o
   8   6   5   0       37.86       57.05      1.97 o
   8   6   5   1      170.03      176.06      3.60 o
   9   6   5  -1        8.69       13.41      1.01 o
   9   6   5   0      144.61      161.24      4.30 o
   9   6   5   1       30.72       24.38      1.45 o
  10   6   5  -1       77.08       82.54      2.32 o
  10   6   5   1       54.49       57.81      2.02 o
  11   6   5   0        7.37       11.21      1.14 o
   0   7   5  -4        2.97        2.59      0.53 o
   0   7   5  -2       69.46       65.58      2.08 o
   0   7   5   0     7230.61     8549.84    179.79 o
   0   7   5   2        9.24        2.22      0.59 o
   1   7   5  -1       19.41       23.06      1.07 o
   1   7   5   0      978.22     1220.73     19.24 o
   1   7   5   2        5.10        6.58      0.59 o
   2   7   5  -2        5.99        6.52      1.21 o
   2   7   5  -1      102.81      109.37      1.97 o
   2   7   5   0     2768.11     3340.62     54.55 o
   2   7   5   1        4.01        3.42      0.55 o
   2   7   5   2        2.18        2.72      0.53 o
   3   7   5   0     1193.22     1536.22     26.94 o
   3   7   5   1       36.93       72.91      1.76 o
   3   7   5   2        2.38        1.41      0.46 o
   4   7   5  -3        2.09        3.71      0.72 o
   4   7   5  -1       57.82       51.14      1.49 o
   4   7   5   0     3993.47     4357.45     74.84 o
   4   7   5   1       40.77       26.61      1.18 o
   4   7   5   3        1.41        2.79      0.85 o
   5   7   5  -1       12.73       11.30      1.07 o
   5   7   5   0      769.16      890.74     17.13 o
   5   7   5   1       18.99       31.82      1.29 o
   6   7   5  -2       16.21       20.18      1.10 o
   6   7   5  -1      181.59      162.30      2.76 o
   6   7   5   0      667.70      624.55     12.94 o
   6   7   5   1       28.40       17.49      1.08 o
   6   7   5   2        2.38        3.42      0.90 o
   7   7   5  -1        4.58        3.01      0.64 o
   7   7   5   0      626.52      794.26     16.21 o
   7   7   5   1       54.30       71.42      2.00 o
   8   7   5  -2        1.73        4.24      0.99 o
   8   7   5  -1       10.82        6.87      0.86 o
   8   7   5   0      809.00      736.16     20.27 o
   8   7   5   1       52.92       29.25      1.43 o
   9   7   5   0      149.65      158.79      4.26 o
   9   7   5   1       19.82       18.89      1.29 o
  10   7   5  -1       40.81       19.55      1.40 o
  10   7   5   0       52.74       27.95      1.67 o
  10   7   5   1        8.92        7.94      0.99 o
  10   7   5   2        1.75        3.97      1.18 o
  11   7   5   0       90.00       78.75      2.88 o
  11   7   5   1        8.58       12.00      1.34 o
   0   8   5   0     4537.82     5601.15    117.16 o
   1   8   5  -5        2.48        3.69      0.48 o
   1   8   5  -3       17.95        5.33      1.23 o
   1   8   5  -1      268.54      346.64      3.47 o
   1   8   5   0    10556.13    12932.84    357.61 o
   1   8   5   1      170.93      209.49      2.30 o
   1   8   5   2        0.61        1.34      0.39 o
   1   8   5   3       10.50        4.12      0.75 o
   2   8   5   0     1829.46     2147.88     40.13 o
   3   8   5  -3        5.39        3.47      0.90 o
   3   8   5  -1      257.81      328.70      3.31 o
   3   8   5   0     6685.44     8426.44    143.76 o
   3   8   5   1       38.98       53.51      1.51 o
   4   8   5  -1        3.24        4.74      0.61 o
   4   8   5   0     2060.72     2341.58     50.82 o
   4   8   5   1       65.73       47.98      1.45 o
   5   8   5  -5        1.73        2.44      0.50 o
   5   8   5  -1       29.25       19.72      1.07 o
   5   8   5   0     2354.92     2706.37     50.00 o
   5   8   5   1      114.23      124.10      2.39 o
   5   8   5   3        6.11        3.51      0.85 o
   6   8   5  -1       12.51       28.30      1.58 o
   6   8   5   0      328.72      292.06      6.95 o
   6   8   5   2        1.85        3.22      0.99 o
   7   8   5  -2        1.99        2.83      0.94 o
   7   8   5  -1      141.86      179.45      3.03 o
   7   8   5   0      861.81     1033.27     20.76 o
   8   8   5  -1        2.11        6.14      0.83 o
   8   8   5   0      311.14      296.82      6.85 o
   8   8   5   1       31.90       24.71      1.38 o
   9   8   5  -1        7.49       16.78      1.19 o
   9   8   5   0      178.52      164.78      4.37 o
   9   8   5   1       17.59       20.52      1.32 o
  10   8   5  -1        9.49       20.60      1.32 o
  10   8   5   0       26.18       15.38      1.69 o
   0   9   5  -2        4.29        4.67      0.73 o
   0   9   5   0      859.16     1170.53     28.76 o
   1   9   5  -2        4.72        4.87      0.61 o
   1   9   5  -1       76.21      104.77      1.71 o
   1   9   5   0      873.19     1065.74     20.27 o
   1   9   5   1        2.43        3.45      0.48 o
   1   9   5   2        4.53        1.64      0.51 o
   2   9   5  -2       22.93       26.26      1.01 o
   2   9   5  -1        6.29       10.49      0.73 o
   2   9   5   0     2707.60     2962.00     48.36 o
   2   9   5   1       19.77       23.78      1.16 o
   2   9   5   2       17.26       13.93      0.90 o
   3   9   5  -1      100.23      127.24      2.19 o
   3   9   5   0      405.35      443.27      8.51 o
   3   9   5   1      600.49      775.24      5.27 o
   3   9   5   2        1.87        1.60      0.51 o
   3   9   5   3        7.16        6.28      0.97 o
   3   9   5   5        2.31        2.57      0.57 o
   4   9   5  -1       91.33      127.30      2.50 o
   4   9   5   0      316.46      374.20      9.89 o
   4   9   5   1       15.33       14.74      0.94 o
   4   9   5   2        6.53        4.13      0.64 o
   5   9   5  -2        5.21        4.67      0.66 o
   5   9   5  -1      290.18      371.02      3.95 o
   5   9   5   0      276.29      233.19      5.31 o
   5   9   5   1      201.92      279.94      3.56 o
   5   9   5   2        7.15        4.43      1.01 o
   6   9   5  -2        2.01        2.35      0.57 o
   6   9   5  -1        0.66        2.79      0.62 o
   6   9   5   0      823.80      729.47     14.02 o
   6   9   5   1        3.05        9.10      0.92 o
   7   9   5  -1      152.44      182.72      3.09 o
   7   9   5   0       18.11       11.01      0.99 o
   7   9   5   1      327.30      411.79      6.21 o
   7   9   5   3        4.47        3.86      0.88 o
   8   9   5  -1       35.26       36.27      1.64 o
   8   9   5   0       17.47       16.68      1.25 o
   8   9   5   1        3.63        5.00      0.83 o
   9   9   5  -1       82.96       96.98      2.48 o
   9   9   5   0       18.26       12.44      1.10 o
   9   9   5   1       39.02       52.11      1.91 o
  10   9   5   0      114.10       77.60      2.68 o
   0  10   5   0     4401.30     5523.87    119.20 o
   1  10   5  -3        3.59        1.75      0.40 o
   1  10   5  -2        6.79        6.93      0.99 o
   1  10   5  -1       69.49       71.66      1.82 o
   1  10   5   0      307.15      385.28      9.28 o
   1  10   5   1      148.58      182.44      2.35 o
   2  10   5  -1        8.05        1.82      0.48 o
   2  10   5   0     2856.75     3395.47     55.22 o
   2  10   5   1       11.66       28.90      1.18 o
   2  10   5   2       10.62       17.27      1.51 o
   3  10   5  -2        5.57        5.53      0.64 o
   3  10   5  -1       23.50       43.03      1.40 o
   3  10   5   0      258.42      296.23      8.62 o
   4  10   5  -1       29.45       26.97      1.18 o
   4  10   5   0     2139.66     2579.13     44.83 o
   4  10   5   1       18.27       51.21      2.08 o
   5  10   5  -1       17.26       10.93      1.05 o
   5  10   5   0        2.62        8.23      0.97 o
   5  10   5   1      174.51      176.45      3.20 o
   5  10   5   3        6.16        4.19      1.10 o
   6  10   5  -1        4.28        2.11      0.66 o
   6  10   5   0      767.32      870.90     16.54 o
   6  10   5   1       16.64       31.09      1.36 o
   6  10   5   2        7.82       12.09      1.29 o
   7  10   5  -1       10.15        6.23      0.85 o
   7  10   5   0       55.86       37.85      2.02 o
   8  10   5  -1        9.89       16.30      1.36 o
   8  10   5   0      345.62      381.40     11.43 o
   8  10   5   1        4.57       11.28      1.07 o
   9  10   5   0        8.07       13.47      1.18 o
   9  10   5   1       25.99       18.39      1.25 o
  10  10   5   0      104.46       78.00      3.09 o
   0  11   5  -2        5.25        7.20      0.94 o
   0  11   5   0     5396.15     6766.74    178.73 o
   0  11   5   2       10.56       13.98      1.18 o
   1  11   5  -1       10.39       14.52      0.86 o
   1  11   5   1        7.81       12.11      0.85 o
   2  11   5  -2       10.92        5.13      0.64 o
   2  11   5  -1       14.93       37.28      1.30 o
   2  11   5   0     5425.87     6524.22    116.35 o
   2  11   5   1       15.48       21.09      1.18 o
   3  11   5  -2        0.58        3.09      0.59 o
   3  11   5  -1        0.09        2.90      0.70 o
   3  11   5   0       50.09       54.63      1.87 o
   3  11   5   1       74.45      105.91      2.22 o
   4  11   5   0     3030.23     3618.23     62.40 o
   4  11   5   1        3.97        4.56      0.70 o
   4  11   5   2       16.24       11.72      1.75 o
   5  11   5  -1       12.16        8.23      0.85 o
   5  11   5   0       24.95        9.98      1.05 o
   5  11   5   1       75.22       86.75      2.20 o
   6  11   5  -2       23.93       13.87      0.99 o
   6  11   5  -1       37.48       73.94      1.97 o
   6  11   5   0     1663.36     1755.16     32.43 o
   6  11   5   1       11.12        9.24      0.94 o
   7  11   5   0       90.94       81.58      2.72 o
   7  11   5   1       29.60       32.91      1.58 o
   8  11   5  -2        6.64        5.84      0.88 o
   8  11   5   0      510.30      497.71     10.77 o
   8  11   5   2        8.01        5.24      1.29 o
   9  11   5   1       23.49        3.66      0.99 o
   0  12   5   0      635.55      786.25     18.21 o
   1  12   5  -2        4.86        5.64      1.47 o
   1  12   5  -1       27.96       30.17      1.29 o
   1  12   5   0     1628.51     1998.89     32.84 o
   1  12   5   1       13.68       18.60      1.07 o
   1  12   5   2        1.01        3.23      0.81 o
   2  12   5  -1       37.84       44.82      1.47 o
   2  12   5   0      174.35      163.66      3.66 o
   3  12   5  -2        3.48        3.51      0.66 o
   3  12   5  -1        2.83        5.57      0.70 o
   3  12   5   0      876.65      898.88     19.64 o
   3  12   5   1       22.30       20.73      1.29 o
   4  12   5  -1       63.66       81.75      1.97 o
   4  12   5   0      296.90      324.55      7.11 o
   4  12   5   1       11.42        3.25      0.64 o
   4  12   5   2        1.58        2.08      0.66 o
   5  12   5  -1       12.07       14.81      1.21 o
   5  12   5   0      870.38      821.73     34.20 o
   5  12   5   1       49.16       51.65      1.80 o
   6  12   5  -1       32.23       50.95      1.71 o
   6  12   5   0       13.76        7.07      0.90 o
   6  12   5   1        2.92       12.86      1.16 o
   7  12   5  -1       31.70       31.49      1.53 o
   7  12   5   0      116.07       53.08      2.17 o
   7  12   5   1       21.59       14.90      1.21 o
   8  12   5  -1        7.86       11.47      1.12 o
   8  12   5   0       31.63       19.40      1.38 o
   9  12   5   0      173.00       91.27      4.02 o
   9  12   5   1       11.04        3.58      1.10 o
   0  13   5   0       12.40       34.43      2.41 o
   1  13   5  -2        2.02        2.39      0.57 o
   1  13   5  -1       35.62       52.64      1.60 o
   1  13   5   0      303.47      410.30      8.14 o
   1  13   5   1        1.75        8.73      0.90 o
   2  13   5  -2       17.06       20.58      1.16 o
   2  13   5  -1        2.54        7.11      0.85 o
   2  13   5   0       33.27       32.03      1.40 o
   2  13   5   1        6.59        4.76      0.73 o
   3  13   5  -1        8.20        3.49      0.73 o
   3  13   5   0      397.45      477.28      9.17 o
   3  13   5   1       90.56       73.41      2.17 o
   4  13   5  -1        0.56        2.43      0.77 o
   4  13   5   0       14.99       37.26      1.73 o
   5  13   5  -1       86.19       87.63      2.24 o
   5  13   5   0      302.70      382.23      8.18 o
   5  13   5   1       14.31        6.12      0.86 o
   6  13   5   0       64.90       76.00      2.55 o
   6  13   5   1        7.05       11.52      1.62 o
   7  13   5  -1       27.30       21.70      1.40 o
   7  13   5   0      250.20      245.17      6.28 o
   7  13   5   1       52.40       45.07      1.87 o
   8  13   5   0        6.82        9.67      1.54 o
   0  14   5   0      450.31      554.60     14.83 o
   1  14   5  -1       20.61       21.88      1.12 o
   1  14   5   0     1638.40     1947.22     33.53 o
   1  14   5   1       32.37       31.86      1.62 o
   2  14   5  -1       43.50       54.57      1.75 o
   2  14   5   0      370.26      420.30      8.75 o
   2  14   5   1       19.79       24.55      1.21 o
   2  14   5   2        5.05        2.70      0.66 o
   3  14   5  -2        1.18        2.54      0.72 o
   3  14   5  -1       75.72       65.28      1.82 o
   3  14   5   0      930.37     1015.98     20.34 o
   3  14   5   1        7.90       12.97      1.01 o
   4  14   5  -1      105.75      116.46      2.48 o
   4  14   5   0      181.13      198.30      4.85 o
   4  14   5   1       54.24       80.17      2.20 o
   5  14   5  -1        3.77        7.59      1.16 o
   5  14   5   0      402.09      457.54      9.61 o
   5  14   5   1       29.51       22.21      1.34 o
   6  14   5  -1       70.04       70.60      2.30 o
   6  14   5   0       88.68       75.81      3.23 o
   6  14   5   1       63.91       70.19      2.15 o
   7  14   5  -1       20.83        8.23      1.16 o
   7  14   5   0      102.08       69.00      2.92 o
   0  15   5  -2       12.02        7.48      0.97 o
   0  15   5   0        5.04        4.58      0.94 o
   0  15   5   2       16.69        7.06      1.38 o
   1  15   5   0        6.13       16.39      1.08 o
   1  15   5   1        4.39        2.43      0.64 o
   2  15   5  -1       38.76       46.95      1.71 o
   2  15   5   0        3.81       13.10      1.05 o
   2  15   5   1        3.40        2.90      0.72 o
   3  15   5  -1        5.11        6.03      0.79 o
   3  15   5   0        3.01       11.67      0.99 o
   3  15   5   1        3.82        2.32      0.70 o
   4  15   5  -1       34.52       37.63      1.58 o
   4  15   5   2        7.65        3.09      0.73 o
   5  15   5  -1        7.83        9.61      1.08 o
   5  15   5   0       28.53       60.43      2.26 o
   5  15   5   1        7.50        4.61      0.83 o
   6  15   5  -1       75.99       65.47      3.22 o
   0  16   5   0       78.26       87.37      4.70 o
   1  16   5  -2        1.26        3.49      0.96 o
   1  16   5   0     1898.88     1988.99     33.11 o
   2  16   5  -1        8.89        6.27      0.73 o
   2  16   5   0       99.35      108.19      3.01 o
   2  16   5   1        2.81        2.92      0.73 o
   3  16   5  -1       25.35       15.69      1.40 o
   3  16   5   0     1192.75     1193.34     24.03 o
   3  16   5   1       13.61       10.44      1.03 o
   4  16   5  -1       32.20       28.24      1.89 o
   4  16   5   0       34.69       31.16      1.84 o
   4  16   5   2        2.53        2.55      0.79 o
   5  16   5  -1        3.72        3.62      0.99 o
   5  16   5   0      617.61      551.81     21.99 o
   6  16   5  -1       18.24       14.87      4.08 o
   6  16   5   0       39.01       22.42      5.00 o
   6  16   5   1       13.92       12.44      3.42 o
   7  16   5   0      186.02      108.52     10.22 o
   0  17   5   0      218.76      203.48      7.31 o
   1  17   5   0      150.04      137.44      5.07 o
   1  17   5   1       13.29       18.30      1.32 o
   2  17   5   0      169.16      116.84      4.94 o
   3  17   5  -1       10.08       16.67      2.20 o
   3  17   5   0      141.90      116.29     11.65 o
   3  17   5   1       19.35       24.51      2.43 o
   4  17   5   0       66.93       62.33      7.26 o
   4  17   5   1        9.22        9.83      2.41 o
   5  17   5   0      114.32       73.20      8.78 o
   5  17   5   1       49.82       53.56      5.99 o
   1  18   5   0      214.85      163.09     10.23 o
   2  18   5   0      123.44      133.45     12.70 o
   3  18   5   0      135.43      133.82     12.72 o
   4  18   5   0       87.86       71.11      5.90 o
   5  18   5   0       68.05       45.22      6.16 o
   0  19   5   0      635.14      433.14     30.65 o
   2  19   5   0      644.40      576.61     38.94 o
   4  19   5   0      402.77      229.28     18.61 o
   2   0   6   0     2935.29     2461.27     73.66 o
   3   0   6   0     3523.65     3209.04     63.32 o
   3   0   6   2        6.77        2.74      0.57 o
   4   0   6  -2        5.34        5.02      0.51 o
   4   0   6   0     5562.85     5409.17    103.78 o
   4   0   6   2       13.19        3.01      0.66 o
   4   0   6   4        4.57        1.56      0.46 o
   5   0   6  -4        5.76        1.21      0.39 o
   5   0   6  -2       24.05       18.78      1.27 o
   5   0   6   0     1551.34     1537.20     33.77 o
   6   0   6  -4        2.11        3.16      0.85 o
   6   0   6   0       26.55        7.17      0.72 o
   7   0   6   0       30.98       43.20      2.09 o
   7   0   6   2        9.56        8.32      1.16 o
   8   0   6  -2        4.19        5.46      1.05 o
   8   0   6   0      264.33      190.19      5.13 o
   8   0   6   2       13.12        6.80      0.97 o
   9   0   6  -2       14.26       14.68      1.58 o
   9   0   6   0       20.85       11.81      1.27 o
  10   0   6   0       26.38       64.13      2.79 o
  11   0   6   0       32.83       20.73      3.33 o
   0   1   6  -2       26.37        9.67      1.03 o
   0   1   6   0      212.33      139.55      6.56 o
   1   1   6  -1        5.18       10.23      0.61 o
   1   1   6   0     5929.98     5371.87    110.49 o
   1   1   6   1       19.98       16.45      0.70 o
   1   1   6   2        0.64        1.87      0.35 o
   2   1   6  -2        0.27        0.92      0.28 o
   2   1   6  -1        1.01        1.49      0.31 o
   2   1   6   0     1921.65     1738.55     31.66 o
   2   1   6   2        5.54        2.44      0.44 o
   2   1   6   3        0.21        7.50      1.14 o
   3   1   6  -1       20.00       10.77      0.55 o
   3   1   6   0     3555.98     3287.41     58.27 o
   3   1   6   1      455.53      383.26      3.64 o
   3   1   6   3       14.66        1.73      0.42 o
   3   1   6   5        1.91        1.69      0.50 o
   4   1   6  -2       13.20        8.97      0.66 o
   4   1   6  -1       34.75       26.99      0.68 o
   4   1   6   0       43.22       26.11      0.90 o
   4   1   6   1       47.95       37.23      0.88 o
   4   1   6   2        5.81        1.18      0.29 o
   5   1   6  -5        1.10        2.41      0.46 o
   5   1   6  -3        2.57        1.43      0.42 o
   5   1   6  -2        0.80        1.03      0.31 o
   5   1   6  -1        0.08        5.22      0.40 o
   5   1   6   0     2034.05     2066.26     36.18 o
   5   1   6   1        7.48        3.86      0.44 o
   5   1   6   5        1.66        1.84      0.46 o
   6   1   6  -3        0.46        5.66      0.77 o
   6   1   6  -2        0.20        2.85      0.75 o
   6   1   6  -1       36.79       41.78      1.08 o
   6   1   6   0      664.30      656.32      9.81 o
   6   1   6   1        0.41        2.00      0.48 o
   6   1   6   2        2.45        2.68      0.40 o
   7   1   6  -4        1.76        2.28      0.51 o
   7   1   6  -2        7.43        4.87      0.68 o
   7   1   6  -1        3.53        2.54      0.44 o
   7   1   6   0      539.68      497.44      7.70 o
   7   1   6   1       40.32       34.43      1.03 o
   8   1   6  -3        0.25        3.97      0.85 o
   8   1   6  -1      113.32      133.23      2.06 o
   8   1   6   0        1.76       20.78      3.16 o
   8   1   6   1       13.43       12.48      0.79 o
   9   1   6   0      253.50      300.90      5.53 o
   9   1   6   1       14.26       24.13      1.19 o
  10   1   6  -1       35.24       44.93      1.51 o
  10   1   6   0       97.87       94.32      2.55 o
  10   1   6   1        4.44        6.16      0.79 o
   0   2   6   0     2083.92     2229.90     53.53 o
   1   2   6  -5        0.76        0.92      0.28 o
   1   2   6  -3        0.13        4.98      0.70 o
   1   2   6  -1      114.36      112.89      1.58 o
   1   2   6   0      173.50      180.51      3.67 o
   1   2   6   1      100.88      126.93      1.76 o
   2   2   6  -5        1.46        1.69      0.33 o
   2   2   6  -2        0.52        0.92      0.29 o
   2   2   6  -1      165.72      163.39      2.37 o
   2   2   6   0      769.22      869.85     16.15 o
   2   2   6   2        1.58        3.33      0.46 o
   3   2   6  -3        7.84        3.03      0.57 o
   3   2   6  -2        1.02        1.30      0.40 o
   3   2   6  -1       84.96       80.65      1.65 o
   3   2   6   0       92.76      103.72      2.76 o
   3   2   6   1      376.24      296.68      3.22 o
   3   2   6   3        1.46        2.24      0.64 o
   3   2   6   5        4.36        4.35      0.55 o
   4   2   6  -5        3.60        3.36      0.33 o
   4   2   6  -3       15.38        7.18      0.72 o
   4   2   6  -1      765.71      767.54      4.48 o
   4   2   6   0     1695.75     1768.15     31.46 o
   4   2   6   1        9.46       30.81      1.25 o
   5   2   6  -3        4.34        4.30      0.46 o
   5   2   6  -2        8.92        2.44      0.35 o
   5   2   6  -1       21.48       24.59      0.79 o
   5   2   6   0      439.10      478.88      8.25 o
   5   2   6   1      504.33      514.69      3.27 o
   5   2   6   5        0.91        1.32      0.40 o
   6   2   6  -5        1.13        5.20      0.57 o
   6   2   6  -4        6.92        1.34      0.40 o
   6   2   6  -3        0.72        5.02      0.61 o
   6   2   6  -2        7.40        5.35      0.66 o
   6   2   6  -1       96.76      111.06      1.56 o
   6   2   6   0      483.74      557.45      9.68 o
   6   2   6   1       29.61       13.25      0.75 o
   6   2   6   2        2.38        2.50      0.42 o
   6   2   6   5        3.37        1.78      0.44 o
   7   2   6  -3        2.04        2.74      0.55 o
   7   2   6  -2        1.39        2.33      0.42 o
   7   2   6  -1       17.50       14.72      0.75 o
   7   2   6   0       67.22       93.27      2.04 o
   7   2   6   1      222.94      221.19      3.27 o
   7   2   6   3        0.15        3.22      0.88 o
   7   2   6   5        1.21        2.87      0.57 o
   8   2   6  -5        1.21        1.91      0.51 o
   8   2   6  -3        4.63        5.97      0.79 o
   8   2   6  -1      207.87      240.06      3.14 o
   8   2   6   0      442.74      481.05      7.83 o
   8   2   6   1        7.19       19.95      0.92 o
   9   2   6   0      171.50      186.70      3.77 o
   9   2   6   1       94.87      104.88      2.26 o
  10   2   6   0       58.90       57.29      2.11 o
  10   2   6   1        5.11        3.86      0.79 o
  11   2   6   0       12.85       11.96      2.63 o
  11   2   6   1       15.39       10.90      2.59 o
   0   3   6  -2        4.40        1.75      0.35 o
   0   3   6   0      908.76     1064.31     33.88 o
   1   3   6   0       80.13       80.09      2.06 o
   1   3   6   1      188.24      205.15      2.20 o
   1   3   6   2        1.32        3.29      0.72 o
   2   3   6  -2       23.81       24.09      0.85 o
   2   3   6  -1       18.86       32.43      1.07 o
   2   3   6   0      938.24     1053.95     25.85 o
   2   3   6   1       87.84       95.58      1.67 o
   3   3   6  -1       24.00       29.36      1.01 o
   3   3   6   0        3.06       19.16      2.06 o
   3   3   6   1       51.52       52.26      1.34 o
   4   3   6  -5        0.87        2.20      0.42 o
   4   3   6  -3        0.35        2.09      0.50 o
   4   3   6  -2        2.75        4.30      0.48 o
   4   3   6  -1      250.41      310.11      3.33 o
   4   3   6   0      216.47      240.30      5.49 o
   4   3   6   1       12.47       12.95      0.83 o
   5   3   6  -2        1.19        1.16      0.33 o
   5   3   6  -1       20.15        9.24      0.61 o
   5   3   6   0       66.81       91.40      2.61 o
   5   3   6   1      127.94      125.50      2.24 o
   5   3   6   2        8.81        5.03      0.72 o
   5   3   6   4       11.50        2.06      0.53 o
   6   3   6  -3        0.10        2.48      0.50 o
   6   3   6  -2       16.92       18.80      0.81 o
   6   3   6  -1       34.38       55.84      1.41 o
   6   3   6   0       27.29       22.29      0.90 o
   6   3   6   1      211.69      203.31      2.41 o
   7   3   6  -1       22.79       25.27      0.92 o
   7   3   6   1        4.41        6.25      0.61 o
   7   3   6   2       24.25       14.68      0.90 o
   8   3   6  -5        0.51        2.46      0.70 o
   8   3   6  -2        4.65        6.39      0.97 o
   8   3   6  -1      149.14      164.53      2.22 o
   8   3   6   0        2.96        6.28      0.66 o
   8   3   6   1        2.67        2.88      0.62 o
   9   3   6  -1        6.36        4.94      0.68 o
   9   3   6   0       51.43       86.45      3.05 o
   9   3   6   1       21.90       20.51      1.45 o
  10   3   6  -1        4.16        9.63      1.25 o
  10   3   6   0       31.28       36.31      1.67 o
  10   3   6   1       57.21       50.81      1.91 o
  11   3   6  -1        3.61        3.58      1.10 o
  11   3   6   0        2.22        4.32      0.94 o
   0   4   6   0     2786.17     3611.81     87.94 o
   0   4   6   2       13.25        6.10      0.70 o
   1   4   6  -2        8.12        8.21      0.66 o
   1   4   6  -1      442.85      509.29      3.33 o
   1   4   6   0     2031.54     2516.49     37.04 o
   1   4   6   1       17.75        9.98      0.57 o
   2   4   6  -4       11.32        1.51      0.42 o
   2   4   6  -3        9.04        2.55      0.48 o
   2   4   6  -1       83.64      117.05      1.82 o
   2   4   6   0        5.22        6.98      0.61 o
   2   4   6   1       28.68       34.29      1.21 o
   2   4   6   2        1.08        5.02      0.79 o
   3   4   6  -5        5.19        1.34      0.35 o
   3   4   6  -3        4.12       10.12      1.03 o
   3   4   6  -2        4.05        4.37      0.51 o
   3   4   6  -1        3.19        1.58      0.39 o
   3   4   6   0     1246.57     1545.41     28.22 o
   3   4   6   2        4.09        2.87      0.57 o
   4   4   6  -5        9.94        2.55      0.48 o
   4   4   6  -3       10.49        1.91      0.48 o
   4   4   6  -2        2.22        1.54      0.40 o
   4   4   6  -1       14.90       34.76      1.56 o
   4   4   6   0      824.21     1010.05     18.56 o
   4   4   6   1       71.06       58.41      1.95 o
   4   4   6   3       11.52        2.52      0.62 o
   5   4   6  -5        5.59        2.17      0.40 o
   5   4   6  -3       21.70       20.62      1.27 o
   5   4   6  -2        2.67        3.03      0.59 o
   5   4   6  -1      658.12      635.78      4.32 o
   5   4   6   0      248.86      287.62      6.41 o
   6   4   6  -3       13.05        2.65      0.73 o
   6   4   6  -1       33.54       58.03      1.54 o
   6   4   6   0       67.32       73.59      2.04 o
   6   4   6   1       51.48       53.10      1.47 o
   6   4   6   3        0.85        2.72      0.85 o
   7   4   6  -5        1.37        1.34      0.42 o
   7   4   6  -3        2.92       11.02      1.14 o
   7   4   6  -1      116.04      120.59      1.93 o
   7   4   6   0       81.17      109.18      2.65 o
   7   4   6   1        8.88       11.02      0.86 o
   8   4   6  -2        2.25        2.46      0.51 o
   8   4   6  -1       23.75       12.73      0.85 o
   8   4   6   0       40.02       47.20      1.78 o
   8   4   6   1       37.60       36.91      1.43 o
   9   4   6  -1      182.61      194.62      3.79 o
   9   4   6   1       18.50       25.38      1.47 o
  10   4   6   0       23.72       31.29      1.69 o
  10   4   6   1       21.18       22.34      1.38 o
  11   4   6  -1       45.20       40.90      2.02 o
  11   4   6   1        4.27        6.47      1.10 o
   0   5   6   0      141.07      168.27      5.42 o
   1   5   6  -2        2.84        2.00      0.39 o
   1   5   6  -1       99.27      123.64      1.80 o
   1   5   6   0      266.13      332.30      6.08 o
   2   5   6  -5        3.29        1.76      0.39 o
   2   5   6  -2        6.37       10.09      0.68 o
   2   5   6  -1       17.01       17.03      0.77 o
   2   5   6   0      545.50      539.53     10.23 o
   2   5   6   1      139.32      145.29      2.06 o
   2   5   6   2       11.04        5.68      0.61 o
   3   5   6  -5        3.34        1.25      0.37 o
   3   5   6   0      112.00      107.05      3.31 o
   3   5   6   1      430.26      399.79      3.84 o
   3   5   6   3        6.72        5.70      1.47 o
   3   5   6   5        4.69        6.19      1.05 o
   4   5   6  -5        1.54        3.18      0.73 o
   4   5   6  -1      193.54      215.63      2.74 o
   4   5   6   0      182.11      188.19      4.61 o
   4   5   6   1      168.47      201.90      2.72 o
   4   5   6   3        0.03        2.68      0.73 o
   4   5   6   5        0.19        2.02      0.62 o
   5   5   6  -5        2.20        1.95      0.42 o
   5   5   6  -3        0.43        3.58      0.79 o
   5   5   6  -1      116.26      143.19      2.54 o
   5   5   6   0      138.68      169.87      4.28 o
   5   5   6   1       93.84       65.54      1.84 o
   5   5   6   2        7.22        8.25      0.83 o
   5   5   6   5        2.62        2.44      0.64 o
   6   5   6  -5        7.24        2.26      0.46 o
   6   5   6   0       73.74       60.93      2.11 o
   6   5   6   1      290.30      290.67      3.80 o
   6   5   6   5        2.61        4.96      0.88 o
   7   5   6  -1       21.62       26.15      1.29 o
   7   5   6   0        1.85        2.32      0.73 o
   7   5   6   1       86.18       77.78      2.08 o
   7   5   6   3        3.77        4.01      1.32 o
   7   5   6   5        2.32        2.44      0.68 o
   8   5   6  -1       32.86       41.66      1.49 o
   8   5   6   0      120.84      107.90      3.20 o
   8   5   6   1       68.16      102.55      3.45 o
   9   5   6  -1       19.58       22.93      1.25 o
   9   5   6   0       11.13       16.41      1.23 o
  10   5   6  -1       11.99        8.07      0.97 o
  10   5   6   1       53.42       48.14      1.89 o
  11   5   6   0        5.58        7.44      1.38 o
   0   6   6   0     2354.76     2887.12     61.65 o
   1   6   6  -5        0.33        2.79      0.50 o
   1   6   6  -3        4.52        4.35      0.62 o
   1   6   6  -1      183.59      250.78      2.48 o
   1   6   6   0        1.39        2.77      0.40 o
   1   6   6   1       49.15       57.97      1.32 o
   2   6   6  -1        4.12       11.80      0.79 o
   2   6   6   0      372.74      482.53      8.95 o
   2   6   6   1        2.11        1.51      0.48 o
   2   6   6   2        5.94       11.58      0.73 o
   3   6   6   0       29.08       36.36      1.49 o
   3   6   6   1       57.93       86.93      2.15 o
   4   6   6   0     2536.36     2848.53     52.46 o
   4   6   6   1       18.14       26.09      1.14 o
   4   6   6   2        1.82        4.67      0.62 o
   5   6   6  -5        1.30        2.70      0.50 o
   5   6   6  -1      178.08      245.43      3.14 o
   5   6   6   0      310.92      354.67      8.40 o
   6   6   6  -2       14.50       10.88      1.58 o
   6   6   6  -1        7.50       15.32      1.19 o
   6   6   6   0      535.78      655.57     14.39 o
   6   6   6   1       11.03        7.97      0.86 o
   6   6   6   2        5.30        6.65      0.83 o
   7   6   6  -1        7.37       24.35      1.27 o
   7   6   6   0      155.00      211.18      5.88 o
   7   6   6   1       11.94       12.68      1.03 o
   8   6   6  -1        1.63        3.88      0.97 o
   8   6   6   0      872.18      974.40     20.95 o
   8   6   6   1       10.14       15.93      1.16 o
   8   6   6   2        2.39        2.77      0.73 o
   9   6   6  -1       22.75       32.06      1.62 o
   9   6   6   0      222.40      248.00      5.99 o
  10   6   6  -2       11.45       10.82      1.54 o
  10   6   6  -1        1.92        4.12      0.85 o
  10   6   6   0       81.47       86.64      2.88 o
  11   6   6  -1        2.08        3.11      0.86 o
  11   6   6   0       42.13       36.12      3.55 o
   0   7   6   0     1388.42     1955.92     41.93 o
   0   7   6   2       20.10       12.04      1.01 o
   1   7   6  -1       39.04       50.77      1.29 o
   1   7   6   0     2489.87     3206.89     60.34 o
   1   7   6   1      255.63      327.54      3.01 o
   1   7   6   3        3.80        1.67      0.50 o
   2   7   6  -2       26.33       19.66      0.96 o
   2   7   6  -1       21.05       36.12      1.45 o
   2   7   6   0     4307.64     5235.90     88.62 o
   2   7   6   1        6.92        4.23      0.53 o
   3   7   6  -2        8.49        3.34      0.70 o
   3   7   6  -1        1.16        3.62      0.55 o
   3   7   6   0     2246.85     2673.46     44.82 o
   3   7   6   2       12.06        2.00      0.66 o
   4   7   6  -2        3.99        2.81      0.55 o
   4   7   6  -1        3.82        4.28      0.70 o
   4   7   6   0      606.22      845.17     16.37 o
   4   7   6   2       15.89        9.63      1.51 o
   4   7   6   5        0.27        2.85      0.62 o
   5   7   6  -1       27.92       27.97      1.23 o
   5   7   6   0      711.54      809.80     16.68 o
   5   7   6   1      214.90      237.47      3.69 o
   5   7   6   2        8.20        3.34      1.03 o
   5   7   6   3        5.09        2.59      0.77 o
   6   7   6  -2       14.10        8.89      0.86 o
   6   7   6  -1        1.88        6.16      0.81 o
   6   7   6   0     1030.59     1097.02     21.98 o
   6   7   6   1        8.07        3.14      0.68 o
   7   7   6  -2        9.82        5.99      1.23 o
   7   7   6   0      531.86      518.81     16.56 o
   7   7   6   1       14.95       15.62      1.12 o
   7   7   6   2       20.50        7.70      1.29 o
   8   7   6  -2        3.88        3.45      1.05 o
   8   7   6  -1       43.71       51.60      2.41 o
   8   7   6   0       36.47       54.19      2.15 o
   8   7   6   1        0.21        5.44      0.83 o
   9   7   6  -1        4.00        5.07      0.85 o
   9   7   6   0       31.61       20.47      1.38 o
  10   7   6  -1        6.06        5.60      0.90 o
  10   7   6   0       50.10       36.44      1.82 o
   0   8   6   0     1966.33     2168.27     46.34 o
   0   8   6   2       13.44       12.37      1.25 o
   1   8   6  -2        8.15       15.20      1.34 o
   1   8   6  -1       10.20       13.58      0.85 o
   1   8   6   0      127.86      157.07      3.14 o
   1   8   6   1        3.02        4.81      0.75 o
   1   8   6   2        1.29        3.25      0.68 o
   2   8   6  -3        3.33        2.30      0.61 o
   2   8   6  -2        5.19        1.97      0.57 o
   2   8   6  -1       64.49       95.73      2.33 o
   2   8   6   0     2329.97     2881.59     51.63 o
   2   8   6   1       10.84       14.83      0.86 o
   2   8   6   2        4.13        8.01      1.43 o
   3   8   6  -3        3.51       11.25      1.86 o
   3   8   6  -2        9.32        9.65      0.77 o
   3   8   6  -1       53.71       53.05      1.67 o
   3   8   6   0        0.54        6.38      0.79 o
   3   8   6   1      107.23      130.39      2.28 o
   4   8   6  -1       54.19       84.52      1.87 o
   4   8   6   0      551.67      432.15      8.40 o
   4   8   6   1       22.85       24.66      1.41 o
   4   8   6   2        3.54        5.46      1.67 o
   5   8   6  -3        3.55        7.09      0.96 o
   5   8   6  -1      103.48      104.29      2.26 o
   5   8   6   0       34.06       27.47      1.56 o
   5   8   6   1        9.79       16.63      1.08 o
   6   8   6  -1       52.11      109.24      2.43 o
   6   8   6   0      251.39      200.06      5.00 o
   6   8   6   1       11.85       14.22      1.10 o
   7   8   6  -3        1.71        6.30      1.12 o
   7   8   6  -1       43.81       31.97      1.49 o
   7   8   6   0       97.22      119.31      3.62 o
   7   8   6   1       21.91       36.91      1.60 o
   8   8   6   1        7.43        6.16      0.92 o
   9   8   6  -1       49.34       42.43      1.75 o
  10   8   6  -1        1.32        4.30      0.99 o
  10   8   6   1        4.48        3.45      0.83 o
   0   9   6  -2       19.11       21.06      1.25 o
   0   9   6   0      364.26      413.34      9.89 o
   0   9   6   2        4.93        4.85      0.81 o
   1   9   6  -2        0.63        2.15      0.61 o
   1   9   6  -1       54.33       67.91      2.33 o
   1   9   6   0     3130.65     3893.62     59.77 o
   1   9   6   2        0.84        3.73      0.55 o
   2   9   6  -4       14.18        1.86      0.61 o
   2   9   6  -2        9.59        8.58      0.73 o
   2   9   6  -1        7.58        2.35      0.53 o
   2   9   6   0      610.42      754.79     13.12 o
   2   9   6   1       17.25       14.85      0.97 o
   3   9   6   0     2520.55     3126.32     60.20 o
   3   9   6   1       13.01        5.00      0.75 o
   4   9   6  -2       16.57       16.94      0.99 o
   4   9   6  -1       16.75        3.73      0.64 o
   4   9   6   0      304.38      331.00      6.73 o
   4   9   6   1       34.50       36.90      1.49 o
   5   9   6  -1       82.21       74.56      2.11 o
   5   9   6   0      792.29      794.07     19.68 o
   5   9   6   1       13.68        4.63      0.77 o
   6   9   6  -1       18.92       15.05      1.14 o
   6   9   6   0      266.54      265.93      6.61 o
   6   9   6   1       61.01       58.67      2.00 o
   7   9   6  -1       14.73        6.71      0.86 o
   7   9   6   0      616.97      644.69     14.26 o
   7   9   6   1       11.14       13.98      1.27 o
   8   9   6  -2        1.20        2.43      0.66 o
   8   9   6  -1       15.03       10.88      1.01 o
   8   9   6   0      159.53      176.30      4.63 o
   8   9   6   1       22.00       30.32      1.51 o
   9   9   6  -1       20.53       12.60      1.12 o
   9   9   6   0       70.78       45.13      1.98 o
   9   9   6   1       13.90       11.50      1.14 o
  10   9   6  -1        4.90        5.57      0.88 o
  10   9   6   0       57.27       41.84      1.95 o
  10   9   6   1       21.86        7.97      1.07 o
   0  10   6  -2        5.00        9.65      0.97 o
   0  10   6   0      443.56      513.33     11.98 o
   1  10   6  -1       83.80      108.80      1.89 o
   1  10   6   0     1297.62     1624.48     27.49 o
   2  10   6  -3        0.81        4.81      1.43 o
   2  10   6  -1       71.16       90.55      2.15 o
   2  10   6   0     1212.81     1563.34     26.09 o
   2  10   6   1        9.24       14.79      0.99 o
   3  10   6  -1       10.44        4.74      0.68 o
   3  10   6   0      539.28      657.97     14.94 o
   3  10   6   1      143.17      160.10      2.61 o
   4  10   6  -3        0.52        3.16      0.96 o
   4  10   6  -2        2.05        2.50      0.62 o
   4  10   6  -1      119.36      140.97      3.07 o
   4  10   6   0       81.32      110.82      3.23 o
   4  10   6   1        0.85        2.17      0.59 o
   5  10   6  -1       91.75      142.18      2.72 o
   5  10   6   0      416.93      514.87     11.93 o
   5  10   6   1       83.93       83.33      2.19 o
   6  10   6  -1       56.84       73.83      2.06 o
   6  10   6   0      215.64      242.54      6.30 o
   6  10   6   1       18.29       18.19      1.18 o
   7  10   6   0       12.27       10.82      1.45 o
   7  10   6   1       67.65       64.48      2.09 o
   8  10   6  -1       13.81       12.42      1.08 o
   8  10   6   0        2.05        6.95      1.67 o
   8  10   6   1        2.14        3.11      0.75 o
   9  10   6  -1       14.14       18.74      1.30 o
   9  10   6   0       34.10       22.95      1.47 o
   9  10   6   1       20.80       16.02      1.23 o
   0  11   6  -2       33.08       36.44      1.64 o
   0  11   6   0      391.88      610.84     17.33 o
   0  11   6   2        8.29        6.32      1.07 o
   1  11   6  -1       82.53      108.34      2.19 o
   1  11   6   0      361.75      480.81      9.68 o
   1  11   6   1       93.87      120.22      2.20 o
   1  11   6   2        4.49        2.46      0.66 o
   2  11   6  -3        0.12        2.50      0.81 o
   2  11   6  -1        0.46        1.93      0.57 o
   2  11   6   0      712.66      796.19     15.16 o
   2  11   6   1        6.75       11.98      0.96 o
   3  11   6  -1        0.18        3.75      0.64 o
   3  11   6   0      310.11      389.67      7.72 o
   3  11   6   1        4.23        5.64      0.75 o
   4  11   6  -2       11.02        8.86      0.85 o
   4  11   6  -1       43.33       61.54      1.91 o
   4  11   6   0      253.60      348.97      7.85 o
   4  11   6   1       20.98       35.96      1.47 o
   5  11   6  -1       90.97       85.86      2.20 o
   5  11   6   0      108.11      160.92      4.15 o
   5  11   6   1       61.12       84.60      2.44 o
   6  11   6  -1       19.77       17.88      1.18 o
   6  11   6   0      389.13      424.67      8.95 o
   6  11   6   1       18.99       18.96      1.23 o
   7  11   6   0       93.21      112.58      3.44 o
   7  11   6   1       17.77       12.31      1.14 o
   8  11   6  -1       85.12       78.79      2.28 o
   8  11   6   0       56.61       63.80      2.41 o
   8  11   6   1       15.05       17.03      1.29 o
   9  11   6  -1       14.37        8.84      1.03 o
   9  11   6   0       18.46       26.26      2.26 o
   0  12   6   0      734.69      743.49     18.96 o
   0  12   6   2        5.72        8.76      1.07 o
   1  12   6  -2        0.43        2.08      0.62 o
   1  12   6  -1       57.85       64.26      1.82 o
   1  12   6   0      118.71      160.56      3.47 o
   1  12   6   1        8.13        8.67      0.75 o
   2  12   6  -1        3.44        2.54      0.79 o
   2  12   6   0      415.76      529.10     10.60 o
   2  12   6   2        6.28        1.86      0.61 o
   3  12   6  -1       14.16       18.61      1.19 o
   3  12   6   0       27.44       47.55      1.80 o
   3  12   6   1      122.76      147.33      2.74 o
   4  12   6  -1       25.46       22.80      1.49 o
   4  12   6   0      114.23      115.28      3.11 o
   4  12   6   1       10.22       10.71      1.03 o
   4  12   6   2        4.21        6.78      1.89 o
   5  12   6  -2        1.82        3.75      1.10 o
   5  12   6  -1       63.52       61.44      1.97 o
   5  12   6   1       19.61       31.66      1.54 o
   6  12   6  -1       16.47       21.94      1.30 o
   6  12   6   1       11.91        4.56      1.38 o
   7  12   6  -1        1.31        2.35      0.75 o
   7  12   6   0       27.04       19.20      1.40 o
   7  12   6   1       74.37       91.41      3.64 o
   8  12   6  -1       22.44       23.41      1.43 o
   8  12   6   0        1.44        3.44      0.83 o
   8  12   6   1       12.64        8.01      1.03 o
   9  12   6  -1       23.42       19.77      1.87 o
   9  12   6   0       22.19       17.25      2.63 o
   0  13   6   0       23.93       45.11      2.50 o
   1  13   6  -2        2.95        6.50      1.07 o
   1  13   6   0      768.55      949.74     16.04 o
   1  13   6   1        0.99        2.33      0.62 o
   2  13   6  -1        7.81       15.71      1.03 o
   2  13   6   0       93.74       96.93      2.98 o
   2  13   6   1        9.25       13.08      1.08 o
   2  13   6   2        4.78        4.19      0.94 o
   3  13   6   0      644.84      789.11     15.14 o
   3  13   6   1       58.37       72.62      1.98 o
   4  13   6  -1       58.76      111.55      2.81 o
   4  13   6   0        2.49       10.31      1.29 o
   4  13   6   1       11.96       14.19      1.14 o
   5  13   6   0      158.82      164.36      4.61 o
   5  13   6   1        5.71       12.27      1.12 o
   6  13   6   0       27.40       27.58      1.54 o
   6  13   6   1       15.50       14.88      1.34 o
   7  13   6   0      150.51      146.32      4.17 o
   7  13   6   1        8.22        7.86      1.03 o
   8  13   6   1        4.48        5.05      1.07 o
   0  14   6   0      834.02      981.18     24.97 o
   1  14   6  -1        9.91       15.64      1.12 o
   1  14   6   0     1089.41     1205.72     21.85 o
   1  14   6   1       11.20        6.14      0.83 o
   2  14   6  -1       13.44       11.30      1.03 o
   2  14   6   0     1051.29     1349.30     22.73 o
   2  14   6   1       13.53       13.71      1.10 o
   2  14   6   2        2.59        3.64      0.86 o
   3  14   6  -1        6.14       10.01      0.94 o
   3  14   6   0      770.17      866.58     22.09 o
   4  14   6  -1        6.74        4.28      0.79 o
   4  14   6   0      618.29      738.33     14.66 o
   4  14   6   1        3.26        3.33      0.88 o
   5  14   6  -1       20.16       22.71      1.54 o
   5  14   6   0      649.00      684.78     13.84 o
   5  14   6   1       12.12        3.14      0.81 o
   6  14   6  -1        8.58        8.01      0.99 o
   6  14   6   0      512.50      557.32     11.39 o
   6  14   6   1       21.27       17.92      1.41 o
   7  14   6  -1       12.86       11.91      1.34 o
   7  14   6   0      201.78      174.12      5.33 o
   0  15   6  -2        4.80        6.03      1.03 o
   1  15   6  -1        8.91       11.61      0.99 o
   1  15   6   0      110.73      112.23      3.51 o
   1  15   6   1        6.40        8.23      0.94 o
   2  15   6  -1        1.23        3.86      0.77 o
   2  15   6   0        4.31        8.67      1.14 o
   3  15   6  -1       10.43       20.18      1.23 o
   3  15   6   0      102.90      109.02      3.42 o
   3  15   6   1        5.36        8.89      1.23 o
   5  15   6   0       53.22       38.53      1.89 o
   0  16   6   0      139.95      172.59      5.16 o
   1  16   6  -1        6.97        3.33      0.75 o
   2  16   6  -2        1.74        4.76      0.73 o
   2  16   6  -1        2.88        5.00      0.86 o
   2  16   6   0      135.48      120.46      3.01 o
   2  16   6   1        8.34        4.32      0.81 o
   4  16   6  -1        0.83        5.66      1.18 o
   4  16   6   0       99.34       67.34      2.63 o
   4  16   6   1       24.55       15.56      1.38 o
   5  16   6  -1       28.03       10.16      1.25 o
   5  16   6   0        7.89        3.73      1.05 o
   0  17   6   0      270.00      219.78      7.72 o
   1  17   6   0      386.90      368.19      8.25 o
   2  17   6  -1       11.10        6.85      0.92 o
   2  17   6   0      282.47      235.80      6.41 o
   3  17   6   0      254.19      190.43      6.93 o
   3  17   6   1       28.48       18.14      1.47 o
   4  17   6  -1       19.82       13.76      2.70 o
   4  17   6   0      206.17      130.28     11.47 o
   5  17   6   0      167.06      103.76      7.44 o
   6  17   6  -1       10.36        9.32      2.98 o
   0  18   6   0       24.68       17.60      3.20 o
   1  18   6   0       20.11       12.83      2.52 o
   3  18   6   0       33.92       28.13      5.77 o
   1   0   7  -1      357.03      266.67      6.05 o
   1   0   7   1       60.50       20.23      2.09 o
   2   0   7  -3       27.24        3.00      0.86 o
   2   0   7  -1      296.99      240.91      3.86 o
   3   0   7  -5        2.15        1.89      0.35 o
   3   0   7  -1       21.97       21.83      1.05 o
   4   0   7  -3       30.48        8.64      1.08 o
   4   0   7  -1      137.19      157.29      2.20 o
   4   0   7   1      294.70      215.75      2.63 o
   5   0   7  -3        2.54        5.05      0.81 o
   5   0   7  -1      339.24      324.97      3.77 o
   5   0   7   1       23.75       22.67      1.03 o
   6   0   7  -3       37.05       15.01      0.92 o
   6   0   7  -1      622.47      700.09      5.16 o
   6   0   7   1      137.75       87.39      1.97 o
   6   0   7   3        0.95        2.87      0.94 o
   7   0   7  -5        0.77        2.83      0.64 o
   7   0   7  -1       19.97       20.32      1.18 o
   8   0   7  -1       46.30       69.49      2.09 o
   8   0   7   1      441.95      398.23      4.47 o
   9   0   7  -1       52.47       55.69      2.22 o
  10   0   7  -1      169.05      153.41      3.66 o
  10   0   7   1       80.09       48.36      2.88 o
   0   1   7   0     2882.06     2743.41     73.19 o
   1   1   7  -3        1.52       58.78      2.76 o
   1   1   7  -1        1.21        3.64      0.42 o
   1   1   7   0        6.35        6.78      0.66 o
   1   1   7   1      125.47      101.00      1.80 o
   2   1   7  -1        3.99        2.00      0.42 o
   2   1   7   0     3672.28     3450.04     75.72 o
   2   1   7   1       77.38       52.48      1.45 o
   2   1   7   2       14.12        6.41      1.82 o
   3   1   7  -2       10.52        1.71      0.55 o
   3   1   7  -1      246.48      185.58      2.22 o
   3   1   7   0       10.41        5.81      0.55 o
   3   1   7   1       39.76       47.96      1.56 o
   3   1   7   2       10.93        4.28      0.75 o
   4   1   7  -1       66.89       37.48      1.08 o
   4   1   7   0     1755.38     1704.35     26.88 o
   4   1   7   1       37.50       27.30      0.92 o
   5   1   7  -5        1.83        3.67      0.37 o
   5   1   7  -3        0.59        2.19      0.44 o
   5   1   7  -1       89.73      103.54      1.51 o
   5   1   7   0       99.93      102.75      2.08 o
   5   1   7   1       63.58       45.72      1.07 o
   5   1   7   2       38.69       19.00      1.14 o
   5   1   7   3        8.24        2.00      0.42 o
   6   1   7   0     1295.54     1229.86     18.78 o
   6   1   7   1      132.84      100.91      1.56 o
   6   1   7   2        7.12        3.86      0.66 o
   7   1   7  -2       11.65        3.66      0.57 o
   7   1   7  -1       73.21       76.97      1.56 o
   7   1   7   0       27.97       12.57      0.77 o
   7   1   7   1       13.65       25.74      0.94 o
   7   1   7   2        9.64        3.51      0.92 o
   8   1   7  -1       35.13       18.82      0.97 o
   8   1   7   0      379.20      384.06      7.28 o
   8   1   7   1        6.15        7.15      0.72 o
   9   1   7  -1       11.03       18.61      1.10 o
   9   1   7   0       53.75       51.58      1.78 o
   9   1   7   1        6.13        3.18      0.68 o
   9   1   7   2       10.02        7.68      1.65 o
  10   1   7   0      179.10      132.28      4.69 o
  10   1   7   1       23.90       17.03      1.49 o
   0   2   7   0     1446.03     1557.57     37.78 o
   1   2   7  -1      133.80      138.93      1.98 o
   1   2   7   0    16084.83    18048.55    558.92 o
   2   2   7  -2        2.75        3.40      0.53 o
   2   2   7  -1        6.70        5.07      0.53 o
   2   2   7   0      428.07      452.25      8.86 o
   2   2   7   1       20.15       26.29      1.03 o
   2   2   7   2       10.42        8.25      2.22 o
   3   2   7  -1        6.78        7.44      0.59 o
   3   2   7   0    12878.51    13829.88    266.69 o
   3   2   7   1       63.37       36.84      1.32 o
   4   2   7  -1        2.29        2.76      0.51 o
   4   2   7   0     1432.58     1556.77     30.70 o
   4   2   7   1       38.02       54.85      1.56 o
   5   2   7  -2        6.58        4.56      0.66 o
   5   2   7  -1      111.68      101.52      1.76 o
   5   2   7   0     5637.36     5706.42     99.22 o
   5   2   7   1       24.37       20.32      0.96 o
   5   2   7   2        7.53        7.17      0.96 o
   6   2   7  -2       10.97        9.96      0.59 o
   6   2   7  -1       25.29       18.48      0.79 o
   6   2   7   0        9.71        4.13      0.51 o
   6   2   7   1        5.64        9.81      0.62 o
   7   2   7  -2        2.59        3.25      0.90 o
   7   2   7  -1        2.92        1.84      0.55 o
   7   2   7   0     3080.23     3018.65     45.24 o
   7   2   7   1       24.95       15.12      0.81 o
   8   2   7   0      331.76      405.51      6.91 o
   8   2   7   1        1.46        3.77      0.62 o
   9   2   7  -1       18.52       12.44      0.97 o
   9   2   7   0      609.98      543.28     10.55 o
   9   2   7   1        9.11        5.00      0.85 o
   9   2   7   2        9.80        3.95      1.05 o
  10   2   7  -1        5.85        2.68      0.73 o
   0   3   7   0     4390.94     4748.77    113.33 o
   0   3   7   2       11.70        2.54      0.62 o
   1   3   7  -2        2.32        5.79      0.70 o
   1   3   7  -1      110.69      105.86      2.02 o
   1   3   7   0      706.32      832.97     14.90 o
   1   3   7   1      275.70      310.03      2.85 o
   2   3   7  -2       18.55       11.13      0.81 o
   2   3   7  -1        2.94        1.80      0.39 o
   2   3   7   0     1163.42     1461.29     25.38 o
   2   3   7   1       31.74       37.65      1.29 o
   2   3   7   2       10.32        7.20      0.68 o
   3   3   7   0      482.43      493.56     11.81 o
   3   3   7   1      163.01      147.27      2.52 o
   3   3   7   3        8.09        6.61      1.01 o
   4   3   7  -1       30.28       52.04      1.62 o
   4   3   7   0     2159.16     2252.10     65.23 o
   4   3   7   1       93.62       84.43      2.08 o
   5   3   7  -5        3.34        2.04      0.40 o
   5   3   7  -2        5.98        6.67      1.19 o
   5   3   7  -1       41.61       32.69      1.25 o
   5   3   7   0      284.34      371.46      8.03 o
   5   3   7   1      698.57      686.57      5.26 o
   5   3   7   2        5.79        2.83      0.61 o
   6   3   7   0      293.48      347.52     10.12 o
   6   3   7   1       15.78       20.10      1.01 o
   6   3   7   2       11.61        6.27      0.96 o
   7   3   7  -1       14.80       23.19      0.94 o
   7   3   7   0       87.20       75.54      2.46 o
   7   3   7   1      204.85      176.25      2.66 o
   7   3   7   3        3.72        4.78      1.10 o
   8   3   7  -2        3.51        1.97      0.51 o
   8   3   7  -1       29.22       46.45      1.49 o
   8   3   7   0      303.94      247.58      5.38 o
   8   3   7   1       13.86        8.32      0.83 o
   9   3   7  -1       17.74       22.16      1.25 o
   9   3   7   0       32.56       55.40      2.02 o
   9   3   7   1      163.53      138.12      2.87 o
  10   3   7   0       25.23       19.51      1.40 o
  11   3   7  -1       15.77       14.00      2.30 o
   0   4   7   0     8247.13     9665.75    202.84 o
   1   4   7  -1       13.59       24.92      0.94 o
   1   4   7   0      181.52      223.03      4.72 o
   1   4   7   1        5.90        4.41      0.53 o
   1   4   7   2        8.18       12.86      0.94 o
   2   4   7  -1       33.28       38.90      1.30 o
   2   4   7   0     1823.94     2184.83     37.58 o
   2   4   7   1        1.75        3.86      0.51 o
   2   4   7   2       19.84       10.18      0.73 o
   3   4   7  -5        0.33        2.33      0.42 o
   3   4   7  -2       10.75        7.61      0.66 o
   3   4   7  -1       11.20       11.91      0.77 o
   3   4   7   0       92.61      110.82      2.83 o
   3   4   7   1        1.49        5.53      0.62 o
   3   4   7   2        2.32        2.87      0.53 o
   4   4   7  -1        9.74        7.70      0.75 o
   4   4   7   0     2908.12     2903.31     51.91 o
   4   4   7   1       49.83       39.87      1.60 o
   5   4   7  -1       44.59       60.01      1.75 o
   5   4   7   0      374.96      442.53      9.55 o
   5   4   7   1       14.16       22.45      1.19 o
   5   4   7   2        8.24        2.59      0.83 o
   6   4   7  -1       64.36       59.37      1.62 o
   6   4   7   0      105.65       96.10      2.87 o
   6   4   7   2        9.95        2.22      0.64 o
   7   4   7  -2       23.90       13.14      0.92 o
   7   4   7  -1       12.31       11.94      0.99 o
   7   4   7   0       57.74       86.05      2.72 o
   7   4   7   1        0.18        3.07      0.72 o
   8   4   7   0      308.22      237.27      6.06 o
   8   4   7   1       82.30       70.08      2.22 o
   9   4   7  -1        8.91       10.58      1.05 o
   9   4   7   0      167.83      184.52      4.78 o
   9   4   7   1        2.84        5.35      1.10 o
  10   4   7  -1       18.26       14.72      1.21 o
  10   4   7   3        0.01        4.63      1.10 o
   0   5   7  -2       23.61       25.28      1.23 o
   0   5   7   2        1.57        3.97      0.70 o
   1   5   7  -2        4.40        2.77      0.53 o
   1   5   7   0     2099.97     2498.57     39.47 o
   1   5   7   1       57.11       81.14      1.62 o
   1   5   7   2        3.15        2.32      0.50 o
   2   5   7  -2        6.95        5.26      0.61 o
   2   5   7   0     8919.92    10674.49    203.04 o
   2   5   7   1        1.58        2.09      0.68 o
   3   5   7  -5        0.74        1.67      0.40 o
   3   5   7   0     1658.64     1909.02     34.86 o
   3   5   7   1      417.62      470.57      5.46 o
   3   5   7   2        3.89        4.67      1.27 o
   3   5   7   3        9.46        4.08      0.83 o
   4   5   7  -2       10.46       11.96      0.97 o
   4   5   7  -1        0.66        7.35      0.81 o
   4   5   7   0     8940.22     9487.90    169.05 o
   4   5   7   1       12.98       11.87      0.86 o
   5   5   7  -1        3.13       11.93      0.96 o
   5   5   7   0      231.66      253.29      6.36 o
   5   5   7   1       16.02       11.10      1.12 o
   5   5   7   2       16.89       10.82      1.32 o
   6   5   7  -1        3.65        3.12      0.68 o
   6   5   7   0     2742.22     2721.57     56.08 o
   6   5   7   1        1.67        3.82      0.72 o
   7   5   7  -1       23.20       41.31      1.60 o
   7   5   7   0      235.87      255.00     16.15 o
   7   5   7   1      227.34      220.64      3.40 o
   7   5   7   2        2.23        3.95      1.25 o
   8   5   7   0     1379.51     1233.69     24.62 o
   9   5   7  -1       19.50       36.22      1.64 o
   9   5   7   1       15.50       13.69      1.25 o
  10   5   7   0      305.45      216.99      5.79 o
  10   5   7   1        4.35        6.38      0.97 o
   0   6   7   0       68.94      124.93      3.73 o
   0   6   7   2        5.47       10.84      1.03 o
   1   6   7  -2        8.11        8.03      0.62 o
   1   6   7  -1       83.29      101.15      1.73 o
   1   6   7   0      230.59      280.30      5.02 o
   1   6   7   1        5.81        5.79      0.77 o
   2   6   7  -2       21.80       19.70      1.01 o
   2   6   7   0      128.24      204.47      4.32 o
   2   6   7   1       35.31       41.40      1.41 o
   2   6   7   2        5.64        6.76      0.66 o
   2   6   7   4        9.05        2.06      0.59 o
   3   6   7  -3        6.12        2.13      0.55 o
   3   6   7  -2        0.80        1.80      0.57 o
   3   6   7  -1        4.00       15.60      1.05 o
   3   6   7   0      300.64      366.22      7.94 o
   3   6   7   1       76.10       53.08      1.60 o
   4   6   7  -1       16.25       29.49      1.25 o
   4   6   7   0       30.63       35.43      1.47 o
   4   6   7   1       51.45       74.10      2.09 o
   4   6   7   2        1.80        6.27      0.73 o
   5   6   7  -2        2.79        2.09      0.61 o
   5   6   7  -1       98.28       86.62      3.01 o
   5   6   7   0       84.46      105.05      4.15 o
   5   6   7   1       62.80       58.08      1.91 o
   6   6   7  -2        5.01        5.03      0.77 o
   6   6   7  -1       11.04        5.60      0.79 o
   6   6   7   0       52.88      106.37      3.14 o
   6   6   7   1        2.54        5.03      1.10 o
   7   6   7   0      130.46      143.80      5.27 o
   7   6   7   1       45.47       33.68      1.53 o
   8   6   7  -1        8.29        8.18      0.94 o
   8   6   7   0        5.58        4.98      0.83 o
   9   6   7  -1       28.94       20.14      1.32 o
   9   6   7   0       11.88       12.40      1.14 o
   9   6   7   1       13.96       12.09      1.16 o
  10   6   7   0        5.47        6.93      1.01 o
  10   6   7   1       10.95        4.19      0.86 o
   0   7   7  -2       11.51       14.81      1.23 o
   0   7   7   0     1840.26     2130.53     45.57 o
   0   7   7   2        5.56        3.64      1.16 o
   1   7   7  -2        1.87        4.24      0.90 o
   1   7   7  -1       88.38       93.43      2.15 o
   1   7   7   0        3.09        2.57      0.48 o
   1   7   7   1       89.04      111.20      2.00 o
   2   7   7  -2        2.44        3.45      0.51 o
   2   7   7  -1       11.00       19.73      1.16 o
   2   7   7   0     2077.68     2655.44     56.48 o
   2   7   7   1        4.74        1.78      0.55 o
   2   7   7   2        0.49        2.66      0.55 o
   3   7   7  -3        4.14        3.56      0.97 o
   3   7   7  -2        7.35        6.58      0.66 o
   3   7   7  -1      119.47      170.85      2.61 o
   3   7   7   0       73.30       99.08      2.59 o
   3   7   7   1      149.76      166.77      3.27 o
   3   7   7   2       11.58        8.58      1.56 o
   3   7   7   3        7.69        2.76      0.85 o
   4   7   7  -2        8.90       10.44      0.88 o
   4   7   7  -1      124.73      161.59      2.65 o
   4   7   7   0     1263.47     1397.20     25.94 o
   4   7   7   1        1.91        4.67      0.77 o
   4   7   7   2        6.54        6.39      0.94 o
   5   7   7   1      327.55      358.14      3.99 o
   5   7   7   3        5.03        6.87      1.27 o
   5   7   7   5        1.83        2.87      0.79 o
   6   7   7  -1       30.87       39.38      2.15 o
   6   7   7   0      762.17      916.54     18.63 o
   6   7   7   1       22.44        6.74      0.88 o
   7   7   7  -2        6.33        4.76      0.79 o
   7   7   7  -1       89.25       83.35      2.24 o
   7   7   7   0      112.40      117.40      3.44 o
   7   7   7   1      169.68      162.25      3.05 o
   7   7   7   2       13.01        9.41      1.41 o
   8   7   7  -1       87.69       86.65      2.66 o
   8   7   7   0      371.13      398.58      8.86 o
   9   7   7  -1       16.97       10.60      1.03 o
   9   7   7   1       74.02       69.62      2.19 o
  10   7   7   0      107.47       92.52      3.03 o
   0   8   7   0     1974.64     2380.83     50.93 o
   1   8   7  -1       45.55       43.69      1.32 o
   1   8   7   0     1221.26     1572.13     26.26 o
   1   8   7   2        5.42        7.13      0.77 o
   2   8   7  -3        3.08        1.91      0.57 o
   2   8   7  -2        5.39        3.75      0.62 o
   2   8   7  -1       53.33       85.92      2.17 o
   2   8   7   0      106.38      163.00      3.79 o
   2   8   7   1       14.64       19.72      1.07 o
   2   8   7   2        7.98        1.65      0.51 o
   3   8   7  -1       47.00       67.32      1.84 o
   3   8   7   0     1080.33     1229.39     21.72 o
   3   8   7   1        4.89        5.03      0.77 o
   4   8   7  -2        3.02        5.68      0.81 o
   4   8   7  -1       76.70      134.13      3.14 o
   4   8   7   0      654.75      771.31     14.99 o
   4   8   7   1        7.88        7.63      0.79 o
   5   8   7  -1       24.15       10.75      0.94 o
   5   8   7   0      550.78      538.21     11.69 o
   5   8   7   1        5.93       11.15      0.94 o
   6   8   7  -1      127.17      187.42      4.41 o
   6   8   7   0       15.73       11.72      1.08 o
   6   8   7   1      104.21      133.84      4.01 o
   7   8   7  -1        5.36        7.09      0.90 o
   7   8   7   0      334.99      288.22      6.78 o
   7   8   7   1        3.73        6.41      0.92 o
   8   8   7  -1       46.04       88.95      2.39 o
   8   8   7   0       85.26       86.65      2.90 o
   8   8   7   1       26.89       34.21      1.64 o
   9   8   7  -1        6.82        5.53      1.07 o
   9   8   7   0      102.90       80.26      2.77 o
   9   8   7   1        7.65       15.14      1.25 o
  10   8   7  -1       37.25       34.16      2.17 o
  10   8   7   1       57.54       54.81      2.32 o
   0   9   7   0     1524.85     1822.94     39.32 o
   1   9   7  -1        7.40       14.52      0.83 o
   1   9   7   0     1231.04     1532.03     26.07 o
   1   9   7   1       54.37       74.10      2.19 o
   2   9   7  -2        3.44        3.93      0.66 o
   2   9   7   0      478.89      648.59     14.48 o
   2   9   7   1       41.35       34.58      1.30 o
   2   9   7   2        5.16        2.63      0.81 o
   3   9   7  -5        7.02        4.34      0.70 o
   3   9   7  -2        3.43        3.80      0.79 o
   3   9   7  -1      316.88      348.20      3.73 o
   3   9   7   0     1008.97     1211.88     25.87 o
   3   9   7   1      232.71      269.50      3.38 o
   3   9   7   3        8.05        6.10      1.95 o
   4   9   7  -2        3.49        3.55      0.75 o
   4   9   7  -1       89.31      110.21      2.26 o
   4   9   7   0      764.32      756.32     13.69 o
   4   9   7   1       49.88       49.00      2.02 o
   5   9   7  -1       26.70       27.45      1.38 o
   5   9   7   0      289.18      335.24      8.21 o
   5   9   7   1        0.38        2.94      0.83 o
   6   9   7   0       75.43       70.41      3.55 o
   6   9   7   1       51.45       37.13      1.76 o
   6   9   7   2        5.63        2.55      0.77 o
   7   9   7  -5        5.50        2.33      0.66 o
   7   9   7  -2        7.71        6.73      0.90 o
   7   9   7  -1       49.46       53.12      1.91 o
   7   9   7   0      214.90      211.03      6.08 o
   7   9   7   1       81.11       66.22      2.15 o
   8   9   7   0       90.06       62.09      2.39 o
   8   9   7   1        9.02        7.57      1.14 o
   9   9   7   0       14.57       12.55      1.18 o
   0  10   7  -2        0.36        4.72      0.97 o
   0  10   7   0       51.71       90.88      3.53 o
   0  10   7   2       20.39       25.52      1.78 o
   1  10   7  -2        2.53        4.91      0.57 o
   1  10   7  -1       43.14       61.61      2.04 o
   1  10   7   0     4181.66     5357.73     83.79 o
   1  10   7   1       11.36       10.93      0.86 o
   1  10   7   2        1.20        1.97      0.57 o
   2  10   7  -2        5.38        6.52      0.68 o
   2  10   7  -1       20.12       31.51      1.34 o
   2  10   7   0       54.48       32.49      1.38 o
   2  10   7   1        0.87        8.12      0.85 o
   2  10   7   2        3.13        2.55      0.61 o
   3  10   7  -2        3.97        6.71      1.27 o
   3  10   7  -1        3.24       18.37      1.18 o
   3  10   7   0     3413.58     4224.99     81.45 o
   3  10   7   1        2.71        3.40      0.66 o
   4  10   7  -1       18.57       32.01      1.38 o
   4  10   7   0        9.39       11.26      1.01 o
   4  10   7   1        5.52       13.45      0.99 o
   4  10   7   2        7.45        8.25      1.03 o
   5  10   7  -1       61.64       93.05      2.92 o
   5  10   7   0     1980.44     2273.30     47.81 o
   5  10   7   1        3.37        3.47      0.97 o
   6  10   7  -1       30.62       36.47      1.69 o
   6  10   7   0        4.58       26.75      1.60 o
   6  10   7   1       17.46       29.38      1.65 o
   7  10   7  -1       12.37       24.46      1.41 o
   7  10   7   0     1034.72     1090.49     22.09 o
   8  10   7  -1        6.41        8.86      1.01 o
   8  10   7   0       18.05       30.41      1.67 o
   8  10   7   1       12.94        8.82      1.38 o
   9  10   7  -1        6.93        5.55      1.58 o
   9  10   7   0      318.82      260.02      6.30 o
   0  11   7   0      175.97      222.81      6.93 o
   0  11   7   2        0.35        2.88      0.86 o
   1  11   7   0      125.90      155.01      4.08 o
   1  11   7   1       10.65       14.11      0.97 o
   2  11   7  -2        4.01        8.31      0.86 o
   2  11   7  -1       15.35       24.00      1.27 o
   2  11   7   0        1.74        2.48      0.72 o
   2  11   7   1        9.57        5.35      0.72 o
   2  11   7   2        5.59        7.35      0.85 o
   3  11   7  -2        6.22        3.22      0.90 o
   3  11   7  -1       25.17       22.29      1.14 o
   3  11   7   0      285.92      380.10      7.66 o
   3  11   7   1        0.49        5.38      0.81 o
   3  11   7   2        8.81        2.26      0.62 o
   4  11   7  -1        4.91        2.32      0.64 o
   4  11   7   0       46.71       69.53      2.46 o
   4  11   7   1        9.82        5.46      0.79 o
   4  11   7   2        1.90        2.61      0.66 o
   5  11   7  -1        0.25        3.66      0.73 o
   5  11   7   0       67.44       81.34      2.70 o
   5  11   7   1       28.21       37.21      1.89 o
   6  11   7  -1       34.37       36.01      1.60 o
   6  11   7   0       23.92       20.21      1.43 o
   7  11   7   0      213.43      255.11      6.27 o
   7  11   7   1        1.07        3.66      1.14 o
   9  11   7  -1        5.18       13.08      1.36 o
   9  11   7   0        5.92        3.16      0.90 o
   9  11   7   1       15.47       13.27      1.62 o
   0  12   7  -2        9.84        7.11      0.97 o
   0  12   7   0      718.41      831.23     21.42 o
   1  12   7   0      919.89     1091.98     18.26 o
   1  12   7   1        3.50        5.92      0.72 o
   2  12   7  -2        3.22        5.33      0.96 o
   2  12   7  -1       22.14       29.80      1.30 o
   2  12   7   0      997.39     1187.11     21.06 o
   2  12   7   2        1.62        3.29      0.64 o
   3  12   7  -2        1.51        3.29      1.03 o
   3  12   7   0      712.32      750.60     13.98 o
   3  12   7   1        6.18        3.88      0.68 o
   4  12   7  -2        9.18        4.48      0.96 o
   4  12   7  -1       60.09       85.94      2.37 o
   4  12   7   0      312.53      258.70      7.64 o
   4  12   7   1        3.69        7.61      0.86 o
   5  12   7   0      164.52      125.59      3.86 o
   6  12   7  -1       38.03       40.92      1.71 o
   6  12   7   0      287.67      238.65      6.08 o
   6  12   7   1       28.68       23.13      1.53 o
   7  12   7  -1        1.06        4.65      1.14 o
   7  12   7   0      107.30       53.14      2.26 o
   8  12   7  -2        3.39        3.29      0.96 o
   8  12   7  -1       25.93       25.85      1.49 o
   8  12   7   0       27.80       11.94      1.69 o
   0  13   7   0     1662.97     2203.79     47.63 o
   0  13   7   2        4.92        5.40      1.08 o
   1  13   7  -2        3.64        7.06      0.79 o
   1  13   7  -1       10.95       23.65      1.40 o
   1  13   7   0       27.84       35.67      1.56 o
   1  13   7   1       15.41       21.08      1.19 o
   2  13   7  -2        7.92        8.45      0.96 o
   2  13   7   0     1317.86     1563.42     25.89 o
   3  13   7  -2        3.12        5.20      1.30 o
   3  13   7  -1      112.99      116.26      3.01 o
   3  13   7   0       10.60       13.08      1.05 o
   3  13   7   1       23.61       38.42      1.58 o
   4  13   7   0     1026.17     1234.71     23.61 o
   4  13   7   1        6.03        2.81      0.75 o
   5  13   7  -2        8.03        6.95      0.94 o
   5  13   7   0        0.81        2.96      0.86 o
   5  13   7   1        8.15        6.96      0.96 o
   6  13   7   0      540.37      537.18     11.87 o
   6  13   7   1        5.40        2.90      0.81 o
   7  13   7  -1       45.85       55.12      2.09 o
   7  13   7   1        1.98        3.40      0.86 o
   8  13   7   0      239.59      158.28      6.34 o
   0  14   7  -2        1.71        3.62      1.05 o
   0  14   7   0      261.62      323.32      8.34 o
   0  14   7   2        8.54        5.26      1.01 o
   1  14   7  -1       27.72       24.05      1.27 o
   1  14   7   0      124.46      157.38      4.08 o
   2  14   7   0      227.16      232.07      5.71 o
   2  14   7   1       17.26       25.74      1.32 o
   3  14   7  -1       16.38       22.12      1.65 o
   3  14   7   0       71.84       71.29      2.61 o
   3  14   7   1        8.81        4.04      0.81 o
   4  14   7   0       44.02       72.93      2.57 o
   4  14   7   1       20.95       19.70      1.34 o
   5  14   7  -1       90.42       89.23      2.46 o
   5  14   7   0      108.28      107.60      3.18 o
   6  14   7   0       25.59       26.24      1.93 o
   6  14   7   1       20.81       18.36      1.45 o
   7  14   7  -1       18.10       12.31      1.38 o
   7  14   7   0       22.49       13.73      1.75 o
   0  15   7  -2        1.85        2.81      0.85 o
   0  15   7   0      125.23      149.24      4.67 o
   1  15   7  -1        9.66        6.25      0.88 o
   1  15   7   0       42.70       44.32      1.76 o
   1  15   7   1       35.19       41.12      1.65 o
   2  15   7   0       71.99      104.77      2.88 o
   3  15   7  -1        1.26        4.91      0.94 o
   3  15   7   0       13.18       11.59      1.08 o
   3  15   7   1       30.22       41.75      1.69 o
   4  15   7  -2        1.42        4.45      1.18 o
   4  15   7   0       82.53      110.89      3.36 o
   5  15   7   0       19.01       14.61      1.41 o
   5  15   7   1      126.92      126.89      3.40 o
   6  15   7   0       21.34       33.94      2.55 o
   0  16   7   0      731.41      737.54     21.02 o
   1  16   7  -1        4.30        4.45      0.83 o
   2  16   7   0      620.34      664.30     11.63 o
   2  16   7   1        4.92        4.59      1.08 o
   3  16   7  -1        5.36        5.81      0.99 o
   3  16   7   0        3.82        9.19      1.29 o
   3  16   7   1       10.13        5.64      1.08 o
   4  16   7   0      255.65      214.76     10.93 o
   4  16   7   1       24.67       19.15      1.40 o
   5  16   7   0       16.21       12.42      1.51 o
   0  17   7   0      524.71      527.79     14.85 o
   1  17   7  -1        4.39        6.87      1.19 o
   1  17   7   0      207.43      187.31      6.08 o
   2  17   7   0      428.34      395.14     10.44 o
   3  17   7   0      122.45       98.54      3.90 o
   4  17   7  -1       12.34       16.13      4.70 o
   4  17   7   0      338.78      232.22     19.42 o
   0  18   7   0       24.98       20.08      3.27 o
   3  18   7   0      279.04      208.06     17.80 o
   1   0   8   0    10839.21     8898.89    390.99 o
   2   0   8  -2       15.51        7.31      0.94 o
   2   0   8   0    19682.65    17965.74    532.95 o
   3   0   8  -2        1.97        1.53      0.46 o
   3   0   8   0     8154.44     7011.78    167.30 o
   4   0   8  -2       33.78       31.24      1.49 o
   4   0   8   0     4017.27     3671.93     93.05 o
   4   0   8   2        8.46        3.58      0.83 o
   5   0   8   0     2457.68     2067.61     40.41 o
   6   0   8  -4        0.12        1.95      0.50 o
   6   0   8  -2       39.07       32.25      1.76 o
   6   0   8   0     5293.72     4770.81     91.45 o
   6   0   8   2        7.32        5.79      0.79 o
   7   0   8  -2       19.19       14.59      1.10 o
   7   0   8   0     1650.38     1458.83     28.66 o
   8   0   8  -2       39.08       35.11      2.22 o
   8   0   8   0      469.65      432.52     14.22 o
   8   0   8   2        9.58        3.77      1.07 o
   9   0   8   0      225.66      173.79      9.50 o
   0   1   8  -2       15.45        3.23      0.64 o
   0   1   8   0      294.78      193.48      6.23 o
   0   1   8   2        5.63        3.93      0.97 o
   1   1   8  -2        0.74        3.91      1.19 o
   1   1   8  -1       97.50       68.70      1.71 o
   1   1   8   0      107.09      104.28      2.98 o
   1   1   8   1       23.62       28.28      1.41 o
   2   1   8  -3        0.90       11.94      1.14 o
   2   1   8  -2        9.81        6.21      0.97 o
   2   1   8  -1      113.58      108.50      2.02 o
   2   1   8   0      146.61      165.90      4.63 o
   2   1   8   1        1.50        4.04      0.53 o
   2   1   8   2       14.34        2.02      0.53 o
   3   1   8  -5        1.26        2.19      0.51 o
   3   1   8  -3        3.31        2.90      0.66 o
   3   1   8  -2       11.96        9.37      0.73 o
   3   1   8  -1      200.51      198.67      3.01 o
   3   1   8   0       37.45       33.70      1.27 o
   3   1   8   1       87.50       67.82      1.71 o
   3   1   8   2        2.98        3.25      0.57 o
   4   1   8  -3        0.35        1.41      0.40 o
   4   1   8  -1      158.93      156.70      2.02 o
   4   1   8   0      112.01       75.76      3.40 o
   4   1   8   1        0.77        3.66      0.51 o
   4   1   8   2        5.39        5.09      0.73 o
   5   1   8  -3        0.12        1.41      0.33 o
   5   1   8  -1      291.77      263.11      2.59 o
   5   1   8   0        5.99        1.32      0.33 o
   5   1   8   1        0.53        4.06      0.50 o
   5   1   8   3        1.17        2.76      0.66 o
   6   1   8  -3        2.25        1.95      0.53 o
   6   1   8  -2        4.08        3.80      0.55 o
   6   1   8  -1      141.93      155.91      2.06 o
   6   1   8   0       24.25       36.82      1.16 o
   6   1   8   1        1.25        4.76      0.62 o
   7   1   8  -3        0.62        1.86      0.44 o
   7   1   8  -2        6.71        5.05      0.72 o
   7   1   8  -1       88.71       94.61      1.76 o
   7   1   8   0        2.94        4.58      0.57 o
   7   1   8   1       19.99       12.94      0.86 o
   7   1   8   2        8.51        5.79      0.75 o
   8   1   8  -1       33.47       28.37      1.07 o
   9   1   8  -1       36.82       31.11      1.45 o
  10   1   8  -1       17.00       11.10      2.13 o
   0   2   8  -2        5.61        2.13      0.66 o
   0   2   8   0       70.01       52.81      2.22 o
   1   2   8  -1        8.86       14.04      0.90 o
   1   2   8   0      252.57      244.00      5.55 o
   1   2   8   1      239.70      184.79      2.68 o
   2   2   8  -1       97.39       92.33      2.02 o
   2   2   8   0      232.99      208.68      5.13 o
   2   2   8   1       47.92       37.23      1.32 o
   3   2   8  -3        7.75        6.14      0.97 o
   3   2   8  -1      562.85      680.39      5.18 o
   3   2   8   0       63.75       54.17      1.73 o
   3   2   8   1       55.01       47.15      1.54 o
   4   2   8  -2        6.23        5.35      1.73 o
   4   2   8  -1       59.09       56.37      1.69 o
   4   2   8   0       54.28       48.89      1.80 o
   4   2   8   1      259.39      265.79      3.38 o
   5   2   8  -5        2.94        3.20      0.40 o
   5   2   8  -3        0.59        7.57      0.79 o
   5   2   8  -2        1.47        2.08      0.46 o
   5   2   8  -1      168.65      175.02      2.41 o
   5   2   8   0       70.20       52.48      1.87 o
   5   2   8   1      438.18      345.42      4.35 o
   6   2   8  -2        1.82        3.79      0.48 o
   6   2   8  -1      328.75      305.53      3.64 o
   6   2   8   0       52.02       29.49      1.41 o
   6   2   8   1       22.07       15.53      1.05 o
   7   2   8  -5        0.85        1.40      0.46 o
   7   2   8  -3        4.01        4.96      0.88 o
   7   2   8  -1      322.13      362.44      3.51 o
   7   2   8   1       59.16       39.60      1.58 o
   8   2   8  -1       50.92       51.98      1.82 o
   8   2   8   0       12.80       12.88      0.99 o
   8   2   8   1       86.69       81.22      2.48 o
   9   2   8  -1       77.77       69.86      2.15 o
   9   2   8   0       24.49       11.39      1.10 o
   9   2   8   1       62.31       38.26      1.98 o
  10   2   8  -1      115.00       88.66      3.56 o
   0   3   8   0     4161.91     4719.82    125.72 o
   0   3   8   2        1.47        2.28      0.66 o
   1   3   8  -2        0.70        2.39      0.77 o
   1   3   8  -1       38.31       36.14      1.16 o
   1   3   8   0    12644.63    14714.12    351.82 o
   1   3   8   1       26.52       44.72      1.53 o
   2   3   8  -2        5.85        7.04      0.68 o
   2   3   8  -1       21.44       26.48      1.03 o
   2   3   8   0     1931.05     2111.14     36.31 o
   2   3   8   1       12.57       22.55      1.18 o
   3   3   8  -2        0.30        3.47      0.75 o
   3   3   8  -1      157.39      128.66      2.28 o
   3   3   8   0     6772.33     7487.23    133.11 o
   3   3   8   1      183.65      192.99      2.85 o
   4   3   8  -3        0.84        2.87      0.77 o
   4   3   8  -2        3.24        4.28      0.83 o
   4   3   8  -1       44.28       59.90      1.73 o
   4   3   8   0     2190.60     2350.66     52.26 o
   4   3   8   1       63.21       77.69      2.02 o
   4   3   8   2       10.37       10.51      1.18 o
   5   3   8  -2        6.14       12.66      2.52 o
   5   3   8   0     3117.32     3269.83     63.69 o
   5   3   8   1        5.83        1.71      0.55 o
   6   3   8  -2        2.97        3.33      0.66 o
   6   3   8  -1       46.54       46.52      1.60 o
   6   3   8   0      681.78      641.58     17.69 o
   6   3   8   1       31.92       54.98      2.08 o
   6   3   8   2        2.82        4.74      0.77 o
   7   3   8  -2        2.64        9.11      2.33 o
   7   3   8  -1       72.14       44.48      1.53 o
   7   3   8   0      531.77      454.20     13.06 o
   7   3   8   1      101.44       93.75      2.32 o
   8   3   8  -2        4.19        7.17      0.81 o
   8   3   8  -1       25.66       38.92      1.73 o
   8   3   8   0      421.71      397.64      9.96 o
   8   3   8   1       40.85       43.92      2.22 o
   8   3   8   2        4.18        3.97      0.83 o
   9   3   8  -2        5.57        5.31      1.27 o
   9   3   8  -1        8.70        3.67      0.81 o
   9   3   8   0      230.45      174.45      4.59 o
   9   3   8   1        4.27        3.33      0.83 o
  10   3   8  -1        9.85        3.09      0.94 o
  10   3   8   0      139.65       97.35      6.36 o
  10   3   8   1        7.64        9.76      1.93 o
   0   4   8  -2       24.77       29.88      1.38 o
   0   4   8   0      825.52     1005.05     22.12 o
   1   4   8  -1       78.35      106.32      1.86 o
   1   4   8   0      624.11      727.30     13.27 o
   1   4   8   1        3.97        2.37      0.57 o
   2   4   8  -2        1.24        1.21      0.39 o
   2   4   8  -1       11.26        9.65      0.79 o
   2   4   8   0     3200.44     3877.77     65.93 o
   2   4   8   1       39.02       61.90      1.58 o
   2   4   8   2        6.29        8.27      0.72 o
   3   4   8  -1       18.35       20.62      1.01 o
   3   4   8   0      474.05      572.90     11.17 o
   3   4   8   1       31.12       18.15      1.14 o
   4   4   8  -2       27.58       23.26      1.32 o
   4   4   8  -1       17.17       19.04      1.01 o
   4   4   8   0      411.51      481.78     11.69 o
   4   4   8   1       17.57       40.44      1.60 o
   5   4   8  -1       48.08       54.28      1.76 o
   5   4   8   0      125.58      154.99      4.67 o
   5   4   8   1        2.16        4.91      0.77 o
   6   4   8  -2        6.15        4.48      0.73 o
   6   4   8  -1       15.72        8.75      0.90 o
   6   4   8   0      935.53     1023.79     20.58 o
   6   4   8   1       22.12       39.43      1.58 o
   6   4   8   2        3.04        2.54      0.72 o
   7   4   8  -1        2.05        3.33      0.77 o
   7   4   8   0      108.62      148.50      4.01 o
   7   4   8   1        0.76        4.96      1.03 o
   8   4   8  -2        8.16        9.48      1.38 o
   8   4   8  -1       29.91       22.71      1.41 o
   8   4   8   0       37.15       41.64      2.44 o
   9   4   8   0       11.61       10.77      1.12 o
   9   4   8   1        9.85        9.68      1.27 o
  10   4   8   0       77.33       55.64      3.29 o
   0   5   8   0     2525.77     2888.11     61.19 o
   0   5   8   2        3.99        2.88      0.70 o
   1   5   8  -2        2.43        4.19      0.72 o
   1   5   8  -1        3.45        4.80      0.59 o
   1   5   8   0     3071.74     3651.46     61.00 o
   1   5   8   1       18.31       22.71      1.19 o
   2   5   8  -1      261.71      341.90      3.47 o
   2   5   8   0     2811.21     3616.77     65.06 o
   2   5   8   1        8.59        8.78      0.75 o
   2   5   8   2       11.45        5.31      0.66 o
   3   5   8  -5        3.53        3.12      0.51 o
   3   5   8  -3        3.76        7.50      0.86 o
   3   5   8  -2        4.28        3.58      0.90 o
   3   5   8  -1      854.86      895.12      6.91 o
   3   5   8   0     1993.34     2291.14     41.82 o
   3   5   8   1       16.24       24.51      1.32 o
   4   5   8  -3        3.24        7.96      1.43 o
   4   5   8  -1      270.26      354.52      3.77 o
   4   5   8   0     1331.44     1310.09     24.16 o
   4   5   8   1      124.09       94.94      2.11 o
   5   5   8  -1      237.37      263.97      3.86 o
   5   5   8   0      704.42      624.83     13.21 o
   5   5   8   1       10.29       10.29      1.01 o
   6   5   8  -3        4.70        9.24      1.41 o
   6   5   8  -1      474.24      606.62      5.44 o
   6   5   8   0      814.37      895.89     19.31 o
   6   5   8   1       25.65       28.50      1.73 o
   6   5   8   2       15.39        9.24      1.38 o
   7   5   8  -3        0.22        3.79      1.05 o
   7   5   8  -1      360.48      391.76      4.50 o
   7   5   8   0      265.24      264.04      6.25 o
   7   5   8   2        2.70        2.55      0.73 o
   8   5   8  -1       87.89      115.52      2.76 o
   8   5   8   0      250.66      205.39      5.18 o
   8   5   8   1       87.44       68.30      2.15 o
   9   5   8  -2        4.88        3.44      0.83 o
   9   5   8  -1       71.77       73.83      2.20 o
   9   5   8   0       44.62       22.10      1.89 o
   9   5   8   1        8.20        6.80      1.23 o
  10   5   8  -1       85.84       80.52      2.74 o
  10   5   8   0      100.42       75.28      3.16 o
   0   6   8  -2        2.58        2.06      0.59 o
   0   6   8   0      719.50      827.57     18.50 o
   0   6   8   2        6.72        5.95      0.88 o
   1   6   8   0      849.07     1018.81     17.77 o
   1   6   8   1        5.80        4.52      0.64 o
   2   6   8  -2        3.90       11.02      0.85 o
   2   6   8  -1       14.53       15.03      0.92 o
   2   6   8   0       84.24       62.20      2.26 o
   2   6   8   1       24.20       39.89      1.62 o
   3   6   8  -1        9.07       10.55      0.86 o
   3   6   8   0      397.99      433.84      8.84 o
   3   6   8   1       43.56       93.38      2.17 o
   4   6   8  -2       11.19       10.66      2.63 o
   4   6   8  -1        4.66        5.66      0.73 o
   4   6   8   0      520.96      564.50     11.13 o
   4   6   8   1       14.50       15.66      1.16 o
   5   6   8  -1        0.42        5.62      0.97 o
   5   6   8   0      192.21      199.44      5.11 o
   5   6   8   1        0.43        7.50      0.96 o
   6   6   8  -2       12.39       19.40      1.25 o
   6   6   8  -1       28.60       21.76      1.30 o
   6   6   8   0       18.63        9.24      1.14 o
   6   6   8   1       60.54       74.20      2.92 o
   7   6   8  -1        6.83        5.90      0.88 o
   7   6   8   0       39.20       22.42      1.43 o
   7   6   8   1       28.01       45.26      1.78 o
   8   6   8  -2        2.66        3.09      0.75 o
   8   6   8   0      123.05      122.71      3.60 o
   9   6   8   0       57.29       36.58      2.06 o
   0   7   8   0     2070.76     2477.62     53.08 o
   1   7   8  -3        3.18        1.62      0.42 o
   1   7   8  -2        2.25        4.26      0.64 o
   1   7   8  -1       89.63       95.99      1.89 o
   1   7   8   0     7770.79     9720.82    169.80 o
   1   7   8   1       88.25      117.14      2.15 o
   1   7   8   2        3.52        5.42      1.18 o
   2   7   8  -2        2.01        8.40      0.72 o
   2   7   8  -1       34.12       39.32      1.32 o
   2   7   8   0      703.76      924.37     18.23 o
   3   7   8  -1      109.58      109.70      2.32 o
   3   7   8   0     4329.03     5207.13     93.67 o
   3   7   8   1       83.79      109.29      2.33 o
   3   7   8   2        2.41        3.80      0.70 o
   4   7   8  -2        6.33        2.76      0.61 o
   4   7   8  -1      200.30      271.96      4.21 o
   4   7   8   0     1094.11     1288.75     24.13 o
   4   7   8   1        2.76        4.28      0.86 o
   5   7   8  -5        0.59        2.43      0.61 o
   5   7   8  -3        2.62        2.76      0.70 o
   5   7   8  -2       12.31        7.13      1.80 o
   5   7   8  -1      214.04      184.02      2.96 o
   5   7   8   0     2499.48     2878.70     56.46 o
   5   7   8   1       20.63       19.55      1.51 o
   6   7   8  -1       25.87       25.17      1.43 o
   6   7   8   0      228.76      319.75      7.50 o
   7   7   8  -1       69.28       55.20      2.19 o
   7   7   8   0      425.01      453.26      9.94 o
   7   7   8   1       40.93       45.16      1.82 o
   8   7   8  -2        5.10        3.67      0.81 o
   8   7   8  -1       72.56       81.99      2.33 o
   8   7   8   0      173.20      201.39      5.86 o
   9   7   8  -2        9.13        5.92      1.62 o
   9   7   8  -1       25.97       12.81      1.16 o
   9   7   8   0      244.21      178.62      4.74 o
   0   8   8  -4        1.44        3.18      0.70 o
   0   8   8  -2       40.07       37.65      1.71 o
   0   8   8   0     1674.22     2245.15     47.96 o
   0   8   8   2        0.36        2.61      0.85 o
   1   8   8  -2        1.62        2.35      0.61 o
   1   8   8  -1        3.37       10.00      0.86 o
   1   8   8   0     4912.77     6013.92     93.88 o
   2   8   8   0     1776.30     2027.96     39.91 o
   2   8   8   1       23.18       29.77      1.27 o
   2   8   8   2       13.04       13.45      0.94 o
   3   8   8  -1       25.94       37.81      1.41 o
   3   8   8   0     3278.83     3760.26     67.42 o
   3   8   8   1       37.70       37.78      1.54 o
   4   8   8  -1        1.11        3.34      0.66 o
   4   8   8   0      901.95     1070.65     20.34 o
   4   8   8   1       19.20       26.28      1.54 o
   4   8   8   2        2.77        4.50      0.75 o
   5   8   8  -1       39.65       63.76      1.89 o
   5   8   8   0     1493.51     1547.08     28.66 o
   5   8   8   1        8.55        9.26      0.96 o
   6   8   8  -2        7.15        7.11      1.64 o
   6   8   8  -1        3.95       10.62      1.25 o
   6   8   8   0      510.55      470.94     15.25 o
   6   8   8   1       14.46       26.73      1.53 o
   7   8   8  -1       13.13       17.82      1.29 o
   7   8   8   0      578.99      482.63     11.12 o
   7   8   8   1       11.30        8.47      1.01 o
   8   8   8  -1       11.37       16.33      1.25 o
   8   8   8   0      139.66      116.37      3.55 o
   9   8   8  -1       15.00       14.41      1.23 o
   9   8   8   0      182.26      130.44      3.82 o
   0   9   8  -2        2.82        7.79      0.97 o
   0   9   8   0       18.49       20.19      1.45 o
   1   9   8  -1       25.92       44.15      1.54 o
   1   9   8   0      698.57      886.99     20.95 o
   1   9   8   1        4.36        6.71      0.72 o
   2   9   8  -2        3.64        3.44      0.86 o
   2   9   8  -1        3.84        2.54      0.59 o
   2   9   8   0      471.75      679.86     11.91 o
   2   9   8   1        5.16        2.33      0.64 o
   2   9   8   2        1.23        3.56      0.81 o
   3   9   8  -1       63.51       62.86      1.78 o
   3   9   8   0      496.47      670.91     13.98 o
   3   9   8   1        1.38        7.97      0.85 o
   4   9   8  -1       15.22       16.78      1.07 o
   4   9   8   0       26.62       33.48      1.60 o
   4   9   8   1       45.63       26.50      1.56 o
   5   9   8  -1        1.20        4.69      0.88 o
   5   9   8   0        7.60       11.19      1.07 o
   5   9   8   1       11.87       17.18      1.21 o
   5   9   8   2        2.90        2.92      0.85 o
   6   9   8  -1       14.62       19.50      1.36 o
   6   9   8   0      212.57      263.44      6.50 o
   7   9   8  -1       33.63       39.10      2.02 o
   7   9   8   0       46.77       67.86      2.57 o
   8   9   8  -1       12.08       18.39      1.32 o
   8   9   8   0       33.27       28.50      1.65 o
   8   9   8   1       30.29       15.69      1.29 o
   0  10   8   0     1300.48     1594.60     35.02 o
   0  10   8   2        1.52        5.55      0.99 o
   1  10   8  -1        6.01       14.39      0.99 o
   1  10   8   0      153.52      197.10      3.82 o
   2  10   8  -2       23.44       26.55      1.19 o
   2  10   8  -1       22.10       16.85      1.05 o
   2  10   8   0      478.33      655.16     14.04 o
   2  10   8   1       96.64      122.89      2.37 o
   3  10   8  -3        0.01        4.32      1.30 o
   3  10   8  -1       67.75       88.07      2.00 o
   3  10   8   0      150.08      204.64      4.67 o
   3  10   8   1      146.84      193.67      3.62 o
   4  10   8  -1       33.67       26.46      1.58 o
   4  10   8   0      812.64      933.00     17.97 o
   4  10   8   1      117.90      130.39      3.11 o
   4  10   8   2        2.59        3.95      0.83 o
   5  10   8  -1       63.22       92.09      2.48 o
   5  10   8   0       29.98       70.32      2.41 o
   5  10   8   1       64.05       68.83      2.06 o
   6  10   8  -2       12.26       14.15      1.64 o
   6  10   8  -1       90.54       71.22      2.30 o
   6  10   8   0      117.06      121.66      4.96 o
   6  10   8   1      148.53      172.41      3.49 o
   7  10   8  -1       85.33       94.76      2.57 o
   7  10   8   0       41.07       52.88      2.24 o
   7  10   8   1       69.47       82.24      2.48 o
   8  10   8  -1       34.44       22.34      1.43 o
   8  10   8   0      161.20      123.68      3.73 o
   8  10   8   1       34.39       13.19      1.45 o
   9  10   8  -1       20.94       18.43      1.34 o
   9  10   8   0        3.11        4.85      0.94 o
   0  11   8   0      654.40      894.77     32.27 o
   1  11   8  -2        1.95        3.03      0.59 o
   1  11   8  -1      101.54      112.34      2.50 o
   1  11   8   0       88.72      127.30      3.58 o
   1  11   8   1       65.74       82.92      2.28 o
   1  11   8   2        2.19        3.51      0.75 o
   2  11   8  -2        4.65        2.81      0.66 o
   2  11   8   0      517.81      593.31     10.58 o
   2  11   8   1        6.22       11.15      0.94 o
   3  11   8  -2        2.65        2.57      0.62 o
   3  11   8  -1        2.54        5.27      0.72 o
   3  11   8   0       37.86       36.97      1.54 o
   3  11   8   3        0.24        3.69      1.07 o
   4  11   8  -1       11.92       17.60      1.10 o
   4  11   8   0      387.69      414.42      8.20 o
   4  11   8   1       30.46       43.33      1.89 o
   5  11   8  -1       81.38       84.95      2.30 o
   5  11   8   0       10.03        3.12      0.72 o
   5  11   8   1       77.63       74.60      2.48 o
   6  11   8   0      202.05      160.10      4.58 o
   6  11   8   1        9.25       15.05      1.30 o
   8  11   8   0       96.14       52.94      2.61 o
   8  11   8   1       18.69       16.13      1.49 o
   0  12   8   0      460.73      683.79     15.91 o
   0  12   8   2        6.46        5.14      1.14 o
   1  12   8   0     2201.86     2773.97     46.60 o
   2  12   8  -1        3.71        5.26      0.81 o
   2  12   8   0      707.30      820.88     15.01 o
   3  12   8  -1       45.36       53.14      1.87 o
   3  12   8   0     1289.84     1602.52     32.76 o
   3  12   8   1       13.31       12.94      1.07 o
   4  12   8   0      292.87      396.89      7.94 o
   4  12   8   1        1.00        5.90      0.75 o
   4  12   8   2        8.02        4.35      0.72 o
   5  12   8  -1       11.88       21.53      1.38 o
   5  12   8   0      778.53      927.47     18.94 o
   5  12   8   1       10.14        9.48      1.18 o
   6  12   8  -1       17.09       18.61      1.89 o
   6  12   8   0      310.85      331.77      7.94 o
   7  12   8  -1       28.11       33.55      1.71 o
   7  12   8   0      210.46      197.36      7.11 o
   7  12   8   1       24.15       23.52      1.54 o
   8  12   8   0       43.10       36.18      1.86 o
   0  13   8   0      401.39      494.68     12.00 o
   1  13   8  -1        3.20        6.50      0.85 o
   1  13   8   1       20.14       18.87      1.36 o
   2  13   8  -1       39.31       60.67      1.82 o
   2  13   8   0      137.43      146.83      3.69 o
   2  13   8   1        0.96        3.88      0.85 o
   3  13   8  -1      112.63      116.15      2.39 o
   3  13   8   0        1.22        4.02      0.83 o
   4  13   8  -1       49.16       61.13      1.84 o
   4  13   8   0      208.15      211.60      5.09 o
   4  13   8   1        0.81        4.50      0.72 o
   5  13   8  -1       70.51       83.70      2.77 o
   5  13   8   0       30.06       20.63      1.53 o
   5  13   8   1       44.89       48.14      1.84 o
   6  13   8  -1       67.69       94.30      2.74 o
   6  13   8   0       22.31       17.20      1.45 o
   6  13   8   1        7.38       15.07      1.36 o
   7  13   8  -1       52.68       37.72      1.80 o
   7  13   8   1        4.24        6.39      1.43 o
   0  14   8   0      423.56      487.50     13.49 o
   0  14   8   2        8.27        8.23      1.18 o
   1  14   8  -1       11.13       16.74      1.16 o
   1  14   8   0      135.65      151.61      3.64 o
   2  14   8  -2        5.98        4.72      0.92 o
   2  14   8  -1        4.88       12.35      1.01 o
   2  14   8   0      325.20      331.46      8.58 o
   2  14   8   1       14.96       11.36      0.97 o
   3  14   8   0       73.27       73.72      2.66 o
   3  14   8   1       16.44        9.59      1.10 o
   4  14   8   0      199.31      200.15      4.92 o
   4  14   8   1        7.29        3.60      0.81 o
   4  14   8   2        5.21        4.65      1.47 o
   5  14   8  -1        9.74        7.85      1.38 o
   5  14   8   0       32.87       17.77      1.89 o
   6  14   8  -1        2.34        6.39      1.07 o
   6  14   8   0       67.04       43.16      3.05 o
   6  14   8   1       16.23       12.88      1.32 o
   0  15   8   0     1090.44     1338.40     33.37 o
   1  15   8  -1        2.93        2.94      0.73 o
   1  15   8   0     1504.74     1787.04     32.49 o
   1  15   8   1        6.13        7.22      0.94 o
   2  15   8   0      789.04      888.65     14.99 o
   3  15   8  -1       11.64       11.19      1.03 o
   3  15   8   0      850.68      968.74     18.56 o
   3  15   8   1        6.23        3.53      0.94 o
   4  15   8  -1        5.39        4.78      1.19 o
   4  15   8   0      685.81      738.71     14.53 o
   5  15   8   0      416.26      377.14      8.64 o
   5  15   8   1       18.90       16.94      1.36 o
   6  15   8   0      286.35      223.60     11.72 o
   0  16   8  -2        4.67        3.49      0.99 o
   0  16   8   0      160.71      167.13      4.76 o
   1  16   8   0      110.93      106.85      2.94 o
   1  16   8   1        3.16        4.30      0.97 o
   2  16   8   0      119.60      135.75      3.77 o
   2  16   8   1        6.59        7.42      0.97 o
   3  16   8   0      103.56       75.45      2.66 o
   4  16   8   0       65.28       51.65      2.22 o
   4  16   8   1       23.10       22.89      1.67 o
   0  17   8   0       87.30       89.52      3.51 o
   2  17   8  -1        6.48        4.19      1.01 o
   2  17   8   0       78.68       64.73      2.77 o
   3  17   8  -1       48.52       21.33      2.22 o
   3  17   8   0        7.82        5.26      1.19 o
   1  18   8   0      264.77      171.45     11.21 o
   3   0   9  -1      125.85       76.90      2.65 o
   3   0   9   1      644.84      432.30      9.06 o
   4   0   9  -3        1.14       10.93      1.45 o
   4   0   9  -1       32.37       34.23      1.80 o
   5   0   9   1       48.88       32.14      1.84 o
   6   0   9   1       18.00       16.92      1.51 o
   7   0   9  -1       63.29       40.50      2.19 o
   7   0   9   1      158.22      104.97      4.58 o
   8   0   9  -1       60.10       63.85      3.86 o
   0   1   9  -2        5.75        3.58      0.94 o
   0   1   9   0     4446.95     4476.68    179.98 o
   0   1   9   2       18.11        6.12      1.21 o
   1   1   9  -1      129.77      104.70      3.14 o
   1   1   9   0     6166.67     6005.74    179.15 o
   1   1   9   1       55.85       64.77      2.63 o
   2   1   9  -1       62.99       45.88      1.78 o
   2   1   9   0     2107.70     1764.64     42.98 o
   2   1   9   1       32.95       19.70      1.60 o
   3   1   9  -1       42.06       28.55      1.25 o
   3   1   9   0     3483.86     3316.39     79.84 o
   3   1   9   1       65.02       43.33      1.80 o
   4   1   9  -2        2.39        1.51      0.42 o
   4   1   9  -1      147.20      137.42      2.55 o
   4   1   9   0     1839.06     1648.90     32.52 o
   4   1   9   1       72.34       29.69      1.98 o
   5   1   9  -1       89.27       73.88      1.64 o
   5   1   9   0     1294.16     1007.75     20.07 o
   5   1   9   1      210.84      200.69      3.36 o
   6   1   9  -5        0.74        1.03      0.31 o
   6   1   9  -1       78.27       59.97      1.56 o
   6   1   9   0      401.30      220.88      4.74 o
   6   1   9   1       89.41       63.67      2.17 o
   7   1   9   0      268.13      183.41      4.56 o
   7   1   9   1       69.34       59.85      2.22 o
   8   1   9  -1       46.44       40.04      1.67 o
   8   1   9   0      294.73      198.11      7.42 o
   8   1   9   1       42.80       21.81      2.54 o
   0   2   9   0     1296.16     1287.06     35.26 o
   0   2   9   2        7.73        2.28      0.75 o
   1   2   9  -1        2.05        1.53      0.44 o
   1   2   9   0      464.41      435.05      8.60 o
   1   2   9   1       59.55       35.74      1.67 o
   2   2   9  -2        0.47        5.57      0.88 o
   2   2   9  -1       13.37       14.83      0.92 o
   2   2   9   0        5.78        5.68      1.14 o
   2   2   9   1       24.80       23.04      1.29 o
   3   2   9  -1       44.01       58.54      1.78 o
   3   2   9   0       95.61       80.13      2.54 o
   3   2   9   1      102.20       87.41      2.83 o
   4   2   9  -2        4.97        2.52      0.70 o
   4   2   9  -1      121.67      119.03      2.37 o
   4   2   9   0      581.83      488.91     10.47 o
   4   2   9   1       30.39       29.82      1.36 o
   5   2   9  -1        9.83       13.91      0.96 o
   5   2   9   0       92.96       98.14      2.88 o
   5   2   9   1      191.44      141.76      2.74 o
   6   2   9  -2        0.64        2.90      0.57 o
   6   2   9  -1       11.08       16.52      1.08 o
   6   2   9   0       27.64       25.56      1.40 o
   6   2   9   1       76.68       61.17      1.87 o
   7   2   9  -1       25.20       27.78      1.38 o
   7   2   9   0       32.70       37.59      1.73 o
   7   2   9   1       62.65       43.11      1.75 o
   8   2   9  -1       56.02       37.72      1.60 o
   8   2   9   0       54.93       17.73      1.40 o
   8   2   9   1       24.65       23.28      1.58 o
   9   2   9  -1        4.56        5.55      1.65 o
   0   3   9  -2       18.28       14.74      1.16 o
   0   3   9   0     1378.16     1694.48     41.38 o
   0   3   9   2       12.00        6.82      0.96 o
   1   3   9  -5        2.45        1.82      0.46 o
   1   3   9  -2        5.53        2.50      0.50 o
   1   3   9  -1       39.48       40.85      1.36 o
   1   3   9   0     1940.22     2209.98     39.98 o
   1   3   9   1       48.53       52.26      1.58 o
   2   3   9  -1       37.30       49.87      1.47 o
   2   3   9   0      406.29      361.87      7.37 o
   2   3   9   1       27.22       17.16      1.10 o
   3   3   9  -1        3.49        8.76      0.94 o
   3   3   9   0     1168.79     1358.61     27.19 o
   3   3   9   1       37.86       31.64      1.43 o
   4   3   9  -2        6.97        6.71      1.07 o
   4   3   9  -1      122.44      171.75      2.94 o
   4   3   9   0      728.75      864.65     17.73 o
   4   3   9   1       15.33        7.85      0.97 o
   4   3   9   2       11.90        7.04      0.86 o
   5   3   9  -5       11.35        4.85      0.64 o
   5   3   9  -3       13.85        8.56      1.16 o
   5   3   9  -2       17.72        6.91      0.81 o
   5   3   9  -1       50.14       61.13      2.28 o
   5   3   9   0      796.46      803.26     16.57 o
   5   3   9   1      117.04      112.91      2.54 o
   6   3   9  -1        6.27       14.52      1.07 o
   6   3   9   0       82.84       53.30      2.17 o
   6   3   9   1       80.77       55.29      1.86 o
   7   3   9  -1        3.18        8.23      1.30 o
   7   3   9   0      165.32      187.93      6.41 o
   7   3   9   1       35.69       26.55      1.65 o
   8   3   9  -1        8.22       13.78      1.16 o
   8   3   9   0      109.39       87.65      3.18 o
   8   3   9   1        9.83        5.42      1.32 o
   9   3   9  -2        9.57        2.87      0.86 o
   9   3   9   0       93.79       66.88      3.64 o
   9   3   9   1       23.81       14.66      2.32 o
   0   4   9  -2       23.71       15.71      1.23 o
   0   4   9   0     2821.33     3501.42     84.19 o
   1   4   9  -1        5.21       16.63      0.94 o
   1   4   9   0     3159.93     3773.01     67.64 o
   1   4   9   1       23.48       32.12      1.32 o
   2   4   9   0     6152.33     6610.04    111.88 o
   2   4   9   2        3.65        7.99      0.79 o
   3   4   9  -4        0.74        1.51      0.46 o
   3   4   9  -1        8.14       11.34      0.88 o
   3   4   9   0     2381.66     2634.53     47.57 o
   3   4   9   1      248.02      241.59      4.35 o
   3   4   9   2        8.33        5.13      0.70 o
   4   4   9   0     1194.90     1338.18     26.86 o
   4   4   9   1        7.13       14.46      1.12 o
   5   4   9  -2        5.55        3.44      0.70 o
   5   4   9  -1        0.66        5.92      0.86 o
   5   4   9   0     1772.06     1749.11     39.41 o
   5   4   9   1        6.68        3.84      0.77 o
   5   4   9   2        8.19        7.20      0.94 o
   6   4   9  -1        1.92        5.46      0.94 o
   6   4   9   0     1397.65     1222.57     24.40 o
   7   4   9   0      707.07      567.90     12.04 o
   7   4   9   1       84.13       75.19      2.19 o
   7   4   9   2       17.96        7.85      0.99 o
   8   4   9  -1        1.92        2.65      0.79 o
   8   4   9   0       95.37       72.45      2.57 o
   8   4   9   1       11.53       15.73      1.23 o
   9   4   9   0      366.55      232.51      6.95 o
   0   5   9  -2        2.04        4.02      0.73 o
   0   5   9   0       74.70       86.42      3.42 o
   1   5   9  -1       28.22       36.36      1.25 o
   1   5   9   0      757.33      954.58     17.07 o
   1   5   9   1       23.33       38.31      1.41 o
   1   5   9   2        1.35        3.18      0.61 o
   2   5   9  -2        3.43        5.86      0.68 o
   2   5   9  -1       13.94       37.23      1.34 o
   2   5   9   0       53.99       66.13      3.14 o
   3   5   9  -5        4.45        2.46      0.59 o
   3   5   9  -2        2.42        3.55      0.72 o
   3   5   9  -1        7.70       13.89      1.01 o
   3   5   9   0      490.77      582.93     12.16 o
   3   5   9   1       33.49       42.85      1.65 o
   4   5   9  -1        0.10        5.03      0.77 o
   4   5   9   0        5.56        9.90      0.97 o
   4   5   9   1        0.52        3.05      0.70 o
   5   5   9  -1       21.05       22.89      1.34 o
   5   5   9   0        8.97        9.17      1.01 o
   5   5   9   1        6.81       10.68      1.07 o
   6   5   9  -2        3.60        6.56      1.21 o
   6   5   9  -1        4.91       24.31      1.89 o
   6   5   9   0       27.58       29.77      1.60 o
   6   5   9   2        0.67        3.09      0.81 o
   7   5   9   0       21.59       11.91      1.12 o
   7   5   9   1        8.57        5.07      0.92 o
   8   5   9  -1       14.83        8.03      0.99 o
   8   5   9   1        0.77        2.92      0.83 o
   9   5   9   0       19.01       22.20      1.71 o
   0   6   9   0      603.10      797.24     18.01 o
   0   6   9   2        8.09        6.52      1.08 o
   1   6   9   0       26.44       33.26      1.38 o
   1   6   9   1      137.07      132.81      3.22 o
   2   6   9  -2       35.69       29.73      1.27 o
   2   6   9  -1       43.34       50.16      1.58 o
   2   6   9   0      549.22      670.63     12.35 o
   2   6   9   1       34.44       36.01      1.51 o
   3   6   9  -1       32.34       53.38      1.71 o
   3   6   9   0       29.29       42.11      2.00 o
   3   6   9   1      230.62      228.95      3.77 o
   3   6   9   3        0.76        6.73      1.23 o
   4   6   9  -1      168.32      161.64      2.79 o
   4   6   9   0      368.41      466.53     10.34 o
   4   6   9   1       48.10       48.71      1.76 o
   5   6   9  -1       16.36       23.92      1.43 o
   5   6   9   1      464.76      420.81      6.96 o
   5   6   9   3        9.09        7.39      1.38 o
   6   6   9  -2        6.99        5.00      1.51 o
   6   6   9  -1       37.43       46.03      2.08 o
   6   6   9   0      148.75      172.85      4.69 o
   6   6   9   1      126.04      121.07      2.85 o
   7   6   9  -1       30.88       36.38      1.65 o
   7   6   9   0        6.46        9.11      1.05 o
   7   6   9   1      120.78      108.81      2.74 o
   7   6   9   3        0.63        4.47      1.32 o
   8   6   9  -1       65.28       50.86      1.93 o
   8   6   9   0       68.86       66.66      2.50 o
   8   6   9   1       46.03       41.69      2.54 o
   9   6   9   1       76.40       43.29      3.84 o
   0   7   9   0     1387.34     1526.94     33.20 o
   1   7   9  -3        3.63        5.27      0.92 o
   1   7   9  -2        7.74        8.23      1.08 o
   1   7   9  -1      165.14      217.13      2.96 o
   1   7   9   0     1405.73     1686.38     24.64 o
   1   7   9   2        2.58        3.58      0.83 o
   2   7   9  -1        2.14        3.36      0.64 o
   2   7   9   0     2756.25     3402.51     61.37 o
   2   7   9   2        3.45        3.05      0.92 o
   3   7   9  -2        9.26        5.97      1.36 o
   3   7   9  -1        0.78        6.54      0.88 o
   3   7   9   0      582.06      616.56     12.15 o
   3   7   9   2        2.13        2.96      0.70 o
   4   7   9   0      509.15      450.07     10.31 o
   4   7   9   1       12.73       10.07      1.03 o
   5   7   9  -5        3.81        2.33      0.62 o
   5   7   9  -3        7.68        8.01      1.95 o
   5   7   9  -1      241.33      318.50      4.39 o
   5   7   9   0      272.21      247.08      8.42 o
   6   7   9  -1       18.61       13.49      1.19 o
   6   7   9   0      620.54      597.36     12.90 o
   6   7   9   1        3.34        2.72      0.83 o
   7   7   9  -1       14.43       28.74      1.54 o
   7   7   9   0        6.98        2.94      0.79 o
   8   7   9   0       89.33       41.32      1.97 o
   9   7   9  -1       43.18       28.92      2.04 o
   0   8   9  -2        9.67       12.00      1.14 o
   0   8   9   0      648.13      941.95     23.80 o
   1   8   9  -1        4.66        6.21      0.66 o
   1   8   9   0      246.24      305.48      6.71 o
   1   8   9   1       39.32       68.72      2.02 o
   2   8   9  -1        7.60       11.06      0.94 o
   2   8   9   0     1645.20     1952.15     34.67 o
   2   8   9   1        2.62       10.95      1.19 o
   3   8   9  -1       17.65        5.29      0.88 o
   3   8   9   0      274.96      300.74      6.63 o
   4   8   9  -2       10.18        7.55      0.97 o
   4   8   9  -1        5.84        4.89      0.77 o
   4   8   9   0      282.41      393.84      8.31 o
   4   8   9   1       10.21       29.14      1.47 o
   5   8   9  -1       28.96       18.47      1.36 o
   5   8   9   0      208.38      256.25      6.43 o
   5   8   9   1       27.48       46.18      1.97 o
   5   8   9   2        4.93        2.57      0.85 o
   6   8   9  -1       11.01        7.39      0.99 o
   6   8   9   0      466.93      475.37     10.60 o
   6   8   9   1        4.63        9.46      1.53 o
   7   8   9  -1       28.12       12.42      1.14 o
   7   8   9   0      152.16      141.17      5.49 o
   7   8   9   1        4.23        6.10      0.97 o
   8   8   9  -1        9.86       10.66      1.12 o
   8   8   9   0       14.05       14.66      1.29 o
   8   8   9   1        3.67        9.19      1.08 o
   9   8   9  -1       11.05        6.93      1.05 o
   9   8   9   0       72.35       60.45      3.42 o
   0   9   9   0     1308.07     1600.41     35.08 o
   1   9   9  -2        6.90       11.74      0.83 o
   1   9   9  -1       48.68       47.52      1.58 o
   1   9   9   0       55.79       69.57      2.04 o
   1   9   9   1        1.87        3.05      0.70 o
   2   9   9  -1       80.60      120.39      2.33 o
   2   9   9   0     1068.73     1232.33     20.62 o
   2   9   9   1        4.19        3.42      0.72 o
   2   9   9   2        1.39        3.45      0.70 o
   3   9   9  -5        2.01        2.46      0.62 o
   3   9   9  -2        3.53        5.18      0.79 o
   3   9   9  -1       12.59        6.36      0.85 o
   3   9   9   0       29.42       27.75      1.51 o
   3   9   9   1      205.24      241.20      3.91 o
   4   9   9  -1       69.28       95.16      2.79 o
   4   9   9   0      674.42      706.50     14.74 o
   4   9   9   1       48.65       51.71      1.86 o
   5   9   9  -1       46.44       45.99      1.95 o
   5   9   9   0       34.29       26.28      1.93 o
   5   9   9   1       57.93       67.91      2.37 o
   6   9   9  -2        1.73        2.52      0.77 o
   6   9   9  -1       96.72      167.02      3.40 o
   6   9   9   0      276.01      229.39      8.08 o
   6   9   9   1       16.49       16.74      1.38 o
   7   9   9  -1        3.70        6.06      1.14 o
   7   9   9   1      115.47      114.55      2.83 o
   8   9   9  -1        4.17        8.54      1.43 o
   8   9   9   0      116.11       76.20      2.76 o
   8   9   9   1       44.70       37.56      1.80 o
   9   9   9  -1       19.62       14.22      1.36 o
   0  10   9   0       56.98      104.18      4.47 o
   0  10   9   2       19.55       16.87      1.47 o
   1  10   9  -2        1.02        2.43      0.64 o
   1  10   9   0       22.70       31.40      1.69 o
   1  10   9   1       18.42       21.41      1.21 o
   2  10   9  -2       10.45        5.31      1.34 o
   2  10   9   0      333.06      367.95      7.04 o
   2  10   9   1        1.20        3.95      0.75 o
   3  10   9  -1       10.26       15.40      1.38 o
   3  10   9   0       11.21       18.91      1.23 o
   4  10   9  -1        7.52       21.26      1.97 o
   4  10   9   0       38.20       65.41      2.33 o
   4  10   9   1        4.79       11.58      1.14 o
   4  10   9   2        5.63        2.87      0.90 o
   5  10   9  -2        2.98        4.69      0.99 o
   5  10   9  -1        1.23        4.85      0.94 o
   5  10   9   0       22.57       28.92      1.78 o
   5  10   9   1       37.99       39.87      1.95 o
   6  10   9   0      139.72      153.48      4.45 o
   6  10   9   1        0.26        2.54      0.85 o
   7  10   9  -1        3.79        5.44      0.92 o
   7  10   9   0        9.19        7.26      1.47 o
   8  10   9  -1       13.61       15.78      1.51 o
   8  10   9   0        7.97       14.00      1.80 o
   0  11   9   0     1639.82     1828.84     39.87 o
   1  11   9  -1        1.70        4.45      0.79 o
   1  11   9   0     2437.08     2965.43     49.81 o
   1  11   9   1       17.25       12.48      1.03 o
   2  11   9  -1        8.39       13.05      1.01 o
   2  11   9   0     2224.06     2791.37     54.61 o
   2  11   9   2        3.10        2.35      0.72 o
   3  11   9  -1        5.51        4.98      0.79 o
   3  11   9   0     1255.23     1548.17     46.27 o
   4  11   9  -1       24.10       33.92      1.64 o
   4  11   9   0      673.80      728.33     14.33 o
   4  11   9   1        2.70        2.50      0.70 o
   5  11   9  -1       20.03       28.88      1.67 o
   5  11   9   0      719.72      814.80     17.29 o
   5  11   9   1       25.21       13.45      1.30 o
   6  11   9   0      530.06      553.22     12.24 o
   7  11   9  -1        4.97        4.59      1.32 o
   7  11   9   0       83.24       74.25      3.22 o
   8  11   9   0       94.59       51.39      2.63 o
   0  12   9  -2       36.20       42.28      2.00 o
   0  12   9   0      226.24      257.87      7.04 o
   1  12   9  -1       16.38       21.88      1.25 o
   1  12   9   0     1015.82     1231.15     20.30 o
   1  12   9   1       31.23       42.78      1.67 o
   2  12   9  -1        8.87        8.80      1.16 o
   2  12   9   0      171.70      206.40      5.55 o
   2  12   9   2        2.69        3.34      0.94 o
   3  12   9  -1        0.12        4.48      0.83 o
   3  12   9   0      749.27      877.46     15.14 o
   3  12   9   1       20.05       21.83      1.41 o
   4  12   9  -2       14.14       10.36      0.94 o
   4  12   9  -1       18.44       15.95      1.14 o
   4  12   9   0       89.06       90.77      2.92 o
   5  12   9  -1       19.40        5.31      0.85 o
   5  12   9   0      431.84      407.09      9.24 o
   5  12   9   1       53.28       74.21      2.39 o
   6  12   9  -1        5.66        4.98      0.97 o
   6  12   9   0       21.47       17.00      1.47 o
   7  12   9   0      180.44      132.39      4.10 o
   7  12   9   1        6.48        7.02      1.19 o
   0  13   9   0      475.22      509.82     12.35 o
   1  13   9  -2        2.04        2.54      0.73 o
   1  13   9  -1       12.91       12.29      1.07 o
   1  13   9   0        0.89        2.00      0.66 o
   2  13   9   0      203.59      203.52      4.56 o
   3  13   9  -1       17.31       20.18      1.27 o
   3  13   9   1       35.24       28.04      1.45 o
   4  13   9  -1       16.40        6.76      0.83 o
   4  13   9   0      197.16      188.56      4.74 o
   4  13   9   1       10.76        7.15      0.90 o
   5  13   9  -2        4.26        3.34      0.92 o
   5  13   9  -1        9.77        4.08      0.86 o
   5  13   9   0       33.23       36.22      1.91 o
   5  13   9   1       19.05       14.92      1.40 o
   6  13   9  -1       10.40        6.87      1.07 o
   6  13   9   0       34.65       24.60      2.44 o
   7  13   9   0        5.28       10.18      2.24 o
   0  14   9   0       56.08       47.39      2.44 o
   1  14   9  -1        1.68        4.08      0.77 o
   1  14   9   0       78.83       88.40      3.51 o
   2  14   9  -1       13.45       21.22      1.29 o
   2  14   9   0       23.45       34.31      1.62 o
   2  14   9   1        6.10        4.89      0.83 o
   3  14   9   0       53.71       49.28      2.33 o
   3  14   9   1       54.20       55.62      1.91 o
   4  14   9  -1       52.15       63.56      2.06 o
   4  14   9   0       48.65       38.77      2.46 o
   4  14   9   1       28.17       23.24      1.36 o
   5  14   9  -1        6.28        9.35      1.10 o
   5  14   9   0      100.81       88.18      3.07 o
   5  14   9   1       13.41        7.92      1.49 o
   6  14   9  -1       26.44       21.57      1.40 o
   6  14   9   0        5.68        6.06      1.29 o
   6  14   9   1       16.81        8.95      1.43 o
   0  15   9   0       88.17      111.22      3.99 o
   1  15   9  -1       14.01       12.57      1.12 o
   1  15   9   0       77.20       71.44      2.35 o
   1  15   9   1        8.39        5.20      0.90 o
   2  15   9   0       50.28       41.51      1.76 o
   3  15   9  -2        3.23        2.79      0.83 o
   3  15   9   0       49.97       59.92      2.37 o
   4  15   9   0       50.69       32.28      1.71 o
   5  15   9  -1       14.62        5.33      1.05 o
   5  15   9   0       29.22       25.56      2.68 o
   0  16   9   0       85.91       99.52      4.21 o
   1  16   9   0      405.91      386.97      7.88 o
   2  16   9   0       81.25       78.94      2.76 o
   3  16   9  -1        5.81        5.60      0.99 o
   3  16   9   0      390.66      338.20      7.39 o
   4  16   9  -1       17.03       11.89      1.73 o
   4  16   9   0       36.95       41.16      4.01 o
   1  17   9   0        9.04        6.87      1.14 o
   2  17   9  -1        5.30        6.30      1.16 o
   4   0  10   0      997.79      618.29     29.20 o
   5   0  10   0      603.14      392.57     18.21 o
   6   0  10   0       40.52       41.36      3.45 o
   0   1  10   0     4807.75     4468.43    179.72 o
   1   1  10  -1       59.17       52.35      2.44 o
   1   1  10   0     1037.39      857.63     26.86 o
   2   1  10  -2        8.83        5.77      1.01 o
   2   1  10  -1        5.88        5.07      1.01 o
   2   1  10   0     2197.82     1671.44     50.92 o
   2   1  10   1        6.64        5.55      1.69 o
   3   1  10  -1        8.23        7.28      1.16 o
   3   1  10   0      961.78      761.46     24.02 o
   4   1  10   0     3129.93     2811.75     84.74 o
   5   1  10  -3        6.33        5.73      0.77 o
   5   1  10  -2        6.90        3.71      1.23 o
   5   1  10  -1      155.52      132.74      2.96 o
   5   1  10   0      258.26      188.45      6.87 o
   5   1  10   1       17.90        6.76      1.51 o
   6   1  10  -2       10.28        6.16      1.62 o
   6   1  10  -1        6.58        6.91      0.92 o
   6   1  10   0      850.93      662.75     20.60 o
   7   1  10  -1       60.33       42.43      2.33 o
   7   1  10   0      236.11      122.78      7.22 o
   0   2  10  -2       14.24        6.23      0.86 o
   0   2  10   0      749.49      589.11     17.01 o
   1   2  10  -1       61.74       69.07      2.04 o
   1   2  10   0     3483.76     3217.24     64.79 o
   1   2  10   1      147.44      112.60      3.07 o
   2   2  10   0      102.71      111.39      3.93 o
   2   2  10   1        7.12        5.99      1.47 o
   3   2  10  -1      138.08      103.25      2.66 o
   3   2  10   0     2432.09     2200.81     46.12 o
   3   2  10   1       20.58       24.79      1.56 o
   4   2  10   0      416.08      306.25      8.64 o
   5   2  10  -5        0.70        2.09      0.55 o
   5   2  10  -1      205.91      203.55      4.35 o
   5   2  10   0     1356.22     1216.40     30.26 o
   5   2  10   1       89.77       51.61      2.17 o
   6   2  10  -1        6.09        7.22      1.16 o
   6   2  10   0       36.49       28.90      1.76 o
   6   2  10   1        2.99        5.11      1.12 o
   7   2  10  -1       69.20       61.92      2.76 o
   7   2  10   0      515.31      401.58     13.25 o
   7   2  10   1       11.77       15.23      2.15 o
   8   2  10  -1        0.66        4.83      1.51 o
   8   2  10   0       57.79       24.47      2.81 o
   0   3  10  -2        2.46        5.35      0.90 o
   0   3  10   0     1796.97     2028.70     55.05 o
   1   3  10  -1      175.27      184.79      3.11 o
   1   3  10   0       17.41       15.29      1.03 o
   1   3  10   1        2.94        4.72      0.75 o
   2   3  10  -2        3.79        2.55      0.53 o
   2   3  10  -1       12.11       13.06      0.90 o
   2   3  10   0     1003.94     1001.25     18.72 o
   2   3  10   1       10.87        9.94      0.94 o
   2   3  10   2       10.57        5.48      0.85 o
   2   3  10   3        1.05       15.38      2.55 o
   3   3  10  -1        4.56        6.17      0.79 o
   3   3  10   0       21.70       21.19      1.36 o
   3   3  10   1       13.29        1.84      0.61 o
   4   3  10  -2        2.07        3.66      0.88 o
   4   3  10  -1        5.22        5.66      0.83 o
   4   3  10   0     1779.22     1810.17     39.93 o
   4   3  10   1       54.05       66.11      2.08 o
   5   3  10  -1      196.81      177.53      3.12 o
   5   3  10   1       25.41       14.94      1.16 o
   6   3  10  -1       34.77       34.73      1.54 o
   6   3  10   0      870.57      786.95     16.13 o
   6   3  10   1       25.38       16.00      1.36 o
   7   3  10   0        7.86        5.60      1.01 o
   7   3  10   1       12.80        4.48      1.12 o
   8   3  10   0      574.61      472.96     21.98 o
   8   3  10   1       36.81       30.69      2.87 o
   0   4  10  -2        6.33        9.37      1.08 o
   0   4  10   0       37.85       24.70      1.71 o
   1   4  10  -2        1.09        3.09      0.61 o
   1   4  10  -1        7.03        3.40      0.64 o
   1   4  10   0     1230.57     1335.87     25.98 o
   2   4  10  -1        3.63        6.52      0.86 o
   2   4  10   0        0.07       10.51      1.36 o
   2   4  10   1       12.58        6.23      0.77 o
   3   4  10  -1       21.14       13.49      1.10 o
   3   4  10   0      982.71     1060.10     21.20 o
   3   4  10   1      180.42      154.31      3.34 o
   4   4  10  -1      127.23      127.10      2.77 o
   4   4  10   0       11.24        7.97      0.97 o
   4   4  10   1       12.95        8.91      1.16 o
   5   4  10  -1        9.39        3.75      0.79 o
   5   4  10   0      317.25      252.65      6.16 o
   5   4  10   1       63.82       57.59      2.04 o
   5   4  10   2        5.81        3.44      0.85 o
   6   4  10  -1       44.28       58.93      2.30 o
   6   4  10   1       82.97       46.56      1.80 o
   7   4  10   0      225.11      196.13      5.02 o
   7   4  10   1       83.42       53.19      2.24 o
   8   4  10  -1      164.09      128.79      3.31 o
   8   4  10   1       31.05       22.66      2.66 o
   0   5  10   0      327.50      428.75     13.16 o
   0   5  10   2       13.57        8.20      1.23 o
   1   5  10  -2        1.70        1.80      0.51 o
   1   5  10  -1       53.02       40.64      1.69 o
   1   5  10   0      424.62      475.83      9.52 o
   1   5  10   1        1.15        2.24      0.72 o
   2   5  10  -2        4.61        3.91      0.79 o
   2   5  10  -1        3.55        6.01      0.92 o
   2   5  10   0       60.58      102.24      2.77 o
   2   5  10   1       42.31       51.39      1.71 o
   3   5  10  -1       57.28       67.69      1.91 o
   3   5  10   0      316.30      321.17      7.35 o
   3   5  10   1        8.77        8.43      1.07 o
   4   5  10  -1       24.12       42.74      1.78 o
   4   5  10   0       41.46       43.90      2.00 o
   4   5  10   1       21.16       35.76      1.71 o
   4   5  10   2        9.04        3.99      0.85 o
   5   5  10   0      115.32      102.29      3.25 o
   5   5  10   1        4.75       10.49      1.49 o
   6   5  10  -1       18.62       24.60      1.43 o
   6   5  10   0      163.65      201.20      6.91 o
   6   5  10   1       51.41       62.79      2.11 o
   7   5  10  -1       22.58       20.69      1.38 o
   7   5  10   0       62.56       37.25      1.86 o
   8   5  10  -1       22.42       29.93      1.58 o
   8   5  10   0        5.27        5.38      1.03 o
   0   6  10  -2       10.85        6.19      0.94 o
   0   6  10   0      925.34      926.63     23.63 o
   1   6  10   0     7708.88     9195.09    151.24 o
   1   6  10   1       63.42       93.25      2.41 o
   2   6  10  -1        0.40        2.83      0.77 o
   2   6  10   0      102.08      156.55      4.58 o
   2   6  10   1        7.76        4.04      0.86 o
   2   6  10   2        5.68        2.26      0.72 o
   3   6  10  -1        5.83       10.46      1.07 o
   3   6  10   0     5456.50     6057.23    108.35 o
   3   6  10   1        3.19        3.58      0.75 o
   4   6  10  -1       53.28       71.64      2.04 o
   4   6  10   0      593.47      525.02     11.56 o
   4   6  10   1        9.25        9.43      1.10 o
   5   6  10   0     2870.64     3109.05     60.99 o
   5   6  10   1       80.45      105.08      3.84 o
   6   6  10   0       41.09       46.03      2.37 o
   7   6  10   0     1156.17     1050.25     28.39 o
   8   6  10  -1       30.69       22.21      1.43 o
   8   6  10   0      106.62       53.73      2.66 o
   0   7  10  -2        4.04       11.43      1.38 o
   0   7  10   0       80.68       75.37      3.29 o
   1   7  10  -1        3.95        2.37      0.70 o
   1   7  10   0      343.92      403.96     10.20 o
   1   7  10   1        5.99        5.99      0.86 o
   2   7  10  -2        2.58        3.51      0.85 o
   2   7  10   0       37.67       56.35      2.17 o
   2   7  10   1        6.09        7.35      0.96 o
   2   7  10   2        3.31        2.09      0.64 o
   3   7  10  -1        1.91       14.35      1.10 o
   3   7  10   0      332.04      383.13      8.08 o
   3   7  10   1        5.28        8.10      0.94 o
   4   7  10  -2        2.46        8.43      0.92 o
   4   7  10  -1       12.32       23.78      1.32 o
   4   7  10   0       10.61       21.33      1.34 o
   4   7  10   1       33.63       41.95      1.69 o
   5   7  10  -3        3.46        7.50      2.13 o
   5   7  10  -1       16.60       19.33      1.62 o
   5   7  10   0      103.28      125.39      3.84 o
   7   7  10  -2        7.56        4.61      0.90 o
   7   7  10  -1       23.98       37.93      1.82 o
   7   7  10   0       98.74       85.13      2.98 o
   7   7  10   1       13.58       10.99      1.14 o
   8   7  10  -1        4.27        4.39      0.96 o
   8   7  10   1        6.77        6.23      1.36 o
   0   8  10   0     1325.58     1609.24     35.11 o
   1   8  10  -1       20.51       20.01      1.25 o
   1   8  10   0       31.21       32.03      1.56 o
   1   8  10   1        1.84        3.14      0.75 o
   2   8  10  -2       16.81       16.90      1.12 o
   2   8  10  -1        3.18        7.88      0.94 o
   2   8  10   0      401.96      516.95      9.96 o
   2   8  10   1        3.83        2.94      0.75 o
   3   8  10  -1       24.05       23.94      1.36 o
   3   8  10   0       36.64       44.78      1.93 o
   3   8  10   1      107.87      107.82      2.57 o
   3   8  10   2        6.81        3.97      0.81 o
   4   8  10  -2        3.40        3.67      0.94 o
   4   8  10  -1        6.32        9.57      0.97 o
   4   8  10   0      666.28      642.50     15.45 o
   5   8  10  -1       38.65       42.28      1.97 o
   5   8  10   0        0.93        5.62      1.03 o
   5   8  10   1        8.88        4.92      1.32 o
   6   8  10  -1       32.68       38.44      1.84 o
   6   8  10   0      103.26       77.41      3.84 o
   6   8  10   1       23.50        9.22      1.19 o
   7   8  10  -1        4.77        7.13      1.03 o
   7   8  10   1       44.22       26.46      1.58 o
   7   8  10   2        7.96        4.32      0.96 o
   8   8  10  -1       21.49       12.53      1.23 o
   8   8  10   0       89.20       37.67      2.72 o
   0   9  10   0      961.60     1168.25     25.96 o
   0   9  10   2        5.98        6.16      1.14 o
   1   9  10  -1       10.77       10.77      0.97 o
   1   9  10   0      233.81      300.11      5.95 o
   1   9  10   1        9.26        9.83      0.97 o
   2   9  10  -1        7.79       11.30      0.97 o
   2   9  10   0     2079.95     2627.45     45.51 o
   3   9  10  -1       11.98       26.33      1.43 o
   3   9  10   0      248.03      277.82      8.91 o
   4   9  10  -1        8.88       16.78      1.21 o
   4   9  10   0      975.14     1043.91     19.75 o
   5   9  10  -1       14.24        6.67      1.19 o
   5   9  10   0       53.34       55.29      2.44 o
   5   9  10   1       18.72       18.93      1.51 o
   6   9  10  -1       19.83       26.29      1.89 o
   6   9  10   0     1184.02     1216.52     24.90 o
   6   9  10   1        4.45        2.79      0.90 o
   7   9  10   0       71.08       40.64      2.04 o
   8   9  10  -1        4.38        6.80      0.99 o
   8   9  10   0      336.43      239.14      8.78 o
   9   9  10  -4        0.27        2.55      0.79 o
   0  10  10  -2        3.31        3.31      1.07 o
   0  10  10   0       82.05      130.61      6.80 o
   1  10  10   0      239.59      301.29      5.99 o
   1  10  10   1        7.85       15.09      1.16 o
   2  10  10  -2        8.28       11.26      1.08 o
   2  10  10  -1        5.11        2.83      0.73 o
   2  10  10   0       73.26       74.77      2.46 o
   2  10  10   1        7.49        3.01      0.90 o
   3  10  10  -2        0.33        2.22      0.66 o
   3  10  10  -1      115.43      138.40      2.92 o
   3  10  10   0      142.35      148.80      4.01 o
   3  10  10   1        6.28        7.63      1.07 o
   4  10  10  -1       26.64       18.89      1.40 o
   4  10  10   0       18.22       34.73      1.76 o
   4  10  10   1        7.45        3.25      0.83 o
   5  10  10  -1       35.60       34.54      1.84 o
   5  10  10   0       58.32       62.84      2.39 o
   5  10  10   1       10.35       19.24      1.41 o
   6  10  10   0       11.52       12.86      1.56 o
   7  10  10  -1       34.48       32.08      1.71 o
   7  10  10   0       15.06        5.62      1.01 o
   0  11  10   0       83.47      122.67      4.19 o
   1  11  10  -1       52.64       50.99      1.91 o
   1  11  10   0       35.00       36.82      1.65 o
   2  11  10  -1        8.45       11.67      1.01 o
   2  11  10   0       15.44       38.83      1.67 o
   3  11  10  -1        4.98       13.96      1.12 o
   3  11  10   0       34.43       32.25      1.60 o
   3  11  10   1        9.50       10.47      1.12 o
   4  11  10  -1       14.50       22.29      1.34 o
   4  11  10   0      165.16      235.84      5.99 o
   5  11  10  -1      121.85      119.09      2.94 o
   5  11  10   1       11.76        8.53      1.10 o
   6  11  10  -1       11.99       12.11      1.29 o
   6  11  10   0       64.83       90.22      4.52 o
   7  11  10  -1       23.94       20.38      1.49 o
   7  11  10   1       18.12        4.80      1.18 o
   0  12  10  -2        2.19        4.13      1.01 o
   0  12  10   0      289.56      303.29      8.07 o
   1  12  10   0      418.01      511.07      9.30 o
   1  12  10   1       13.57       16.56      1.19 o
   2  12  10  -2        0.51        2.90      0.73 o
   2  12  10   0       76.11      106.70      2.94 o
   3  12  10  -2        3.61        2.79      0.81 o
   3  12  10  -1        8.93       11.85      1.08 o
   3  12  10   0      227.50      244.73      5.44 o
   3  12  10   1        4.13        3.01      0.81 o
   4  12  10  -1       21.39       14.77      1.19 o
   4  12  10   0      130.40      118.90      3.45 o
   4  12  10   1        1.89        2.61      0.85 o
   5  12  10  -1        9.72       17.60      1.38 o
   5  12  10   0      206.93      185.79      6.82 o
   5  12  10   1       15.52       15.75      1.36 o
   6  12  10   0        5.76        7.20      1.16 o
   7  12  10  -1        8.94        8.47      1.03 o
   0  13  10   0      327.56      365.29     10.57 o
   1  13  10  -1       10.90        8.67      0.99 o
   1  13  10   0      269.97      301.88      6.41 o
   1  13  10   1        4.09        3.07      0.83 o
   2  13  10   0      408.38      464.40      8.56 o
   2  13  10   1       15.20       21.98      1.93 o
   3  13  10   0      197.21      175.53      4.30 o
   3  13  10   1        9.97        6.58      0.99 o
   4  13  10   0      215.55      166.12      4.65 o
   4  13  10   1       38.89       44.14      1.95 o
   5  13  10  -1        4.89        5.07      0.96 o
   5  13  10   0       73.83       54.96      2.68 o
   6  13  10   0      157.14       98.80      3.53 o
   0  14  10   0      179.50      212.21      5.70 o
   1  14  10  -1        0.49        3.73      0.88 o
   1  14  10   0      711.45      841.33     15.23 o
   2  14  10   0       85.84       90.15      2.68 o
   3  14  10  -1       24.72       20.47      1.41 o
   3  14  10   0      596.17      664.26     13.21 o
   3  14  10   1       12.31       17.97      1.40 o
   4  14  10  -1        2.61        9.00      1.43 o
   4  14  10   0       90.92       85.79      3.05 o
   4  14  10   1        1.99        3.55      0.88 o
   5  14  10   0      306.08      261.25      7.04 o
   5  14  10   1        7.74       11.37      2.04 o
   0  15  10   0       55.63       37.69      2.61 o
   1  15  10   0      209.51      200.96      4.78 o
   2  15  10   0       59.53       42.98      2.50 o
   3  15  10   0      182.31      155.74      4.19 o
   0  16  10   0       51.56       43.18      4.10 o
   1  16  10  -1        6.36        4.72      0.90 o
   1  16  10   0      271.33      194.33      6.45 o
   2  16  10   0       50.82       33.40      2.20 o
   3   1  11  -1      124.38      101.72      5.18 o
   4   1  11  -2        6.41        4.83      1.01 o
   4   1  11  -1       51.18       35.81      3.29 o
   5   1  11  -2        3.34        4.19      1.29 o
   0   2  11   0       69.77       79.65      4.01 o
   1   2  11  -1        8.13        6.95      1.25 o
   1   2  11   0        8.71       15.40      1.75 o
   2   2  11  -2       12.88        6.65      1.49 o
   2   2  11  -1       13.64       19.53      2.20 o
   2   2  11   0       13.36       26.64      2.74 o
   3   2  11  -1      146.22      115.69      3.73 o
   3   2  11   0       21.17       20.36      1.93 o
   4   2  11  -2        0.10        2.22      0.73 o
   4   2  11  -1        0.88        5.11      1.14 o
   4   2  11   0       99.37       32.43      2.41 o
   5   2  11  -1       98.20       70.93      4.02 o
   5   2  11   0       55.72       21.87      3.03 o
   6   2  11  -2        8.61        6.96      1.18 o
   6   2  11  -1       19.79       19.02      2.33 o
   6   2  11   0       37.03       36.42      3.42 o
   0   3  11   0      486.46      415.85     12.73 o
   1   3  11   0      919.99      830.88     17.86 o
   1   3  11   1       10.01        5.81      1.29 o
   1   3  11   3        0.08       17.55      2.24 o
   2   3  11  -1        8.13       10.62      1.05 o
   2   3  11   0     1745.82     1678.02     49.15 o
   2   3  11   1       15.57       11.12      1.62 o
   3   3  11   0      881.17      825.02     21.13 o
   4   3  11  -2        3.22        3.07      0.99 o
   4   3  11  -1       16.67       17.31      1.30 o
   4   3  11   0      226.34      160.21      5.35 o
   4   3  11   1       36.68       24.44      2.11 o
   5   3  11   0      269.31      211.93      7.70 o
   6   3  11  -1       22.42       26.37      1.97 o
   6   3  11   0      507.59      359.20     12.05 o
   0   4  11   0     2790.05     2735.05     73.90 o
   1   4  11  -1        9.74        7.48      0.86 o
   1   4  11   0      981.43     1020.25     18.91 o
   1   4  11   1       28.19       31.16      1.95 o
   1   4  11   3        0.39        6.14      1.78 o
   2   4  11  -2       11.38        7.50      0.90 o
   2   4  11  -1        2.19        4.32      0.83 o
   2   4  11   0     1132.05     1087.74     38.60 o
   2   4  11   2        6.87        3.33      0.85 o
   3   4  11  -1       45.58       52.72      1.84 o
   3   4  11   0      447.69      425.11     13.84 o
   3   4  11   1       79.50       79.87      2.46 o
   4   4  11  -2       15.06        5.16      0.97 o
   4   4  11   0     1163.87      965.49     23.83 o
   5   4  11  -1       46.18       50.38      1.93 o
   5   4  11   0       86.81       58.82      2.46 o
   6   4  11  -1        2.08        5.33      0.92 o
   6   4  11   0      177.69      161.86      5.24 o
   7   4  11  -1       16.83       21.24      1.87 o
   8   4  11  -2        9.46        6.73      1.76 o
   0   5  11  -2        7.36        3.97      1.03 o
   0   5  11   0      448.58      456.46     12.51 o
   0   5  11   2        2.46        6.14      1.14 o
   1   5  11  -2        3.51        6.78      1.01 o
   1   5  11  -1       10.27       22.71      1.30 o
   1   5  11   0        9.13        9.06      1.08 o
   2   5  11  -2        1.72        4.81      0.73 o
   2   5  11   0      381.53      324.64      7.02 o
   2   5  11   1        6.37       12.20      1.16 o
   3   5  11  -2        0.40        2.46      0.79 o
   3   5  11  -1       47.02       52.11      1.98 o
   3   5  11   0       51.32       37.94      1.82 o
   4   5  11  -2        5.57        4.70      1.29 o
   4   5  11  -1        0.12        2.26      0.75 o
   4   5  11   0      208.96      179.65      4.70 o
   5   5  11  -2       11.78        9.46      1.38 o
   5   5  11   0       40.11       30.81      1.78 o
   5   5  11   1        8.24        3.91      0.96 o
   6   5  11  -1        8.67        4.59      1.29 o
   6   5  11   0      129.70       75.48      4.01 o
   7   5  11  -1       33.95       26.17      1.71 o
   7   5  11   0       77.22       38.49      2.66 o
   0   6  11  -2        9.99       12.97      1.45 o
   0   6  11   0      645.69      734.63     19.16 o
   1   6  11  -2        1.18        2.68      0.81 o
   1   6  11  -1       14.41       13.19      1.49 o
   1   6  11   0      835.67      977.51     18.34 o
   1   6  11   1       16.40       18.17      1.29 o
   1   6  11   3        2.82       10.20      2.94 o
   2   6  11  -2        2.75        3.18      0.68 o
   2   6  11  -1       13.16       20.73      1.19 o
   2   6  11   0      138.79      136.34      3.47 o
   2   6  11   3        0.03        7.37      1.71 o
   3   6  11  -3        0.37        8.64      2.39 o
   3   6  11  -2        1.31        2.90      0.86 o
   3   6  11  -1      351.61      352.66      4.24 o
   3   6  11   0      492.99      503.89     10.12 o
   3   6  11   1       14.29        6.54      1.18 o
   4   6  11  -2        3.58        5.44      0.96 o
   4   6  11  -1        8.05       27.98      1.53 o
   4   6  11   0      322.46      352.88      8.07 o
   4   6  11   1       17.31       11.01      1.12 o
   5   6  11  -5        0.37        3.07      0.81 o
   5   6  11  -1      207.41      189.99      4.10 o
   5   6  11   0      353.58      359.09     11.08 o
   5   6  11   1        7.01        6.93      1.07 o
   6   6  11  -1       12.46       19.95      1.47 o
   6   6  11   0       44.51       38.27      1.98 o
   7   6  11  -1      159.24      133.75      5.95 o
   7   6  11   0       69.62       37.85      2.70 o
   0   7  11   0       78.33       69.88      3.31 o
   1   7  11  -1       22.80       16.65      1.19 o
   1   7  11   0      324.66      372.25      7.86 o
   2   7  11  -1        6.48        3.51      0.85 o
   2   7  11   0      531.10      596.40     11.23 o
   2   7  11   1        1.24        4.26      0.85 o
   2   7  11   2        6.68        6.69      0.85 o
   3   7  11  -1       33.85       32.87      1.54 o
   3   7  11   0      153.45      141.50      3.80 o
   3   7  11   1        2.44        9.74      1.10 o
   4   7  11   0       32.13       24.57      1.75 o
   5   7  11   0       14.40       16.21      1.47 o
   6   7  11  -1       12.18        3.60      1.07 o
   6   7  11   0      188.22      162.27      4.63 o
   6   7  11   1       17.69       10.18      1.25 o
   7   7  11  -2        3.98        2.87      0.90 o
   7   7  11  -1       25.06       21.74      1.53 o
   0   8  11   0      490.83      508.37     12.27 o
   1   8  11  -1       15.92       16.22      1.25 o
   1   8  11   0      425.17      490.09     10.01 o
   1   8  11   1       18.77       27.60      1.51 o
   2   8  11  -1        9.55       12.18      1.07 o
   2   8  11   0      293.80      425.00     11.43 o
   2   8  11   1       10.42       12.86      1.14 o
   2   8  11   2        3.51        2.65      0.79 o
   3   8  11  -1        3.53        4.28      1.19 o
   3   8  11   0      175.71      213.70      5.14 o
   4   8  11   0      188.11      196.70      5.20 o
   4   8  11   1       50.44       45.79      1.95 o
   5   8  11   0       17.55       13.52      1.62 o
   5   8  11   1       31.21       24.55      1.54 o
   6   8  11  -2        2.03        3.12      0.94 o
   6   8  11  -1       48.50       38.64      1.93 o
   6   8  11   0       31.37       54.72      2.43 o
   6   8  11   1       19.53       18.76      1.54 o
   6   8  11   2        3.36        3.23      1.05 o
   7   8  11  -1        9.13        8.14      1.12 o
   0   9  11  -2        6.26        5.70      1.45 o
   0   9  11   0       60.59       64.04      4.37 o
   1   9  11  -2        0.76        2.92      0.96 o
   1   9  11   0      257.34      295.72      5.93 o
   2   9  11  -2        2.09        4.45      0.97 o
   2   9  11  -1        9.30       11.43      1.16 o
   2   9  11   0        0.49        2.46      0.77 o
   2   9  11   1       41.85       42.94      1.76 o
   3   9  11  -1       18.75       20.58      1.43 o
   3   9  11   0      143.98      135.57      3.79 o
   3   9  11   1       25.65       34.49      1.69 o
   4   9  11  -1       22.29       30.24      1.87 o
   4   9  11   0       43.30       37.47      2.63 o
   4   9  11   1       31.05       28.02      1.65 o
   5   9  11  -1        0.83        3.55      1.08 o
   5   9  11   0       65.42       49.45      3.27 o
   5   9  11   1       12.07       11.48      1.62 o
   6   9  11  -1       31.60       30.91      1.78 o
   6   9  11   1       36.55       32.95      2.11 o
   7   9  11   0       14.31        3.86      1.18 o
   0  10  11   0      502.38      522.59     12.62 o
   1  10  11   0      498.63      572.28     10.71 o
   1  10  11   1       29.02       35.28      1.56 o
   1  10  11   2        1.91        3.18      0.94 o
   2  10  11  -1        2.14        3.73      0.77 o
   2  10  11   0      124.66      133.25      3.58 o
   3  10  11  -1       12.23        8.71      1.03 o
   3  10  11   0      414.91      438.75     10.29 o
   4  10  11   0      337.95      341.66      8.01 o
   5  10  11  -1        6.45        3.67      1.21 o
   5  10  11   0      492.69      484.54     12.11 o
   5  10  11   1       41.71       41.80      1.91 o
   6  10  11  -1        8.02        9.06      1.18 o
   6  10  11   0       61.80       59.39      2.66 o
   0  11  11   0      108.89      148.78      4.83 o
   1  11  11   0      816.49      962.94     20.47 o
   1  11  11   1        3.14        3.07      0.83 o
   2  11  11  -2        3.28        3.77      0.77 o
   2  11  11   0       42.40       41.58      1.78 o
   2  11  11   1        6.48        7.99      1.03 o
   3  11  11  -1        7.39        5.42      0.97 o
   3  11  11   0      556.10      626.43     13.43 o
   3  11  11   5        0.21        5.35      1.49 o
   4  11  11   0       71.53       72.71      2.79 o
   4  11  11   1        5.29        7.29      1.07 o
   5  11  11  -1        5.36        5.26      0.97 o
   5  11  11   0      194.27      235.07      5.99 o
   6  11  11   0        9.96        5.88      1.41 o
   0  12  11   0      205.81      258.18      7.18 o
   1  12  11  -1       27.18       30.94      1.60 o
   1  12  11   0        5.06        5.26      1.19 o
   1  12  11   1        3.10        7.20      1.27 o
   2  12  11  -2        5.80        6.17      1.05 o
   2  12  11   0       67.35       66.28      2.39 o
   3  12  11  -1        5.24        5.05      1.10 o
   3  12  11   0        8.59       13.41      1.32 o
   4  12  11   0      109.91      101.91      3.71 o
   4  12  11   1        8.27        4.67      1.01 o
   5  12  11  -1       36.04       40.07      2.06 o
   0  13  11   0      921.14      991.47     23.61 o
   1  13  11   0        8.65        9.72      1.10 o
   2  13  11   0      546.94      550.19      9.90 o
   2  13  11   1        8.90        4.35      0.88 o
   3  13  11  -1       14.98       11.69      1.27 o
   3  13  11   0       38.33       33.53      1.93 o
   3  13  11   1       13.98       10.05      1.19 o
   4  13  11   0      494.17      413.41     10.22 o
   5  13  11  -1        2.49        3.47      1.01 o
   0  14  11   0       29.90       34.84      2.33 o
   1  14  11   0       54.25       47.81      2.17 o
   1  14  11   1        9.20        6.10      1.03 o
   2  14  11  -1        2.52        3.47      1.03 o
   2  14  11   0       35.32       32.85      1.67 o
   3  14  11  -1       38.53       30.45      1.95 o
   3  14  11   0       19.77       16.78      2.06 o
   0  15  11   0      122.91       90.72      5.13 o
   1  15  11   0        9.09        6.47      0.99 o
   2  15  11  -1        5.92        4.08      0.99 o
   2  15  11   0      117.30       78.73      3.27 o
   0   3  12   0     2602.16     2408.22    108.92 o
   1   3  12  -1       17.70       16.67      1.86 o
   1   3  12   0     1619.97     1287.41     40.11 o
   2   3  12   0     2008.59     1645.68     75.26 o
   3   3  12  -1      105.30       90.94      3.62 o
   4   3  12  -1       22.76       19.27      1.95 o
   4   3  12   0     1428.39     1028.46     47.98 o
   6   3  12  -2        7.11        4.43      1.47 o
   0   4  12   0      128.62       90.02      7.50 o
   1   4  12  -3        0.81       11.89      2.70 o
   1   4  12  -1       54.34       37.98      4.02 o
   1   4  12   0     1047.20      997.00     31.70 o
   1   4  12   1       13.04       10.22      1.67 o
   2   4  12  -3        0.33        6.17      1.43 o
   2   4  12  -1        2.93        5.40      1.43 o
   2   4  12   0      371.48      401.15     14.04 o
   3   4  12  -1       11.56       18.65      1.60 o
   3   4  12   0      691.75      653.97     21.46 o
   4   4  12  -1       19.26       22.09      2.11 o
   4   4  12   0       92.11       43.00      3.01 o
   5   4  12  -3        5.81        3.20      0.96 o
   5   4  12  -1      113.13      124.84      6.47 o
   1   5  12   0       44.37       36.23      2.04 o
   1   5  12   1       13.70        4.87      1.58 o
   2   5  12   0     1707.75     1532.66     31.97 o
   2   5  12   1        6.36        4.28      1.07 o
   3   5  12  -2        2.49        2.57      0.72 o
   3   5  12  -1       64.61       43.60      1.98 o
   3   5  12   0       39.96       38.77      2.77 o
   3   5  12   1      181.45      131.08      4.59 o
   4   5  12  -1       13.23        6.06      1.05 o
   4   5  12   0      415.07      354.46     12.68 o
   5   5  12  -1       15.06       13.17      1.49 o
   5   5  12   0        2.39        3.49      1.08 o
   5   5  12   1      144.16       68.90      5.22 o
   0   6  12  -2        6.57        3.77      1.07 o
   0   6  12   0     1230.84     1474.89     35.96 o
   1   6  12  -1        7.06        5.82      0.94 o
   1   6  12   0      741.32      713.25     13.78 o
   1   6  12   1        7.96       10.40      1.51 o
   2   6  12  -1       23.36       28.54      1.43 o
   2   6  12   0     1307.03     1124.03     20.82 o
   3   6  12   0      419.45      369.82      9.21 o
   3   6  12   1        8.86       11.52      2.00 o
   4   6  12  -1        6.45        6.89      0.97 o
   4   6  12   0      828.17      787.15     25.71 o
   4   6  12   1        6.94        4.21      1.23 o
   5   6  12  -1       14.18        9.57      1.65 o
   5   6  12   0      125.43       89.47      4.69 o
   6   6  12  -1       51.71       45.77      2.90 o
   6   6  12   0      497.28      298.07     16.35 o
   0   7  12   0     1027.99     1124.38     28.54 o
   1   7  12   0       12.53       15.82      1.41 o
   1   7  12   1       39.28       34.45      1.69 o
   2   7  12   0     1466.59     1434.48     26.28 o
   2   7  12   1        8.45        5.14      1.10 o
   3   7  12  -2        2.29        3.03      0.85 o
   3   7  12  -1        3.43       11.15      1.18 o
   3   7  12   0        8.24        8.23      1.07 o
   3   7  12   1       31.77       16.94      1.54 o
   4   7  12   0      582.30      583.28     15.89 o
   4   7  12   1       37.24       38.38      2.32 o
   5   7  12  -1        8.78        4.87      1.07 o
   5   7  12   1      101.84       35.17      2.35 o
   6   7  12   0      476.68      360.23     19.20 o
   0   8  12   0       27.34       20.89      1.89 o
   1   8  12  -1       17.30       24.31      1.43 o
   1   8  12   0     1940.34     2006.41     36.25 o
   1   8  12   1       11.31        8.93      1.67 o
   2   8  12  -2        9.62        9.35      1.64 o
   2   8  12  -1        8.80       10.75      1.23 o
   2   8  12   0      237.99      223.34      5.07 o
   3   8  12  -1        8.35       11.06      1.12 o
   3   8  12   0     1198.73     1126.95     26.77 o
   3   8  12   1        9.74        8.73      1.51 o
   4   8  12  -1        3.50        3.86      0.90 o
   4   8  12   1        4.90        4.02      1.03 o
   5   8  12  -1       44.37       39.65      2.48 o
   5   8  12   0      723.27      556.22     15.21 o
   5   8  12   1       13.31        7.92      1.69 o
   6   8  12  -1        8.96       12.27      2.87 o
   6   8  12   0       26.87       10.86      2.90 o
   0   9  12  -2        8.33       10.38      1.34 o
   0   9  12   0       62.95       68.33      3.75 o
   1   9  12   0     1247.84     1302.24     28.87 o
   1   9  12   3        0.30        4.94      1.32 o
   2   9  12   0      134.00      139.15      4.12 o
   3   9  12   0      811.54      840.32     17.49 o
   3   9  12   1        4.48        3.79      1.01 o
   4   9  12  -2        8.43        7.75      1.18 o
   4   9  12  -1        3.70        3.38      0.99 o
   4   9  12   0       50.17       43.66      2.13 o
   4   9  12   1        2.52        4.34      1.07 o
   5   9  12   0      414.69      292.38      8.99 o
   0  10  12  -2        6.11        3.73      1.16 o
   0  10  12   0       49.30       61.06      3.60 o
   1  10  12  -1       10.18        9.43      1.12 o
   1  10  12   0      481.25      510.30     10.44 o
   2  10  12  -1       51.83       53.91      2.48 o
   3  10  12  -1       13.25        6.67      0.97 o
   3  10  12   0      267.52      268.65      6.67 o
   4  10  12  -1       82.52       77.67      2.48 o
   4  10  12   0       35.27       35.55      2.11 o
   4  10  12   1       33.08       18.76      1.56 o
   5  10  12   0      140.20      130.42      6.21 o
   0  11  12   0      301.88      275.77      9.10 o
   1  11  12  -2        3.11        3.95      0.85 o
   1  11  12   0       67.43       69.73      2.48 o
   1  11  12   1       11.27       12.66      1.34 o
   2  11  12   0       97.30       96.32      2.98 o
   2  11  12   1       10.36        8.64      1.07 o
   3  11  12  -1       12.33        9.68      1.34 o
   3  11  12   0       59.71       50.53      2.65 o
   4  11  12  -1        2.13        8.31      1.12 o
   4  11  12   0      171.58      119.16      4.12 o
   4  11  12   1       38.92       35.00      2.87 o
   5  11  12  -2        4.84        6.91      1.18 o
   0  12  12   0        9.19       15.67      2.48 o
   1  12  12   0     1259.83     1262.44     20.60 o
   3  12  12   0      773.56      737.72     15.60 o
   3  12  12   1       24.46       17.58      1.82 o
   4  12  12  -1        1.31        3.23      1.03 o
   4  12  12   0       26.36       18.30      2.35 o
   0  13  12  -2        5.29        7.53      1.51 o
   0  13  12   0      119.60      112.20      4.69 o
   1  13  12   0      179.85      135.55      4.21 o
   1  13  12   1        8.03        5.26      1.23 o
   2  13  12   0      119.70       95.22      3.66 o
   3  13  12  -1       22.31       22.84      1.75 o
   3  13  12   0      141.88      109.27      5.73 o
   0  14  12   0       47.87       45.62      4.04 o
   3   3  13  -3        0.02        9.59      2.37 o
   0   4  13  -2       20.25       14.30      3.03 o
   1   5  13   0      771.87      646.95     28.13 o
   2   5  13   0      342.26      252.43     14.87 o
   3   5  13  -1       15.14       11.52      2.11 o
   1   6  13  -3        0.81        5.22      1.07 o
   1   6  13  -1       34.49       28.26      2.11 o
   1   6  13   0       19.18       17.20      2.20 o
   1   6  13   1       19.33       17.20      3.58 o
   2   6  13  -1        6.62        8.95      1.71 o
   2   6  13   0       23.71       30.15      2.79 o
   3   6  13   0       19.95       10.40      2.74 o
   4   6  13  -1       23.13       19.72      3.36 o
   0   7  13   0      517.56      591.26     30.50 o
   1   7  13   0       44.91       35.87      3.12 o
   2   7  13   0      625.62      544.33     18.63 o
   3   7  13  -1       15.13        7.64      1.36 o
   3   7  13   0       46.20       38.60      3.18 o
   4   7  13  -1       14.18       11.65      1.82 o
   0   8  13   0      280.50      262.06      9.39 o
   1   8  13  -1       10.11        5.97      1.69 o
   1   8  13   0      325.21      290.17     11.65 o
   2   8  13   0       82.05       54.00      3.80 o
   3   8  13   0      263.76      216.91     13.69 o
   4   8  13  -2        0.54        3.99      1.10 o
   4   8  13  -1        7.10       10.03      2.74 o
   0   9  13   0       94.58       79.53      5.20 o
   1   9  13  -1       19.49       10.93      1.47 o
   1   9  13   0      600.65      529.33     18.80 o
   1   9  13   1        4.19        7.59      1.97 o
   2   9  13  -1       15.66        6.32      1.10 o
   3   9  13  -1       35.96       42.46      2.15 o
   3   9  13   0      455.19      357.05     13.08 o
   4   9  13  -1       58.30       35.85      2.81 o
   0  10  13   0       30.33       23.59      3.03 o
   1  10  13   0       45.13       38.42      2.37 o
   0  11  13   0      713.96      656.61     22.71 o
   1  11  13   0      175.75      119.31      9.59 o
   2  11  13   0      474.61      406.19     22.51 o
   3  11  13  -1       12.22        6.49      1.73 o
   0  12  13   0      438.25      349.98     20.18 o
   4  13  13  -5        0.08        5.09      1.64 o
